# Supplementary material for: Discovery of a novel Keap1 inhibitor for neurodegeneration through virtual screening and molecular dynamics simulations
Source: PLoS One. 2026 Feb 2;21(2):e0341965. doi: 10.1371/journal.pone.0341965 (PMC12863475; doi:10.1371/journal.pone.0341965)
Supplement: S1 File — The MNP library was retrieved as an SDF file containing 14,492 small molecules, each identified by its individual CAS number. (SDF) [file pone.0341965.s001.sdf]

100-02-7
  DSViewer          3D                             0

 10 10  0  0  0  0  0  0  0  0999 V2000
    2.1925   -0.6774   -0.0008 O   0  0
    1.1805   -0.0794   -0.0003 N   0  3
    1.1925    1.2448    0.0001 O   0  5
   -0.0328   -0.7647    0.0000 C   0  0
   -1.1796   -0.0873    0.0006 C   0  0
   -0.0455   -2.2293   -0.0004 C   0  0
   -2.4547   -0.8074    0.0009 C   0  0
   -1.2050   -2.8844   -0.0001 C   0  0
   -2.4670   -2.1395    0.0005 C   0  0
   -3.6779   -2.8235    0.0008 O   0  0
  1  2  2  0  0  0
  2  3  1  0  0  0
  2  4  1  0  0  0
  4  5  2  0  0  0
  4  6  1  0  0  0
  5  7  1  0  0  0
  6  8  2  0  0  0
  7  9  2  0  0  0
  9 10  1  0  0  0
  8  9  1  0  0  0
M  CHG  2   2   1   3  -1
M  END
> <Smiles>
O=[N+]([O-])C1(=CC=C(O)C=C1)

> <Molecule Name>
100-02-7

> <Polar Surface Area>
66.05

> <cLogS>
-1.78

> <Molweight>
139.11

> <cLogP>
0.3923

> <H-Acceptors>
4

> <H-Donors>
1

> <Ro5 violations>
0

> <Druglikeness>
-7.5665

> <DrugScore>
0.485055

> <Mutagenic>
none

> <Tumorigenic>
none

> <Reproductive Effective>
none

> <Irritant>
none

> <Clean Energy>
-0.852142

$$$$
100-21-0
  SciTegic12192016392D

 12 12  0  0  0  0            999 V2000
    2.5980   -0.7500    0.0000 O   0  0
    1.2990    0.0000    0.0000 C   0  0
    1.2990    1.5000    0.0000 O   0  0
    0.0000   -0.7500    0.0000 C   0  0
   -1.2990    0.0000    0.0000 C   0  0
    0.0000   -2.2499    0.0000 C   0  0
   -2.5980   -0.7499    0.0000 C   0  0
   -1.2990   -2.9999    0.0000 C   0  0
   -2.5980   -2.2499    0.0000 C   0  0
   -3.8971   -2.9999    0.0000 C   0  0
   -5.1961   -2.2499    0.0000 O   0  0
   -3.8971   -4.4999    0.0000 O   0  0
  1  2  2  0
  2  3  1  0
  2  4  1  0
  4  5  2  0
  4  6  1  0
  5  7  1  0
  6  8  2  0
  7  9  2  0
  9 10  1  0
 10 11  2  0
 10 12  1  0
  8  9  1  0
M  END
> <Smiles>
O=C(O)C1(=CC=C(C(=O)O)C=C1)

> <Molecule Name>
100-21-0

> <Polar Surface Area>
74.6

> <cLogS>
-1.642

> <Molweight>
166.132

> <cLogP>
0.6298

> <H-Acceptors>
4

> <H-Donors>
2

> <Ro5 violations>
0

> <Druglikeness>
-1.8442

> <DrugScore>
0.198097049846718

> <Mutagenic>
high

> <Tumorigenic>
none

> <Reproductive Effective>
none

> <Irritant>
high

$$$$
100-53-8
  SciTegic12192016392D

  8  8  0  0  0  0            999 V2000
    2.5980   -0.7500    0.0000 S   0  0
    1.2990    0.0000    0.0000 C   0  0
    0.0000   -0.7500    0.0000 C   0  0
   -1.2990    0.0000    0.0000 C   0  0
    0.0000   -2.2500    0.0000 C   0  0
   -2.5980   -0.7499    0.0000 C   0  0
   -1.2990   -2.9999    0.0000 C   0  0
   -2.5980   -2.2499    0.0000 C   0  0
  1  2  1  0
  2  3  1  0
  3  4  2  0
  3  5  1  0
  4  6  1  0
  5  7  2  0
  6  8  2  0
  7  8  1  0
M  END
> <Smiles>
SCC1(=CC=CC=C1)

> <Molecule Name>
100-53-8

> <Polar Surface Area>
38.8

> <cLogS>
-2.99

> <Molweight>
124.207

> <cLogP>
1.8972

> <H-Acceptors>
0

> <H-Donors>
0

> <Ro5 violations>
0

> <Druglikeness>
-6.3177

> <DrugScore>
0.16512013340556

> <Mutagenic>
none

> <Tumorigenic>
high

> <Reproductive Effective>
none

> <Irritant>
high

$$$$
100007-33-8
  SciTegic12192016392D

 44 48  0  0  0  0            999 V2000
    9.3079    7.8598    0.0000 O   0  0
    8.9989    6.9087    0.0000 C   0  0
   10.2861    8.0677    0.0000 C   0  0
    8.0208    6.7008    0.0000 O   0  0
    9.6680    6.1656    0.0000 C   0  0
   10.9552    7.3245    0.0000 C   0  0
    7.7117    5.7498    0.0000 C   0  0
    9.3590    5.2145    0.0000 O   0  0
   10.6462    6.3735    0.0000 C   0  0
   11.9333    7.5325    0.0000 O   0  0
    8.3809    5.0066    0.0000 C   0  0
    6.7336    5.5418    0.0000 C   0  0
   10.0282    4.4714    0.0000 C   0  0
   11.3153    5.6303    0.0000 O   0  0
    8.0719    4.0556    0.0000 C   0  0
    6.4246    4.5908    0.0000 C   0  0
    7.0937    3.8476    0.0000 C   0  0
    8.7410    3.3124    0.0000 C   0  0
    6.7847    2.8966    0.0000 C   0  0
    6.1156    3.6397    0.0000 C   0  0
    9.7191    3.5203    0.0000 O   0  0
    8.4320    2.3614    0.0000 C   0  0
    7.4538    2.1534    0.0000 C   0  0
    5.8065    2.6887    0.0000 C   0  0
    8.1230    1.4103    0.0000 O   0  0
    7.1448    1.2024    0.0000 C   0  0
    5.4975    1.7376    0.0000 C   0  0
    6.1667    0.9945    0.0000 C   0  0
    7.6448    0.3364    0.0000 C   0  0
    6.0621    0.0000    0.0000 C   0  0
    5.2156    0.6855    0.0000 C   0  0
    8.6393    0.2318    0.0000 O   0  0
    6.9757   -0.4067    0.0000 C   0  0
    5.1961   -0.5000    0.0000 C   0  0
    7.1836   -1.3848    0.0000 O   0  0
    4.3301    0.0000    0.0000 C   0  0
    5.1961   -1.4999    0.0000 C   0  0
    3.4641   -0.5000    0.0000 C   0  0
    2.5980    0.0000    0.0000 C   0  0
    2.5980    1.0000    0.0000 C   0  0
    1.7320   -0.5000    0.0000 C   0  0
    0.8660    0.0000    0.0000 C   0  0
    1.7320   -1.5000    0.0000 C   0  0
    0.0000   -0.5000    0.0000 O   0  0
  1  2  1  0
  1  3  1  0
  2  4  1  0
  2  5  1  0
  3  6  1  0
  4  7  1  0
  5  8  1  0
  5  9  1  0
  6 10  1  0
  7 11  1  0
  7 12  1  0
  8 13  1  0
  9 14  1  0
 11 15  1  0
 12 16  1  0
 15 17  1  0
 15 18  1  0
 17 19  1  0
 17 20  1  0
 18 21  1  0
 18 22  1  0
 19 23  1  0
 19 24  1  0
 23 25  1  0
 23 26  1  0
 24 27  1  0
 26 28  1  0
 26 29  1  0
 28 30  1  0
 28 31  1  0
 29 32  1  0
 29 33  1  0
 30 34  1  0
 33 35  1  0
 34 36  1  0
 34 37  1  0
 36 38  1  0
 38 39  1  0
 39 40  2  0
 39 41  1  0
 41 42  1  0
 41 43  1  0
 42 44  1  0
  6  9  1  0
 16 17  1  0
 22 23  1  0
 27 28  1  0
 30 33  1  0
M  END
> <Smiles>
O5(C(OC4(CC3(C(C2(C(O)(C1(C(C(C(CCC(=C)C(CO)C)C)C(C1O)O)(C)CC2))CC3O))(C)CC4)))C(OC)C(O)C(C5)O)

> <Molecule Name>
100007-33-8

> <Polar Surface Area>
169.3

> <cLogS>
-4.369

> <Molweight>
626.825

> <cLogP>
2.5943

> <H-Acceptors>
10

> <H-Donors>
7

> <Ro5 violations>
2

> <Druglikeness>
-8.1161

> <DrugScore>
0.233598461475329

> <Mutagenic>
none

> <Tumorigenic>
none

> <Reproductive Effective>
none

> <Irritant>
none

$$$$
100007-38-3
  SciTegic12192016392D

 43 47  0  0  0  0            999 V2000
    9.3079    7.8598    0.0000 O   0  0
    8.9989    6.9087    0.0000 C   0  0
   10.2861    8.0677    0.0000 C   0  0
    8.0208    6.7008    0.0000 O   0  0
    9.6680    6.1656    0.0000 C   0  0
   10.9552    7.3245    0.0000 C   0  0
    7.7117    5.7498    0.0000 C   0  0
    9.3590    5.2145    0.0000 O   0  0
   10.6462    6.3735    0.0000 C   0  0
   11.9333    7.5325    0.0000 O   0  0
    8.3809    5.0066    0.0000 C   0  0
    6.7336    5.5418    0.0000 C   0  0
   10.0282    4.4714    0.0000 C   0  0
   11.3153    5.6303    0.0000 O   0  0
    8.0719    4.0556    0.0000 C   0  0
    6.4246    4.5908    0.0000 C   0  0
    7.0937    3.8476    0.0000 C   0  0
    8.7410    3.3124    0.0000 C   0  0
    6.7847    2.8966    0.0000 C   0  0
    6.1156    3.6397    0.0000 C   0  0
    9.7191    3.5203    0.0000 O   0  0
    8.4320    2.3614    0.0000 C   0  0
    7.4538    2.1534    0.0000 C   0  0
    5.8065    2.6887    0.0000 C   0  0
    8.1230    1.4103    0.0000 O   0  0
    7.1448    1.2024    0.0000 C   0  0
    5.4975    1.7376    0.0000 C   0  0
    6.1667    0.9945    0.0000 C   0  0
    7.6448    0.3364    0.0000 C   0  0
    6.0621    0.0000    0.0000 C   0  0
    5.2156    0.6855    0.0000 C   0  0
    8.6393    0.2318    0.0000 O   0  0
    6.9757   -0.4067    0.0000 C   0  0
    5.1961   -0.5000    0.0000 C   0  0
    7.1836   -1.3848    0.0000 O   0  0
    4.3301    0.0000    0.0000 C   0  0
    5.1961   -1.4999    0.0000 C   0  0
    3.4641   -0.5000    0.0000 C   0  0
    2.5980    0.0000    0.0000 C   0  0
    1.7320   -0.5000    0.0000 C   0  0
    0.8660    0.0000    0.0000 C   0  0
    1.7320   -1.5000    0.0000 C   0  0
    0.0000   -0.5000    0.0000 O   0  0
  1  2  1  0
  1  3  1  0
  2  4  1  0
  2  5  1  0
  3  6  1  0
  4  7  1  0
  5  8  1  0
  5  9  1  0
  6 10  1  0
  7 11  1  0
  7 12  1  0
  8 13  1  0
  9 14  1  0
 11 15  1  0
 12 16  1  0
 15 17  1  0
 15 18  1  0
 17 19  1  0
 17 20  1  0
 18 21  1  0
 18 22  1  0
 19 23  1  0
 19 24  1  0
 23 25  1  0
 23 26  1  0
 24 27  1  0
 26 28  1  0
 26 29  1  0
 28 30  1  0
 28 31  1  0
 29 32  1  0
 29 33  1  0
 30 34  1  0
 33 35  1  0
 34 36  1  0
 34 37  1  0
 36 38  1  0
 38 39  1  0
 39 40  1  0
 40 41  1  0
 40 42  1  0
 41 43  1  0
  6  9  1  0
 16 17  1  0
 22 23  1  0
 27 28  1  0
 30 33  1  0
M  END
> <Smiles>
O5(C(OC4(CC3(C(C2(C(O)(C1(C(C(C(CCCC(CO)C)C)C(C1O)O)(C)CC2))CC3O))(C)CC4)))C(OC)C(O)C(C5)O)

> <Molecule Name>
100007-38-3

> <Polar Surface Area>
169.3

> <cLogS>
-4.306

> <Molweight>
614.814

> <cLogP>
2.1734

> <H-Acceptors>
10

> <H-Donors>
7

> <Ro5 violations>
2

> <Druglikeness>
-10.303

> <DrugScore>
0.243324829710708

> <Mutagenic>
none

> <Tumorigenic>
none

> <Reproductive Effective>
none

> <Irritant>
none

$$$$
100007-39-4
  SciTegic12192016392D

 44 48  0  0  0  0            999 V2000
    9.3079    7.8598    0.0000 O   0  0
    8.9989    6.9087    0.0000 C   0  0
   10.2861    8.0677    0.0000 C   0  0
    8.0208    6.7008    0.0000 O   0  0
    9.6680    6.1656    0.0000 C   0  0
   10.9552    7.3245    0.0000 C   0  0
    7.7117    5.7498    0.0000 C   0  0
    9.3590    5.2145    0.0000 O   0  0
   10.6462    6.3735    0.0000 C   0  0
   11.9333    7.5325    0.0000 O   0  0
    8.3809    5.0066    0.0000 C   0  0
    6.7336    5.5418    0.0000 C   0  0
   10.0282    4.4714    0.0000 C   0  0
   11.3153    5.6303    0.0000 O   0  0
    8.0719    4.0556    0.0000 C   0  0
    6.4246    4.5908    0.0000 C   0  0
    7.0937    3.8476    0.0000 C   0  0
    8.7410    3.3124    0.0000 C   0  0
    6.7847    2.8966    0.0000 C   0  0
    6.1156    3.6397    0.0000 C   0  0
    9.7191    3.5203    0.0000 O   0  0
    8.4320    2.3614    0.0000 C   0  0
    7.4538    2.1534    0.0000 C   0  0
    5.8065    2.6887    0.0000 C   0  0
    9.1011    1.6182    0.0000 O   0  0
    8.1230    1.4103    0.0000 O   0  0
    7.1448    1.2024    0.0000 C   0  0
    5.4975    1.7376    0.0000 C   0  0
    6.1667    0.9945    0.0000 C   0  0
    7.6448    0.3364    0.0000 C   0  0
    6.0621    0.0000    0.0000 C   0  0
    5.2156    0.6855    0.0000 C   0  0
    8.6393    0.2318    0.0000 O   0  0
    6.9757   -0.4067    0.0000 C   0  0
    5.1961   -0.5000    0.0000 C   0  0
    7.1836   -1.3848    0.0000 O   0  0
    4.3301    0.0000    0.0000 C   0  0
    5.1961   -1.4999    0.0000 C   0  0
    3.4641   -0.5000    0.0000 C   0  0
    2.5980    0.0000    0.0000 C   0  0
    1.7320   -0.5000    0.0000 C   0  0
    0.8660    0.0000    0.0000 C   0  0
    1.7320   -1.5000    0.0000 C   0  0
    0.0000   -0.5000    0.0000 O   0  0
  1  2  1  0
  1  3  1  0
  2  4  1  0
  2  5  1  0
  3  6  1  0
  4  7  1  0
  5  8  1  0
  5  9  1  0
  6 10  1  0
  7 11  1  0
  7 12  1  0
  8 13  1  0
  9 14  1  0
 11 15  1  0
 12 16  1  0
 15 17  1  0
 15 18  1  0
 17 19  1  0
 17 20  1  0
 18 21  1  0
 18 22  1  0
 19 23  1  0
 19 24  1  0
 22 25  1  0
 23 26  1  0
 23 27  1  0
 24 28  1  0
 27 29  1  0
 27 30  1  0
 29 31  1  0
 29 32  1  0
 30 33  1  0
 30 34  1  0
 31 35  1  0
 34 36  1  0
 35 37  1  0
 35 38  1  0
 37 39  1  0
 39 40  1  0
 40 41  1  0
 41 42  1  0
 41 43  1  0
 42 44  1  0
  6  9  1  0
 16 17  1  0
 22 23  1  0
 28 29  1  0
 31 34  1  0
M  END
> <Smiles>
O5(C(OC4(CC3(C(C2(C(O)(C1(C(C(C(CCCC(CO)C)C)C(C1O)O)(C)CC2))C(C3O)O))(C)CC4)))C(OC)C(O)C(C5)O)

> <Molecule Name>
100007-39-4

> <Polar Surface Area>
189.53

> <cLogS>
-3.907

> <Molweight>
630.813

> <cLogP>
1.3213

> <H-Acceptors>
11

> <H-Donors>
8

> <Ro5 violations>
3

> <Druglikeness>
-10.561

> <DrugScore>
0.253125593203771

> <Mutagenic>
none

> <Tumorigenic>
none

> <Reproductive Effective>
none

> <Irritant>
none

$$$$
100015-16-5
  SciTegic12192016392D

 24 26  0  0  0  0            999 V2000
    3.2928    1.5346    0.0000 O   0  0
    3.3733    0.5378    0.0000 C   0  0
    2.4247    0.2212    0.0000 C   0  0
    4.3603    0.3774    0.0000 C   0  0
    1.7320   -0.5000    0.0000 C   0  0
    5.3060   -0.3587    0.0000 C   0  0
    0.8660    0.0000    0.0000 C   0  0
    1.4538   -1.4605    0.0000 C   0  0
    4.8919   -1.2689    0.0000 O   0  0
    6.2996   -0.4712    0.0000 C   0  0
    0.8660    1.0000    0.0000 C   0  0
    0.0000   -0.5000    0.0000 C   0  0
    1.6538   -2.4403    0.0000 C   0  0
    5.6296   -1.9440    0.0000 C   0  0
    6.9747    0.2664    0.0000 O   0  0
    6.4996   -1.4510    0.0000 C   0  0
    2.4274   -3.3555    0.0000 C   0  0
    5.0482   -2.9919    0.0000 C   0  0
    6.3399   -2.6479    0.0000 C   0  0
    2.5799   -4.3438    0.0000 C   0  0
    3.3203   -2.9051    0.0000 C   0  0
    4.0245   -3.6150    0.0000 C   0  0
    1.8700   -5.0481    0.0000 O   0  0
    3.5670   -4.5042    0.0000 O   0  0
  1  2  2  0
  2  3  1  0
  2  4  1  0
  3  5  1  0
  4  6  1  0
  5  7  1  0
  5  8  1  0
  6  9  1  0
  6 10  1  0
  7 11  2  0
  7 12  1  0
  8 13  1  0
  9 14  1  0
 10 15  2  0
 10 16  1  0
 13 17  1  0
 14 18  1  0
 14 19  1  0
 17 20  1  0
 17 21  2  0
 18 22  1  0
 20 23  2  0
 20 24  1  0
 14 16  1  0
 21 22  1  0
 22 24  1  0
M  END
> <Smiles>
O=C1(CC(C(=C)C)CCC=3(C(=O)OC(CC2(OC(C1)C(=O)C2)(C))C=3))

> <Molecule Name>
100015-16-5

> <Polar Surface Area>
69.67

> <cLogS>
-3.352

> <Molweight>
332.395

> <cLogP>
2.5213

> <H-Acceptors>
5

> <H-Donors>
0

> <Ro5 violations>
0

> <Druglikeness>
-19.298

> <DrugScore>
0.415798258653833

> <Mutagenic>
none

> <Tumorigenic>
none

> <Reproductive Effective>
none

> <Irritant>
none

$$$$
100019-23-6
  SciTegic12192016392D

 84 92  0  0  0  0            999 V2000
   10.1682   -1.2546    0.0000 S   0  0
   11.5948   -1.7181    0.0000 O   0  0
    8.7416   -0.7910    0.0000 O   0  0
    9.7047   -2.6811    0.0000 O   0  0
   10.6317    0.1719    0.0000 O   0  0
   10.7084   -3.7959    0.0000 C   0  0
   12.1756   -3.4840    0.0000 C   0  0
   10.2448   -5.2225    0.0000 C   0  0
   13.1793   -4.5987    0.0000 C   0  0
   11.2485   -6.3372    0.0000 C   0  0
   12.7158   -6.0253    0.0000 C   0  0
   14.6465   -4.2868    0.0000 C   0  0
   13.7195   -7.1400    0.0000 C   0  0
   12.2522   -7.4519    0.0000 C   0  0
   15.1100   -2.8603    0.0000 O   0  0
   15.6502   -5.4016    0.0000 C   0  0
   13.2559   -8.5666    0.0000 C   0  0
   15.1867   -6.8282    0.0000 C   0  0
   16.5773   -2.5484    0.0000 C   0  0
   14.2596   -9.6813    0.0000 C   0  0
   16.1904   -7.9429    0.0000 C   0  0
   17.5810   -3.6631    0.0000 O   0  0
   17.0408   -1.1218    0.0000 C   0  0
   15.7269   -9.3695    0.0000 C   0  0
   17.6904   -7.9429    0.0000 C   0  0
   19.0482   -3.3512    0.0000 C   0  0
   16.0371   -0.0071    0.0000 O   0  0
   18.5080   -0.8099    0.0000 C   0  0
   16.9404  -10.2511    0.0000 C   0  0
   15.4150  -10.8367    0.0000 C   0  0
   18.1539   -9.3695    0.0000 C   0  0
   19.5117   -1.9247    0.0000 C   0  0
   20.0519   -4.4660    0.0000 C   0  0
   18.9715    0.6165    0.0000 O   0  0
   16.9404  -11.7511    0.0000 C   0  0
   20.9789   -1.6128    0.0000 O   0  0
   20.4388    0.9284    0.0000 C   0  0
   18.4403  -11.7511    0.0000 O   0  0
   15.6413  -12.5011    0.0000 C   0  0
   17.6903  -13.0502    0.0000 C   0  0
   21.4424   -0.1862    0.0000 O   0  0
   20.9023    2.3550    0.0000 C   0  0
   15.6413  -14.0011    0.0000 C   0  0
   22.9097    0.1256    0.0000 C   0  0
   19.8986    3.4697    0.0000 O   0  0
   22.3695    2.6669    0.0000 C   0  0
   16.9404  -14.7511    0.0000 O   0  0
   14.3423  -14.7511    0.0000 C   0  0
   23.3732    1.5521    0.0000 C   0  0
   20.3621    4.8963    0.0000 C   0  0
   22.8330    4.0934    0.0000 O   0  0
   14.3423  -16.2511    0.0000 C   0  0
   24.8404    1.8640    0.0000 O   0  0
   21.8293    5.2082    0.0000 O   0  0
   19.3584    6.0110    0.0000 C   0  0
   15.6413  -17.0011    0.0000 C   0  0
   13.0433  -17.0011    0.0000 C   0  0
   25.8441    0.7493    0.0000 C   0  0
   22.2929    6.6348    0.0000 C   0  0
   17.8912    5.6991    0.0000 O   0  0
   19.8219    7.4376    0.0000 C   0  0
   25.3806   -0.6772    0.0000 O   0  0
   27.3113    1.0612    0.0000 C   0  0
   21.2892    7.7495    0.0000 C   0  0
   23.7601    6.9466    0.0000 C   0  0
   18.8182    8.5523    0.0000 O   0  0
   26.3843   -1.7919    0.0000 C   0  0
   27.7749    2.4877    0.0000 O   0  0
   28.3150   -0.0535    0.0000 C   0  0
   21.7527    9.1761    0.0000 O   0  0
   27.8515   -1.4800    0.0000 C   0  0
   25.9208   -3.2185    0.0000 C   0  0
   29.2421    2.7996    0.0000 C   0  0
   29.7823    0.2583    0.0000 O   0  0
   28.8552   -2.5948    0.0000 O   0  0
   30.2458    1.6849    0.0000 O   0  0
   29.7056    4.2262    0.0000 C   0  0
   31.7130    1.9968    0.0000 C   0  0
   28.7019    5.3409    0.0000 O   0  0
   31.1728    4.5381    0.0000 C   0  0
   32.1765    3.4234    0.0000 C   0  0
   32.7167    0.8820    0.0000 C   0  0
   31.6364    5.9647    0.0000 O   0  0
   33.6438    3.7352    0.0000 O   0  0
  1  2  2  0
  1  3  2  0
  1  4  1  0
  1  5  1  0
  4  6  1  0
  6  7  1  0
  6  8  1  0
  7  9  1  0
  8 10  1  0
  9 11  1  0
  9 12  1  0
 11 13  1  0
 11 14  1  0
 12 15  1  0
 12 16  1  0
 13 17  2  0
 13 18  1  0
 15 19  1  0
 17 20  1  0
 18 21  1  0
 19 22  1  0
 19 23  1  0
 20 24  1  0
 21 25  1  0
 22 26  1  0
 23 27  1  0
 23 28  1  0
 24 29  1  0
 24 30  1  0
 25 31  1  0
 26 32  1  0
 26 33  1  0
 28 34  1  0
 29 35  1  0
 32 36  1  0
 34 37  1  0
 35 38  1  0
 35 39  1  0
 35 40  1  0
 37 41  1  0
 37 42  1  0
 39 43  1  0
 41 44  1  0
 42 45  1  0
 42 46  1  0
 43 47  2  0
 43 48  1  0
 44 49  1  0
 45 50  1  0
 46 51  1  0
 48 52  1  0
 49 53  1  0
 50 54  1  0
 50 55  1  0
 52 56  1  0
 52 57  1  0
 53 58  1  0
 54 59  1  0
 55 60  1  0
 55 61  1  0
 58 62  1  0
 58 63  1  0
 59 64  1  0
 59 65  1  0
 61 66  1  0
 62 67  1  0
 63 68  1  0
 63 69  1  0
 64 70  1  0
 67 71  1  0
 67 72  1  0
 68 73  1  0
 69 74  1  0
 71 75  1  0
 73 76  1  0
 73 77  1  0
 76 78  1  0
 77 79  1  0
 77 80  1  0
 78 81  1  0
 78 82  1  0
 80 83  1  0
 81 84  1  0
 10 11  1  0
 16 18  1  0
 21 24  1  0
 28 32  1  0
 29 31  1  0
 46 49  1  0
 61 64  1  0
 69 71  1  0
 80 81  1  0
M  END
> <Smiles>
S(=O)(=O)(OC9(CC2(C(C1(=CCC8(C(C(O)(CC(=O)CC(C)C)C)CCC8(C1CC2OC3(OC(C(O)C(C3O)OC6(OCC(OC4(OC(C(O)C(C4OC5(OC(C(O)C(C5O)O)C))O)C))C(C6OC7(OC(C(O)C(C7O)O)C))O))C)))(C)))(C)CC9)))O

> <Molecule Name>
100019-23-6

> <Polar Surface Area>
424.11

> <cLogS>
-4.553

> <Molweight>
1229.39

> <cLogP>
-2.0736

> <H-Acceptors>
27

> <H-Donors>
13

> <Ro5 violations>
3

> <Druglikeness>
0.63444

> <DrugScore>
0.332662351846476

> <Mutagenic>
none

> <Tumorigenic>
none

> <Reproductive Effective>
none

> <Irritant>
none

$$$$
100019-24-7
  SciTegic12192016392D

 35 38  0  0  0  0            999 V2000
    8.1230    1.4103    0.0000 O   0  0
    7.4538    2.1534    0.0000 C   0  0
    8.4320    2.3614    0.0000 C   0  0
    6.7847    2.8966    0.0000 C   0  0
    7.1448    1.2024    0.0000 C   0  0
    9.1011    1.6182    0.0000 O   0  0
    8.7410    3.3124    0.0000 C   0  0
    7.0937    3.8476    0.0000 C   0  0
    5.8065    2.6887    0.0000 C   0  0
    6.1667    0.9945    0.0000 C   0  0
    7.6448    0.3364    0.0000 C   0  0
    9.7191    3.5203    0.0000 O   0  0
    8.0719    4.0556    0.0000 C   0  0
    6.4246    4.5908    0.0000 C   0  0
    6.1156    3.6397    0.0000 C   0  0
    5.4975    1.7376    0.0000 C   0  0
    6.0621    0.0000    0.0000 C   0  0
    5.2156    0.6855    0.0000 C   0  0
    8.6393    0.2318    0.0000 O   0  0
    6.9757   -0.4067    0.0000 C   0  0
    8.3809    5.0066    0.0000 C   0  0
    6.7336    5.5418    0.0000 C   0  0
    5.1961   -0.5000    0.0000 C   0  0
    7.1836   -1.3848    0.0000 O   0  0
    9.3590    5.2145    0.0000 O   0  0
    7.7117    5.7498    0.0000 C   0  0
    4.3301    0.0000    0.0000 C   0  0
    5.1961   -1.4999    0.0000 C   0  0
    8.0208    6.7008    0.0000 O   0  0
    3.4641   -0.5000    0.0000 C   0  0
    2.5980    0.0000    0.0000 C   0  0
    1.7320   -0.5000    0.0000 C   0  0
    0.8660    0.0000    0.0000 C   0  0
    1.7320   -1.5000    0.0000 C   0  0
    0.0000   -0.5000    0.0000 O   0  0
  1  2  1  0
  2  3  1  0
  2  4  1  0
  2  5  1  0
  3  6  1  0
  3  7  1  0
  4  8  1  0
  4  9  1  0
  5 10  1  0
  5 11  1  0
  7 12  1  0
  7 13  1  0
  8 14  1  0
  8 15  1  0
  9 16  1  0
 10 17  1  0
 10 18  1  0
 11 19  1  0
 11 20  1  0
 13 21  1  0
 14 22  1  0
 17 23  1  0
 20 24  1  0
 21 25  1  0
 21 26  1  0
 23 27  1  0
 23 28  1  0
 26 29  1  0
 27 30  1  0
 30 31  1  0
 31 32  1  0
 32 33  1  0
 32 34  1  0
 33 35  1  0
  8 13  1  0
 10 16  1  0
 17 20  1  0
 22 26  1  0
M  END
> <Smiles>
OC12(C(O)C(O)C4(C(O)C(O)CCC4(C1CCC3(C2C(O)C(O)C3C(CCCC(CO)C)C)(C))(C)))

> <Molecule Name>
100019-24-7

> <Polar Surface Area>
161.84

> <cLogS>
-3.551

> <Molweight>
500.67

> <cLogP>
1.2764

> <H-Acceptors>
8

> <H-Donors>
8

> <Ro5 violations>
2

> <Druglikeness>
-9.6473

> <DrugScore>
0.334917628063128

> <Mutagenic>
none

> <Tumorigenic>
none

> <Reproductive Effective>
none

> <Irritant>
none

$$$$
100019-25-8
  SciTegic12192016392D

 42 46  0  0  0  0            999 V2000
    5.3006   -1.4945    0.0000 O   0  0
    5.1961   -0.5000    0.0000 C   0  0
    6.2788   -1.7024    0.0000 C   0  0
    4.3301    0.0000    0.0000 O   0  0
    6.1096   -0.0932    0.0000 C   0  0
    6.7788   -0.8364    0.0000 C   0  0
    6.6855   -2.6159    0.0000 C   0  0
    3.4641   -0.5000    0.0000 C   0  0
    6.3176    0.8848    0.0000 O   0  0
    7.7733   -0.7318    0.0000 O   0  0
    6.0977   -3.4249    0.0000 O   0  0
    3.4641   -1.5000    0.0000 C   0  0
    2.5980    0.0000    0.0000 C   0  0
    8.3611   -1.5408    0.0000 C   0  0
    2.5980   -1.9999    0.0000 C   0  0
    4.3301   -2.0000    0.0000 C   0  0
    1.7320   -0.5000    0.0000 C   0  0
    0.8660    0.0000    0.0000 C   0  0
    0.8660    1.0000    0.0000 C   0  0
    0.0000   -0.5000    0.0000 C   0  0
    1.6750    1.5877    0.0000 C   0  0
    0.0570    1.5877    0.0000 C   0  0
    1.3660    2.5388    0.0000 C   0  0
    2.6531    1.3798    0.0000 C   0  0
    1.8829    0.6096    0.0000 C   0  0
    0.3660    2.5388    0.0000 C   0  0
    2.0351    3.2819    0.0000 C   0  0
    3.3223    2.1230    0.0000 C   0  0
   -0.2217    3.3478    0.0000 O   0  0
    1.0570    3.4898    0.0000 O   0  0
    3.0133    3.0740    0.0000 C   0  0
    1.7261    4.2330    0.0000 C   0  0
    3.6824    3.8172    0.0000 C   0  0
    2.3952    4.9761    0.0000 C   0  0
    3.3734    4.7682    0.0000 C   0  0
    4.6605    3.6093    0.0000 C   0  0
    3.9914    2.8661    0.0000 C   0  0
    2.0862    5.9272    0.0000 O   0  0
    4.0425    5.5114    0.0000 C   0  0
    5.3297    4.3524    0.0000 C   0  0
    5.0206    5.3035    0.0000 C   0  0
    5.6898    6.0466    0.0000 O   0  0
  1  2  1  0
  1  3  1  0
  2  4  1  0
  2  5  1  0
  3  6  1  0
  3  7  1  0
  4  8  1  0
  5  9  1  0
  6 10  1  0
  7 11  1  0
  8 12  1  0
  8 13  1  0
 10 14  1  0
 12 15  1  0
 12 16  1  0
 13 17  1  0
 17 18  1  0
 18 19  1  0
 18 20  1  0
 19 21  1  0
 19 22  1  0
 21 23  1  0
 21 24  1  0
 21 25  1  0
 22 26  1  0
 23 27  1  0
 24 28  1  0
 26 29  1  0
 27 30  1  0
 27 31  1  0
 27 32  1  0
 31 33  1  0
 32 34  1  0
 33 35  1  0
 33 36  1  0
 33 37  1  0
 34 38  1  0
 35 39  1  0
 36 40  1  0
 39 41  1  0
 41 42  1  0
  5  6  1  0
 23 26  1  0
 28 31  1  0
 34 35  1  0
 40 41  1  0
M  END
> <Smiles>
O5(C(OC(C(C)C)CCC(C4(C3(C(C2(O)(C(C1(C(CC(O)CC1)C(C2)O)(C))CC3))C(C4)O)(C)))C)C(O)C(C5CO)OC)

> <Molecule Name>
100019-25-8

> <Polar Surface Area>
149.07

> <cLogS>
-4.813

> <Molweight>
598.815

> <cLogP>
2.8385

> <H-Acceptors>
9

> <H-Donors>
6

> <Ro5 violations>
2

> <Druglikeness>
-4.1393

> <DrugScore>
0.229799138334612

> <Mutagenic>
none

> <Tumorigenic>
none

> <Reproductive Effective>
none

> <Irritant>
none

$$$$
100041-05-2
  SciTegic12192016392D

 23 26  0  0  0  0            999 V2000
    1.7320   -0.5000    0.0000 O   0  0
    0.8660    0.0000    0.0000 C   0  0
    0.8660    1.0000    0.0000 O   0  0
    0.0000   -0.5000    0.0000 C   0  0
   -0.8660    0.0000    0.0000 N   0  0
    0.0000   -1.4999    0.0000 C   0  0
   -1.7320   -0.4999    0.0000 C   0  0
   -0.8660   -1.9999    0.0000 C   0  0
   -1.7320   -1.4999    0.0000 C   0  0
   -2.5980    0.0000    0.0000 C   0  0
   -1.0739   -2.9781    0.0000 C   0  0
   -2.4751   -2.1691    0.0000 N   0  0
   -2.7026    0.9945    0.0000 O   0  0
   -3.5116   -0.4067    0.0000 C   0  0
   -2.0684   -3.0826    0.0000 C   0  0
   -0.4861   -3.7871    0.0000 C   0  0
   -3.6807    1.2024    0.0000 C   0  0
   -4.1807    0.3364    0.0000 C   0  0
   -2.4751   -3.9962    0.0000 C   0  0
   -0.8928   -4.7007    0.0000 C   0  0
   -4.0874    2.1159    0.0000 C   0  0
   -1.8874   -4.8052    0.0000 C   0  0
   -5.0820    2.2205    0.0000 O   0  0
  1  2  2  0
  2  3  1  0
  2  4  1  0
  4  5  2  0
  4  6  1  0
  5  7  1  0
  6  8  2  0
  7  9  2  0
  7 10  1  0
  8 11  1  0
  9 12  1  0
 10 13  1  0
 10 14  2  0
 11 15  2  0
 11 16  1  0
 13 17  1  0
 14 18  1  0
 15 19  1  0
 16 20  2  0
 17 21  1  0
 19 22  2  0
 21 23  1  0
  8  9  1  0
 12 15  1  0
 17 18  2  0
 20 22  1  0
M  END
> <Smiles>
O=C(O)C1(=NC(=C2(NC3(=C(C2(=C1))C=CC=C3)))C=4(OC(CO)=CC=4))

> <Molecule Name>
100041-05-2

> <Polar Surface Area>
99.35

> <cLogS>
-3.92

> <Molweight>
308.292

> <cLogP>
1.9867

> <H-Acceptors>
6

> <H-Donors>
3

> <Ro5 violations>
0

> <Druglikeness>
0.86566

> <DrugScore>
0.55474579813957

> <Mutagenic>
low

> <Tumorigenic>
none

> <Reproductive Effective>
none

> <Irritant>
none

$$$$
100045-73-6
  SciTegic12192016392D

 63 66  0  0  0  0            999 V2000
   12.9946    1.7730    0.0000 O   0  0
   13.5126    0.9176    0.0000 C   0  0
   12.7289    0.2965    0.0000 O   0  0
   14.4261    1.3244    0.0000 C   0  0
   12.1243   -0.5000    0.0000 C   0  0
   15.4121    1.4911    0.0000 C   0  0
   11.7368   -1.4218    0.0000 C   0  0
   11.2583    0.0000    0.0000 C   0  0
   15.3703    2.4903    0.0000 O   0  0
   16.4086    1.4075    0.0000 C   0  0
   11.5907   -2.4111    0.0000 C   0  0
   10.7736   -1.1529    0.0000 C   0  0
   11.2583    1.0000    0.0000 C   0  0
   17.3530    1.0786    0.0000 C   0  0
   10.5909   -2.3901    0.0000 O   0  0
   11.6952   -3.4056    0.0000 C   0  0
   12.1243    1.5000    0.0000 O   0  0
   10.3923    1.4999    0.0000 C   0  0
   18.1859    0.5252    0.0000 C   0  0
   10.0729   -3.2455    0.0000 C   0  0
   12.2659   -4.2268    0.0000 C   0  0
   12.1243    2.5000    0.0000 C   0  0
   10.3923    2.4999    0.0000 C   0  0
    9.5262    0.9999    0.0000 C   0  0
   18.8551   -0.2178    0.0000 C   0  0
   12.6145   -5.1640    0.0000 C   0  0
    9.5262    2.9999    0.0000 C   0  0
   19.6762    0.3528    0.0000 O   0  0
   19.3184   -1.1041    0.0000 C   0  0
   13.4937   -6.0233    0.0000 C   0  0
    9.5262    3.9999    0.0000 C   0  0
   19.5467   -2.0776    0.0000 C   0  0
   13.4728   -7.0230    0.0000 O   0  0
   14.4511   -5.7342    0.0000 N   0  0
   10.3923    4.4999    0.0000 O   0  0
    8.6602    4.4999    0.0000 C   0  0
   19.5969   -3.3059    0.0000 C   0  0
   20.5375   -1.9424    0.0000 C   0  0
   14.4172   -7.3519    0.0000 C   0  0
   15.0218   -6.5554    0.0000 C   0  0
    8.6602    5.4999    0.0000 C   0  0
    7.7942    3.9999    0.0000 C   0  0
   18.7416   -3.8240    0.0000 N   0  0
   20.3539   -3.9594    0.0000 C   0  0
   16.4745   -6.4945    0.0000 C   0  0
    9.5262    5.9999    0.0000 O   0  0
    7.7942    5.9999    0.0000 C   0  0
   18.9699   -4.7975    0.0000 C   0  0
   19.9664   -4.8812    0.0000 O   0  0
   17.1436   -7.2376    0.0000 O   0  0
   16.9745   -5.6285    0.0000 N   0  0
    9.5262    6.9999    0.0000 C   0  0
    7.7942    6.9999    0.0000 C   0  0
    6.9282    5.4999    0.0000 C   0  0
   17.9526   -5.8364    0.0000 C   0  0
   18.0571   -6.8309    0.0000 C   0  0
    8.6602    7.4999    0.0000 O   0  0
   10.3923    7.5000    0.0000 C   0  0
    6.9282    7.4999    0.0000 C   0  0
    6.9282    8.4999    0.0000 N   0  0
    6.0621    8.9999    0.0000 C   0  0
    7.7942    8.9999    0.0000 C   0  0
    6.0621    9.9999    0.0000 O   0  0
  1  2  2  0
  2  3  1  0
  2  4  1  0
  3  5  1  0
  4  6  1  0
  5  7  1  0
  5  8  1  0
  6  9  1  0
  6 10  1  0
  7 11  1  0
  7 12  1  0
  8 13  1  0
 10 14  1  0
 11 15  1  0
 11 16  1  0
 13 17  1  0
 13 18  1  0
 14 19  1  0
 15 20  1  0
 16 21  1  0
 17 22  1  0
 18 23  1  0
 18 24  1  0
 19 25  1  0
 21 26  2  0
 23 27  1  0
 25 28  2  0
 25 29  1  0
 26 30  1  0
 27 31  1  0
 29 32  1  0
 30 33  1  0
 30 34  2  0
 31 35  2  0
 31 36  1  0
 32 37  1  0
 32 38  1  0
 33 39  1  0
 34 40  1  0
 36 41  1  0
 36 42  1  0
 37 43  1  0
 37 44  2  0
 40 45  1  0
 41 46  1  0
 41 47  1  0
 43 48  2  0
 44 49  1  0
 45 50  1  0
 45 51  2  0
 46 52  1  0
 47 53  1  0
 47 54  1  0
 48 55  1  0
 50 56  1  0
 52 57  2  0
 52 58  1  0
 53 59  2  0
 59 60  1  0
 60 61  1  0
 60 62  1  0
 61 63  2  0
 39 40  2  0
 48 49  1  0
 51 55  1  0
 55 56  2  0
M  END
> <Smiles>
O=C2(OC(C(C(OC)CC=CC=1(OC=C(N=1)C=4(OC=C(C3(=NC(C(CC(CCCC(C2)O)=O)C)=CO3))N=4)))C)CC(OC)C(CCC(=O)C(C(OC(=O)C)C(C=CN(C=O)C)C)C)C)

> <Molecule Name>
100045-73-6

> <Polar Surface Area>
223.83

> <cLogS>
-8.763

> <Molweight>
881.029

> <cLogP>
5.8473

> <H-Acceptors>
17

> <H-Donors>
1

> <Ro5 violations>
3

> <Druglikeness>
-2.7809

> <DrugScore>
0.0533055264551633

> <Mutagenic>
none

> <Tumorigenic>
high

> <Reproductive Effective>
none

> <Irritant>
none

$$$$
100045-74-7
  SciTegic12192016392D

 71 74  0  0  0  0            999 V2000
   12.9946    1.7730    0.0000 O   0  0
   13.5126    0.9176    0.0000 C   0  0
   12.7289    0.2965    0.0000 O   0  0
   14.4261    1.3244    0.0000 C   0  0
   12.1243   -0.5000    0.0000 C   0  0
   15.4121    1.4911    0.0000 C   0  0
   11.7368   -1.4218    0.0000 C   0  0
   11.2583    0.0000    0.0000 C   0  0
   15.3703    2.4903    0.0000 O   0  0
   16.4086    1.4075    0.0000 C   0  0
   11.5907   -2.4111    0.0000 C   0  0
   10.7736   -1.1529    0.0000 C   0  0
   11.2583    1.0000    0.0000 C   0  0
   17.3530    1.0786    0.0000 C   0  0
   10.5909   -2.3901    0.0000 O   0  0
   11.6952   -3.4056    0.0000 C   0  0
   12.1243    1.5000    0.0000 O   0  0
   10.3923    1.4999    0.0000 C   0  0
   18.1859    0.5252    0.0000 C   0  0
   10.0729   -3.2455    0.0000 C   0  0
   12.2659   -4.2268    0.0000 C   0  0
   12.1243    2.5000    0.0000 C   0  0
   10.3923    2.4999    0.0000 C   0  0
    9.5262    0.9999    0.0000 C   0  0
   18.8551   -0.2178    0.0000 C   0  0
   12.6145   -5.1640    0.0000 C   0  0
    9.5262    2.9999    0.0000 C   0  0
   19.6762    0.3528    0.0000 O   0  0
   19.3184   -1.1041    0.0000 C   0  0
   13.4937   -6.0233    0.0000 C   0  0
    9.5262    3.9999    0.0000 C   0  0
   19.5467   -2.0776    0.0000 C   0  0
   13.4728   -7.0230    0.0000 O   0  0
   14.4511   -5.7342    0.0000 N   0  0
   10.3923    4.4999    0.0000 O   0  0
    8.6602    4.4999    0.0000 C   0  0
   19.5969   -3.3059    0.0000 C   0  0
   20.5375   -1.9424    0.0000 C   0  0
   14.4172   -7.3519    0.0000 C   0  0
   15.0218   -6.5554    0.0000 C   0  0
   11.2583    3.9999    0.0000 C   0  0
    8.6602    5.4999    0.0000 C   0  0
    7.7942    3.9999    0.0000 C   0  0
   18.7416   -3.8240    0.0000 N   0  0
   20.3539   -3.9594    0.0000 C   0  0
   16.4745   -6.4945    0.0000 C   0  0
   11.2583    3.0000    0.0000 O   0  0
   12.1243    4.5000    0.0000 C   0  0
    9.5262    5.9999    0.0000 O   0  0
    7.7942    5.9999    0.0000 C   0  0
   18.9699   -4.7975    0.0000 C   0  0
   19.9664   -4.8812    0.0000 O   0  0
   17.1436   -7.2376    0.0000 O   0  0
   16.9745   -5.6285    0.0000 N   0  0
   12.1243    5.5000    0.0000 O   0  0
   12.9903    4.0000    0.0000 C   0  0
    9.5262    6.9999    0.0000 C   0  0
    7.7942    6.9999    0.0000 C   0  0
    6.9282    5.4999    0.0000 C   0  0
   17.9526   -5.8364    0.0000 C   0  0
   18.0571   -6.8309    0.0000 C   0  0
   12.9903    6.0000    0.0000 C   0  0
   13.8564    4.5000    0.0000 O   0  0
    8.6602    7.4999    0.0000 O   0  0
   10.3923    7.5000    0.0000 C   0  0
    6.9282    7.4999    0.0000 C   0  0
   14.7224    4.0000    0.0000 C   0  0
    6.9282    8.4999    0.0000 N   0  0
    6.0621    8.9999    0.0000 C   0  0
    7.7942    8.9999    0.0000 C   0  0
    6.0621    9.9999    0.0000 O   0  0
  1  2  2  0
  2  3  1  0
  2  4  1  0
  3  5  1  0
  4  6  1  0
  5  7  1  0
  5  8  1  0
  6  9  1  0
  6 10  1  0
  7 11  1  0
  7 12  1  0
  8 13  1  0
 10 14  1  0
 11 15  1  0
 11 16  1  0
 13 17  1  0
 13 18  1  0
 14 19  1  0
 15 20  1  0
 16 21  1  0
 17 22  1  0
 18 23  1  0
 18 24  1  0
 19 25  1  0
 21 26  2  0
 23 27  1  0
 25 28  2  0
 25 29  1  0
 26 30  1  0
 27 31  1  0
 29 32  1  0
 30 33  1  0
 30 34  2  0
 31 35  1  0
 31 36  1  0
 32 37  1  0
 32 38  1  0
 33 39  1  0
 34 40  1  0
 35 41  1  0
 36 42  1  0
 36 43  1  0
 37 44  1  0
 37 45  2  0
 40 46  1  0
 41 47  2  0
 41 48  1  0
 42 49  1  0
 42 50  1  0
 44 51  2  0
 45 52  1  0
 46 53  1  0
 46 54  2  0
 48 55  1  0
 48 56  1  0
 49 57  1  0
 50 58  1  0
 50 59  1  0
 51 60  1  0
 53 61  1  0
 55 62  1  0
 56 63  1  0
 57 64  2  0
 57 65  1  0
 58 66  2  0
 63 67  1  0
 66 68  1  0
 68 69  1  0
 68 70  1  0
 69 71  2  0
 39 40  2  0
 51 52  1  0
 54 60  1  0
 60 61  2  0
M  END
> <Smiles>
O=C2(OC(C(C(OC)CC=CC=1(OC=C(N=1)C=4(OC=C(C3(=NC(C(CC(CCCC(C2)O)=O)C)=CO3))N=4)))C)CC(OC)C(CCC(OC(=O)C(OC)COC)C(C(OC(=O)C)C(C=CN(C=O)C)C)C)C)

> <Molecule Name>
100045-74-7

> <Polar Surface Area>
251.52

> <cLogS>
-8.742

> <Molweight>
999.161

> <cLogP>
5.7248

> <H-Acceptors>
20

> <H-Donors>
1

> <Ro5 violations>
3

> <Druglikeness>
-2.9223

> <DrugScore>
0.0536215526891683

> <Mutagenic>
none

> <Tumorigenic>
high

> <Reproductive Effective>
none

> <Irritant>
none

$$$$
100045-78-1
  SciTegic12192016392D

 67 70  0  0  0  0            999 V2000
   12.9946    1.7730    0.0000 O   0  0
   13.5126    0.9176    0.0000 C   0  0
   12.7289    0.2965    0.0000 O   0  0
   14.4261    1.3244    0.0000 C   0  0
   12.1243   -0.5000    0.0000 C   0  0
   15.4121    1.4911    0.0000 C   0  0
   11.7368   -1.4218    0.0000 C   0  0
   11.2583    0.0000    0.0000 C   0  0
   15.3703    2.4903    0.0000 O   0  0
   16.4086    1.4075    0.0000 C   0  0
   11.5907   -2.4111    0.0000 C   0  0
   10.7736   -1.1529    0.0000 C   0  0
   11.2583    1.0000    0.0000 C   0  0
   16.2146    3.0261    0.0000 C   0  0
   17.3530    1.0786    0.0000 C   0  0
   10.5909   -2.3901    0.0000 O   0  0
   11.6952   -3.4056    0.0000 C   0  0
   12.1243    1.5000    0.0000 O   0  0
   10.3923    1.4999    0.0000 C   0  0
   17.1008    2.5628    0.0000 O   0  0
   16.1727    4.0252    0.0000 N   0  0
   18.1859    0.5252    0.0000 C   0  0
   17.7976    1.9743    0.0000 C   0  0
   10.0729   -3.2455    0.0000 C   0  0
   12.2659   -4.2268    0.0000 C   0  0
   12.1243    2.5000    0.0000 C   0  0
   10.3923    2.4999    0.0000 C   0  0
    9.5262    0.9999    0.0000 C   0  0
   18.8551   -0.2178    0.0000 C   0  0
   12.6145   -5.1640    0.0000 C   0  0
    9.5262    2.9999    0.0000 C   0  0
   19.6762    0.3528    0.0000 O   0  0
   19.3184   -1.1041    0.0000 C   0  0
   13.4937   -6.0233    0.0000 C   0  0
    9.5262    3.9999    0.0000 C   0  0
   19.5467   -2.0776    0.0000 C   0  0
   20.2556   -0.7555    0.0000 C   0  0
   13.4728   -7.0230    0.0000 O   0  0
   14.4511   -5.7342    0.0000 N   0  0
   10.3923    4.4999    0.0000 O   0  0
    8.6602    4.4999    0.0000 C   0  0
   20.5375   -1.9424    0.0000 O   0  0
   19.5969   -3.3059    0.0000 C   0  0
   14.4172   -7.3519    0.0000 C   0  0
   15.0218   -6.5554    0.0000 C   0  0
    8.6602    5.4999    0.0000 C   0  0
    7.7942    3.9999    0.0000 C   0  0
   21.1500   -2.7329    0.0000 C   0  0
   18.7416   -3.8240    0.0000 N   0  0
   20.3539   -3.9594    0.0000 C   0  0
   16.4745   -6.4945    0.0000 C   0  0
    9.5262    5.9999    0.0000 O   0  0
    7.7942    5.9999    0.0000 C   0  0
   18.9699   -4.7975    0.0000 C   0  0
   19.9664   -4.8812    0.0000 O   0  0
   17.1436   -7.2376    0.0000 O   0  0
   16.9745   -5.6285    0.0000 N   0  0
   10.3923    5.5000    0.0000 C   0  0
    7.7942    6.9999    0.0000 C   0  0
    6.9282    5.4999    0.0000 C   0  0
   17.9526   -5.8364    0.0000 C   0  0
   18.0571   -6.8309    0.0000 C   0  0
    6.9282    7.4999    0.0000 C   0  0
    6.9282    8.4999    0.0000 N   0  0
    6.0621    8.9999    0.0000 C   0  0
    7.7942    8.9999    0.0000 C   0  0
    6.0621    9.9999    0.0000 O   0  0
  1  2  2  0
  2  3  1  0
  2  4  1  0
  3  5  1  0
  4  6  1  0
  5  7  1  0
  5  8  1  0
  6  9  1  0
  6 10  1  0
  7 11  1  0
  7 12  1  0
  8 13  1  0
  9 14  1  0
 10 15  1  0
 11 16  1  0
 11 17  1  0
 13 18  1  0
 13 19  1  0
 14 20  2  0
 14 21  1  0
 15 22  1  0
 15 23  1  0
 16 24  1  0
 17 25  1  0
 18 26  1  0
 19 27  1  0
 19 28  1  0
 22 29  1  0
 25 30  2  0
 27 31  1  0
 29 32  1  0
 29 33  1  0
 30 34  1  0
 31 35  1  0
 33 36  1  0
 33 37  1  0
 34 38  1  0
 34 39  2  0
 35 40  2  0
 35 41  1  0
 36 42  1  0
 36 43  1  0
 38 44  1  0
 39 45  1  0
 41 46  1  0
 41 47  1  0
 42 48  1  0
 43 49  1  0
 43 50  2  0
 45 51  1  0
 46 52  1  0
 46 53  1  0
 49 54  2  0
 50 55  1  0
 51 56  1  0
 51 57  2  0
 52 58  1  0
 53 59  1  0
 53 60  1  0
 54 61  1  0
 56 62  1  0
 59 63  2  0
 63 64  1  0
 64 65  1  0
 64 66  1  0
 65 67  2  0
 44 45  2  0
 54 55  1  0
 57 61  1  0
 61 62  2  0
M  END
> <Smiles>
O=C2(OC(C(C(OC)CC=CC=1(OC=C(N=1)C=4(OC=C(C3(=NC(C(C(C(CC(CC(C2)OC(=O)N)C)O)C)OC)=CO3))N=4)))C)CC(OC)C(CCC(=O)C(C(OC)C(C=CN(C=O)C)C)C)C)

> <Molecule Name>
100045-78-1

> <Polar Surface Area>
251.24

> <cLogS>
-8.635

> <Molweight>
942.113

> <cLogP>
5.0508

> <H-Acceptors>
19

> <H-Donors>
2

> <Ro5 violations>
3

> <Druglikeness>
2.6365

> <DrugScore>
0.111138539759835

> <Mutagenic>
none

> <Tumorigenic>
high

> <Reproductive Effective>
none

> <Irritant>
none

$$$$
100046-02-4
  SciTegic12192016392D

 19 19  0  0  0  0            999 V2000
    6.0621    0.0000    0.0000 O   0  0
    5.1961   -0.5000    0.0000 C   0  0
    4.3301    0.0000    0.0000 C   0  0
    5.1961   -1.4999    0.0000 C   0  0
    3.4641   -0.5000    0.0000 C   0  0
    4.3301    1.0000    0.0000 C   0  0
    4.3301   -1.9999    0.0000 C   0  0
    6.0621   -1.9999    0.0000 C   0  0
    3.4641   -1.4999    0.0000 O   0  0
    2.5980    0.0000    0.0000 C   0  0
    4.3301   -2.9999    0.0000 C   0  0
    1.7320   -0.5000    0.0000 C   0  0
    2.5980    1.0000    0.0000 C   0  0
    3.4641   -3.4999    0.0000 C   0  0
    5.1961   -3.5000    0.0000 C   0  0
    1.7320   -1.5000    0.0000 O   0  0
    0.8660    0.0000    0.0000 C   0  0
    3.4641   -4.4999    0.0000 C   0  0
    0.0000   -0.5000    0.0000 C   0  0
  1  2  2  0
  2  3  1  0
  2  4  1  0
  3  5  2  0
  3  6  1  0
  4  7  1  0
  4  8  1  0
  5  9  1  0
  5 10  1  0
  7 11  1  0
 10 12  1  0
 10 13  1  0
 11 14  1  0
 11 15  1  0
 12 16  1  0
 12 17  1  0
 14 18  1  0
 17 19  1  0
  7  9  1  0
M  END
> <Smiles>
O=C1(C(=C(OC(C1C)C(CC)C)C(C(O)CC)C)C)

> <Molecule Name>
100046-02-4

> <Polar Surface Area>
46.53

> <cLogS>
-3.326

> <Molweight>
268.395

> <cLogP>
3.3022

> <H-Acceptors>
3

> <H-Donors>
1

> <Ro5 violations>
0

> <Druglikeness>
0.47832

> <DrugScore>
0.667116152883796

> <Mutagenic>
none

> <Tumorigenic>
none

> <Reproductive Effective>
none

> <Irritant>
none

$$$$
100046-03-5
  SciTegic12192016392D

 31 32  0  0  0  0            999 V2000
    6.9282   -0.5000    0.0000 O   0  0
    6.0621    0.0000    0.0000 C   0  0
    6.0621    0.9999    0.0000 C   0  0
    5.1961   -0.5000    0.0000 C   0  0
    5.1961    1.4999    0.0000 C   0  0
    6.9282    1.4999    0.0000 C   0  0
    4.3301    0.0000    0.0000 C   0  0
    5.1961   -1.5000    0.0000 C   0  0
    4.3301    1.0000    0.0000 O   0  0
    5.1961    2.4999    0.0000 C   0  0
    3.4641   -0.5000    0.0000 C   0  0
    4.3301    3.0000    0.0000 C   0  0
    6.0621    3.0000    0.0000 C   0  0
    2.5980    0.0000    0.0000 C   0  0
    3.4641    2.5000    0.0000 O   0  0
    4.3301    4.0000    0.0000 C   0  0
    1.7320   -0.5000    0.0000 C   0  0
    5.1961    4.5000    0.0000 C   0  0
    3.4641    4.5000    0.0000 C   0  0
    0.8660    0.0000    0.0000 C   0  0
    6.0621    3.9999    0.0000 O   0  0
    5.1961    5.5000    0.0000 C   0  0
    0.0000   -0.5000    0.0000 C   0  0
    6.9282    4.4999    0.0000 C   0  0
    6.0621    6.0000    0.0000 C   0  0
    4.3301    6.0000    0.0000 C   0  0
    6.9282    5.4999    0.0000 C   0  0
    7.7942    3.9999    0.0000 C   0  0
    6.0621    7.0000    0.0000 O   0  0
    7.7942    5.9999    0.0000 C   0  0
    8.6602    4.4999    0.0000 C   0  0
  1  2  2  0
  2  3  1  0
  2  4  1  0
  3  5  2  0
  3  6  1  0
  4  7  2  0
  4  8  1  0
  5  9  1  0
  5 10  1  0
  7 11  1  0
 10 12  1  0
 10 13  1  0
 11 14  1  0
 12 15  2  0
 12 16  1  0
 14 17  1  0
 16 18  1  0
 16 19  1  0
 17 20  1  0
 18 21  1  0
 18 22  2  0
 20 23  1  0
 21 24  1  0
 22 25  1  0
 22 26  1  0
 24 27  2  0
 24 28  1  0
 25 29  2  0
 27 30  1  0
 28 31  1  0
  7  9  1  0
 25 27  1  0
M  END
> <Smiles>
O=C1(C(=C(OC(=C1C)CCCCC)C(C(=O)C(C=2(OC(=C(C)C(C=2C)=O)CC))C)C)C)

> <Molecule Name>
100046-03-5

> <Polar Surface Area>
69.67

> <cLogS>
-5.39

> <Molweight>
428.567

> <cLogP>
5.768

> <H-Acceptors>
5

> <H-Donors>
0

> <Ro5 violations>
1

> <Druglikeness>
-8.462

> <DrugScore>
0.157353609959529

> <Mutagenic>
none

> <Tumorigenic>
none

> <Reproductive Effective>
low

> <Irritant>
none

$$$$
100046-04-6
  SciTegic12192016392D

 30 31  0  0  0  0            999 V2000
    6.0621    0.0000    0.0000 O   0  0
    5.1961   -0.5000    0.0000 C   0  0
    4.3301    0.0000    0.0000 C   0  0
    5.1961   -1.4999    0.0000 C   0  0
    3.4641   -0.5000    0.0000 C   0  0
    4.3301    1.0000    0.0000 C   0  0
    4.3301   -1.9999    0.0000 C   0  0
    6.0621   -1.9999    0.0000 C   0  0
    3.4641   -1.4999    0.0000 O   0  0
    2.5980    0.0000    0.0000 C   0  0
    4.3301   -2.9999    0.0000 C   0  0
    1.7320   -0.5000    0.0000 C   0  0
    2.5980    1.0000    0.0000 C   0  0
    3.4641   -3.4999    0.0000 C   0  0
    1.7320   -1.5000    0.0000 O   0  0
    0.8660    0.0000    0.0000 C   0  0
    2.5980   -3.0000    0.0000 C   0  0
    3.4641   -4.4999    0.0000 C   0  0
    0.8660    1.0000    0.0000 C   0  0
    0.0000   -0.5000    0.0000 C   0  0
    1.7320    1.5000    0.0000 O   0  0
    0.0000    1.4999    0.0000 C   0  0
    1.7320    2.5000    0.0000 C   0  0
    0.0000    2.5000    0.0000 C   0  0
   -0.8660    0.9999    0.0000 C   0  0
    0.8660    2.9999    0.0000 C   0  0
    2.5980    3.0000    0.0000 C   0  0
   -0.8660    3.0000    0.0000 O   0  0
    0.8660    3.9999    0.0000 C   0  0
    2.5980    4.0000    0.0000 C   0  0
  1  2  2  0
  2  3  1  0
  2  4  1  0
  3  5  2  0
  3  6  1  0
  4  7  2  0
  4  8  1  0
  5  9  1  0
  5 10  1  0
  7 11  1  0
 10 12  1  0
 10 13  1  0
 11 14  1  0
 12 15  2  0
 12 16  1  0
 14 17  1  0
 14 18  1  0
 16 19  1  0
 16 20  1  0
 19 21  1  0
 19 22  2  0
 21 23  1  0
 22 24  1  0
 22 25  1  0
 23 26  2  0
 23 27  1  0
 24 28  2  0
 26 29  1  0
 27 30  1  0
  7  9  1  0
 24 26  1  0
M  END
> <Smiles>
O=C1(C(=C(OC(=C1C)CC(C)C)C(C(=O)C(C=2(OC(=C(C)C(C=2C)=O)CC))C)C)C)

> <Molecule Name>
100046-04-6

> <Polar Surface Area>
69.67

> <cLogS>
-5.01

> <Molweight>
414.54

> <cLogP>
5.0775

> <H-Acceptors>
5

> <H-Donors>
0

> <Ro5 violations>
1

> <Druglikeness>
1.124

> <DrugScore>
0.337719678219328

> <Mutagenic>
none

> <Tumorigenic>
none

> <Reproductive Effective>
low

> <Irritant>
none

$$$$
100082-10-8
  SciTegic12192016392D

 31 32  0  0  0  0            999 V2000
    6.9282   -0.5000    0.0000 O   0  0
    6.0621    0.0000    0.0000 C   0  0
    6.0621    0.9999    0.0000 C   0  0
    5.1961   -0.5000    0.0000 C   0  0
    5.1961    1.4999    0.0000 C   0  0
    6.9282    1.4999    0.0000 C   0  0
    4.3301    0.0000    0.0000 C   0  0
    5.1961   -1.5000    0.0000 C   0  0
    4.3301    1.0000    0.0000 O   0  0
    5.1961    2.4999    0.0000 C   0  0
    3.4641   -0.5000    0.0000 C   0  0
    4.3301    3.0000    0.0000 C   0  0
    6.0621    3.0000    0.0000 C   0  0
    2.5980    0.0000    0.0000 C   0  0
    3.4641    2.5000    0.0000 O   0  0
    4.3301    4.0000    0.0000 C   0  0
    1.7320   -0.5000    0.0000 C   0  0
    5.1961    4.5000    0.0000 C   0  0
    3.4641    4.5000    0.0000 C   0  0
    0.8660    0.0000    0.0000 C   0  0
    6.0621    3.9999    0.0000 O   0  0
    5.1961    5.5000    0.0000 C   0  0
    0.0000   -0.5000    0.0000 C   0  0
    6.9282    4.4999    0.0000 C   0  0
    6.0621    6.0000    0.0000 C   0  0
    4.3301    6.0000    0.0000 C   0  0
    6.9282    5.4999    0.0000 C   0  0
    7.7942    3.9999    0.0000 C   0  0
    6.0621    7.0000    0.0000 O   0  0
    7.7942    5.9999    0.0000 C   0  0
    8.6602    4.4999    0.0000 C   0  0
  1  2  2  0
  2  3  1  0
  2  4  1  0
  3  5  2  0
  3  6  1  0
  4  7  2  0
  4  8  1  0
  5  9  1  0
  5 10  1  0
  7 11  1  0
 10 12  1  0
 10 13  1  0
 11 14  1  0
 12 15  2  0
 12 16  1  0
 14 17  1  0
 16 18  1  0
 16 19  1  0
 17 20  1  0
 18 21  1  0
 18 22  2  0
 20 23  1  0
 21 24  1  0
 22 25  1  0
 22 26  1  0
 24 27  2  0
 24 28  1  0
 25 29  2  0
 27 30  1  0
 28 31  1  0
  7  9  1  0
 25 27  1  0
M  END
> <Smiles>
O=C1(C(=C(OC(=C1C)CCCCC)C(C(=O)C(C=2(OC(=C(C)C(C=2C)=O)CC))C)C)C)

> <Molecule Name>
100082-10-8

> <Polar Surface Area>
69.67

> <cLogS>
-5.39

> <Molweight>
428.567

> <cLogP>
5.768

> <H-Acceptors>
5

> <H-Donors>
0

> <Ro5 violations>
1

> <Druglikeness>
-8.462

> <DrugScore>
0.157353609959529

> <Mutagenic>
none

> <Tumorigenic>
none

> <Reproductive Effective>
low

> <Irritant>
none

$$$$
100101-16-4
  SciTegic12192016392D

 34 37  0  0  0  0            999 V2000
    8.1230    1.4103    0.0000 O   0  0
    7.4538    2.1534    0.0000 C   0  0
    8.4320    2.3614    0.0000 C   0  0
    6.7847    2.8966    0.0000 C   0  0
    7.1448    1.2024    0.0000 C   0  0
    9.1011    1.6182    0.0000 O   0  0
    8.7410    3.3124    0.0000 C   0  0
    7.0937    3.8476    0.0000 C   0  0
    5.8065    2.6887    0.0000 C   0  0
    6.1667    0.9945    0.0000 C   0  0
    7.6448    0.3364    0.0000 C   0  0
    9.7191    3.5203    0.0000 O   0  0
    8.0719    4.0556    0.0000 C   0  0
    6.4246    4.5908    0.0000 C   0  0
    6.1156    3.6397    0.0000 C   0  0
    5.4975    1.7376    0.0000 C   0  0
    6.0621    0.0000    0.0000 C   0  0
    5.2156    0.6855    0.0000 C   0  0
    8.6393    0.2318    0.0000 O   0  0
    6.9757   -0.4067    0.0000 C   0  0
    8.3809    5.0066    0.0000 C   0  0
    6.7336    5.5418    0.0000 C   0  0
    5.1961   -0.5000    0.0000 C   0  0
    7.1836   -1.3848    0.0000 O   0  0
    7.7117    5.7498    0.0000 C   0  0
    4.3301    0.0000    0.0000 C   0  0
    5.1961   -1.4999    0.0000 C   0  0
    8.0208    6.7008    0.0000 O   0  0
    3.4641   -0.5000    0.0000 C   0  0
    2.5980    0.0000    0.0000 C   0  0
    1.7320   -0.5000    0.0000 C   0  0
    0.8660    0.0000    0.0000 C   0  0
    1.7320   -1.5000    0.0000 C   0  0
    0.0000   -0.5000    0.0000 O   0  0
  1  2  1  0
  2  3  1  0
  2  4  1  0
  2  5  1  0
  3  6  1  0
  3  7  1  0
  4  8  1  0
  4  9  1  0
  5 10  1  0
  5 11  1  0
  7 12  1  0
  7 13  1  0
  8 14  1  0
  8 15  1  0
  9 16  1  0
 10 17  1  0
 10 18  1  0
 11 19  1  0
 11 20  1  0
 13 21  1  0
 14 22  1  0
 17 23  1  0
 20 24  1  0
 21 25  1  0
 23 26  1  0
 23 27  1  0
 25 28  1  0
 26 29  1  0
 29 30  1  0
 30 31  1  0
 31 32  1  0
 31 33  1  0
 32 34  1  0
  8 13  1  0
 10 16  1  0
 17 20  1  0
 22 25  1  0
M  END
> <Smiles>
OC12(C(O)C(O)C4(CC(O)CCC4(C1CCC3(C2C(O)C(O)C3C(CCCC(CO)C)C)(C))(C)))

> <Molecule Name>
100101-16-4

> <Polar Surface Area>
141.61

> <cLogS>
-3.95

> <Molweight>
484.671

> <cLogP>
2.1285

> <H-Acceptors>
7

> <H-Donors>
7

> <Ro5 violations>
1

> <Druglikeness>
-7.9523

> <DrugScore>
0.327477402498202

> <Mutagenic>
none

> <Tumorigenic>
none

> <Reproductive Effective>
none

> <Irritant>
none

$$$$
100101-28-8
  SciTegic12192016392D

 45 48  0  0  0  0            999 V2000
    9.4528   -1.5952    0.0000 Br  0  0
    9.0461   -0.6816    0.0000 C   0  0
    9.6338    0.1273    0.0000 C   0  0
    8.0515   -0.5771    0.0000 C   0  0
   10.6284    0.0228    0.0000 O   0  0
    9.2271    1.0408    0.0000 C   0  0
    7.6448    0.3364    0.0000 C   0  0
   11.2162    0.8318    0.0000 C   0  0
    9.8149    1.8499    0.0000 Br  0  0
    8.2326    1.1454    0.0000 C   0  0
    7.1448    1.2024    0.0000 O   0  0
    6.9757   -0.4067    0.0000 C   0  0
    7.8259    2.0589    0.0000 O   0  0
    6.1667    0.9945    0.0000 N   0  0
    6.0621    0.0000    0.0000 C   0  0
    5.1961   -0.5000    0.0000 C   0  0
    5.1961   -1.4999    0.0000 O   0  0
    4.3301    0.0000    0.0000 N   0  0
    3.4641   -0.5000    0.0000 C   0  0
    2.5980    0.0000    0.0000 C   0  0
    1.7320   -0.5000    0.0000 C   0  0
    0.8660    0.0000    0.0000 O   0  0
    0.0000   -0.5000    0.0000 C   0  0
   -0.8660    0.0000    0.0000 C   0  0
    0.0000   -1.4999    0.0000 C   0  0
   -0.8660    1.0000    0.0000 Br  0  0
   -1.7320   -0.4999    0.0000 C   0  0
    0.8660   -2.0000    0.0000 Br  0  0
   -0.8660   -1.9999    0.0000 C   0  0
   -1.7320   -1.4999    0.0000 C   0  0
   -2.5980   -1.9999    0.0000 C   0  0
   -3.4641   -1.4999    0.0000 C   0  0
   -3.4641   -0.4999    0.0000 N   0  0
   -4.3301   -1.9999    0.0000 C   0  0
   -2.5980    0.0000    0.0000 O   0  0
   -4.3301   -2.9999    0.0000 O   0  0
   -5.1961   -1.4999    0.0000 N   0  0
   -6.0621   -1.9999    0.0000 C   0  0
   -6.9282   -1.4999    0.0000 C   0  0
   -7.7942   -1.9999    0.0000 C   0  0
   -8.7077   -1.5932    0.0000 N   0  0
   -7.8987   -2.9945    0.0000 C   0  0
   -9.3769   -2.3364    0.0000 C   0  0
   -8.8769   -3.2024    0.0000 N   0  0
  -10.3714   -2.2318    0.0000 N   0  0
  1  2  1  0
  2  3  1  0
  2  4  2  0
  3  5  1  0
  3  6  2  0
  4  7  1  0
  5  8  1  0
  6  9  1  0
  6 10  1  0
  7 11  1  0
  7 12  1  0
 10 13  1  0
 11 14  1  0
 12 15  1  0
 15 16  1  0
 16 17  2  0
 16 18  1  0
 18 19  1  0
 19 20  1  0
 20 21  1  0
 21 22  1  0
 22 23  1  0
 23 24  2  0
 23 25  1  0
 24 26  1  0
 24 27  1  0
 25 28  1  0
 25 29  2  0
 27 30  2  0
 30 31  1  0
 31 32  1  0
 32 33  2  0
 32 34  1  0
 33 35  1  0
 34 36  2  0
 34 37  1  0
 37 38  1  0
 38 39  1  0
 39 40  1  0
 40 41  1  0
 40 42  2  0
 41 43  1  0
 42 44  1  0
 43 45  1  0
  7 10  1  0
 14 15  2  0
 29 30  1  0
 43 44  2  0
M  END
> <Smiles>
[Br]C=1(C(OC)=C([Br])C(O)C2(C=1)(ON=C(C2)C(=O)NCCCOC4(=C([Br])C=C(CC(=NO)C(=O)NCCC=3(NC(N)=NC=3))C=C4[Br])))

> <Molecule Name>
100101-28-8

> <Polar Surface Area>
205.77

> <cLogS>
-7.197

> <Molweight>
883.185

> <cLogP>
3.5895

> <H-Acceptors>
14

> <H-Donors>
6

> <Ro5 violations>
3

> <Druglikeness>
0.56875

> <DrugScore>
0.0985074382628792

> <Mutagenic>
low

> <Tumorigenic>
high

> <Reproductive Effective>
none

> <Irritant>
none

$$$$
100101-34-6
  SciTegic12192016392D

 39 42  0  0  0  0            999 V2000
   15.5824    4.1658    0.0000 S   0  0
   14.4677    3.1621    0.0000 O   0  0
   16.6971    5.1695    0.0000 O   0  0
   14.5787    5.2805    0.0000 O   0  0
   16.5861    3.0511    0.0000 O   0  0
   13.1115    4.9686    0.0000 C   0  0
   12.6480    3.5421    0.0000 C   0  0
   12.1078    6.0834    0.0000 C   0  0
   13.6517    2.4273    0.0000 O   0  0
   11.1808    3.2302    0.0000 C   0  0
   10.6406    5.7715    0.0000 C   0  0
   12.5713    7.5099    0.0000 C   0  0
   12.1845    2.1155    0.0000 O   0  0
   10.1771    4.3449    0.0000 C   0  0
   10.7172    1.8036    0.0000 C   0  0
    9.6369    6.8862    0.0000 C   0  0
    9.1734    5.4596    0.0000 C   0  0
   14.0386    7.8218    0.0000 O   0  0
   11.5676    8.6247    0.0000 C   0  0
    8.7098    4.0330    0.0000 C   0  0
    9.2500    1.4917    0.0000 C   0  0
   11.4672    0.5046    0.0000 C   0  0
   10.1004    8.3128    0.0000 C   0  0
   12.0312   10.0512    0.0000 O   0  0
    8.2463    2.6065    0.0000 C   0  0
    9.0932    0.0000    0.0000 C   0  0
    7.8234    1.0282    0.0000 C   0  0
   12.9590    0.3478    0.0000 O   0  0
   10.4635   -0.6101    0.0000 C   0  0
    7.7942   -0.7500    0.0000 C   0  0
   10.7754   -2.0773    0.0000 O   0  0
    6.4951    0.0000    0.0000 C   0  0
    7.7942   -2.2500    0.0000 C   0  0
    5.1961   -0.7500    0.0000 C   0  0
    3.8971    0.0000    0.0000 C   0  0
    2.5980   -0.7500    0.0000 C   0  0
    1.2990    0.0000    0.0000 C   0  0
    2.5980   -2.2500    0.0000 C   0  0
    0.0000   -0.7500    0.0000 O   0  0
  1  2  2  0
  1  3  2  0
  1  4  1  0
  1  5  1  0
  4  6  1  0
  6  7  1  0
  6  8  1  0
  7  9  1  0
  7 10  1  0
  8 11  1  0
  8 12  1  0
 10 13  1  0
 10 14  1  0
 10 15  1  0
 11 16  1  0
 11 17  1  0
 12 18  1  0
 12 19  1  0
 14 20  1  0
 15 21  1  0
 15 22  1  0
 16 23  1  0
 19 24  1  0
 20 25  1  0
 21 26  1  0
 21 27  1  0
 22 28  1  0
 22 29  1  0
 26 30  1  0
 29 31  1  0
 30 32  1  0
 30 33  1  0
 32 34  1  0
 34 35  1  0
 35 36  1  0
 36 37  1  0
 36 38  1  0
 37 39  1  0
 11 14  1  0
 19 23  1  0
 21 25  1  0
 26 29  1  0
M  END
> <Smiles>
S(=O)(=O)(OC3(C(O)C1(O)(C(CCC2(C1C(O)C(O)C2C(CCCC(CO)C)C)(C))C4(C3C(O)C(O)CC4)(C))))O

> <Molecule Name>
100101-34-6

> <Polar Surface Area>
213.59

> <cLogS>
-2.405

> <Molweight>
580.733

> <cLogP>
-0.3384

> <H-Acceptors>
11

> <H-Donors>
8

> <Ro5 violations>
3

> <Druglikeness>
-9.1209

> <DrugScore>
0.307006827419634

> <Mutagenic>
none

> <Tumorigenic>
none

> <Reproductive Effective>
none

> <Irritant>
none

$$$$
10015-87-9
  SciTegic12192016392D

 46 45  0  0  0  0            999 V2000
   17.3205    2.4999    0.0000 P   0  0
   18.3205    2.4999    0.0000 O   0  0
   17.3205    1.5000    0.0000 O   0  0
   17.3205    3.4999    0.0000 O   0  0
   16.3205    2.4999    0.0000 O   0  0
   16.4544    0.9999    0.0000 C   0  0
   16.4544    0.0000    0.0000 C   0  0  1  0  0  0
   15.5884   -0.5000    0.0000 O   0  0
   17.3205   -0.5000    0.0000 C   0  0
   14.7224    0.0000    0.0000 C   0  0
   18.1865    0.0000    0.0000 O   0  0
   14.7224    1.0000    0.0000 O   0  0
   13.8564   -0.5000    0.0000 C   0  0
   19.0525   -0.5000    0.0000 C   0  0
   12.9903    0.0000    0.0000 C   0  0
   19.0525   -1.4999    0.0000 O   0  0
   19.9185    0.0000    0.0000 C   0  0
   12.1243   -0.5000    0.0000 C   0  0
   20.7846   -0.5000    0.0000 C   0  0
   11.2583    0.0000    0.0000 C   0  0
   21.6506    0.0000    0.0000 C   0  0
   10.3923   -0.5000    0.0000 C   0  0
   22.5166   -0.5000    0.0000 C   0  0
    9.5262    0.0000    0.0000 C   0  0
   23.3826    0.0000    0.0000 C   0  0
    8.6602   -0.5000    0.0000 C   0  0
   24.2487   -0.5000    0.0000 C   0  0
    7.7942    0.0000    0.0000 C   0  0
   25.1147    0.0000    0.0000 C   0  0
    6.9282   -0.5000    0.0000 C   0  0
   25.9807   -0.5000    0.0000 C   0  0
    6.0621    0.0000    0.0000 C   0  0
   26.8467    0.0000    0.0000 C   0  0
    5.1961   -0.5000    0.0000 C   0  0
   27.7128   -0.5000    0.0000 C   0  0
    4.3301    0.0000    0.0000 C   0  0
   28.5788    0.0000    0.0000 C   0  0
    3.4641   -0.5000    0.0000 C   0  0
   29.4448   -0.5000    0.0000 C   0  0
    2.5980    0.0000    0.0000 C   0  0
   30.3108    0.0000    0.0000 C   0  0
    1.7320   -0.5000    0.0000 C   0  0
   31.1769   -0.5000    0.0000 C   0  0
    0.8660    0.0000    0.0000 C   0  0
   32.0429    0.0000    0.0000 C   0  0
    0.0000   -0.5000    0.0000 C   0  0
  1  2  2  0
  1  3  1  0
  1  4  1  0
  1  5  1  0
  3  6  1  0
  7  6  1  0
  7  8  1  6
  7  9  1  0
  8 10  1  0
  9 11  1  0
 10 12  2  0
 10 13  1  0
 11 14  1  0
 13 15  1  0
 14 16  2  0
 14 17  1  0
 15 18  1  0
 17 19  1  0
 18 20  1  0
 19 21  1  0
 20 22  1  0
 21 23  1  0
 22 24  1  0
 23 25  1  0
 24 26  1  0
 25 27  1  0
 26 28  1  0
 27 29  1  0
 28 30  2  0
 29 31  1  0
 30 32  1  0
 31 33  1  0
 32 34  1  0
 33 35  1  0
 34 36  1  0
 35 37  1  0
 36 38  1  0
 37 39  1  0
 38 40  1  0
 39 41  1  0
 40 42  1  0
 41 43  1  0
 42 44  1  0
 43 45  1  0
 44 46  1  0
M  END
> <Smiles>
P(=O)(OCC(OC(=O)CCCCCCCC=CCCCCCCCC)COC(=O)CCCCCCCCCCCCCCC)(O)O

> <Molecule Name>
10015-87-9

> <Polar Surface Area>
129.17

> <cLogS>
-6.953

> <Molweight>
674.937

> <cLogP>
9.6616

> <H-Acceptors>
8

> <H-Donors>
2

> <Ro5 violations>
2

> <Druglikeness>
-48.027

> <DrugScore>
0.0786646146511104

> <Mutagenic>
none

> <Tumorigenic>
none

> <Reproductive Effective>
none

> <Irritant>
none

$$$$
1002-84-2
  SciTegic12192016392D

 17 16  0  0  0  0            999 V2000
   12.9903    0.0000    0.0000 O   0  0
   12.1243   -0.5000    0.0000 C   0  0
   12.1243   -1.5000    0.0000 O   0  0
   11.2583    0.0000    0.0000 C   0  0
   10.3923   -0.5000    0.0000 C   0  0
    9.5262    0.0000    0.0000 C   0  0
    8.6602   -0.5000    0.0000 C   0  0
    7.7942    0.0000    0.0000 C   0  0
    6.9282   -0.5000    0.0000 C   0  0
    6.0621    0.0000    0.0000 C   0  0
    5.1961   -0.5000    0.0000 C   0  0
    4.3301    0.0000    0.0000 C   0  0
    3.4641   -0.5000    0.0000 C   0  0
    2.5980    0.0000    0.0000 C   0  0
    1.7320   -0.5000    0.0000 C   0  0
    0.8660    0.0000    0.0000 C   0  0
    0.0000   -0.5000    0.0000 C   0  0
  1  2  2  0
  2  3  1  0
  2  4  1  0
  4  5  1  0
  5  6  1  0
  6  7  1  0
  7  8  1  0
  8  9  1  0
  9 10  1  0
 10 11  1  0
 11 12  1  0
 12 13  1  0
 13 14  1  0
 14 15  1  0
 15 16  1  0
 16 17  1  0
M  END
> <Smiles>
O=C(O)CCCCCCCCCCCCCC

> <Molecule Name>
1002-84-2

> <Polar Surface Area>
37.3

> <cLogS>
-3.969

> <Molweight>
242.401

> <cLogP>
5.6081

> <H-Acceptors>
2

> <H-Donors>
1

> <Ro5 violations>
1

> <Druglikeness>
-25.216

> <DrugScore>
0.287295107234389

> <Mutagenic>
none

> <Tumorigenic>
none

> <Reproductive Effective>
none

> <Irritant>
none

$$$$
1002-96-6
  SciTegic12192016392D

 24 23  0  0  0  0            999 V2000
   28.5788   -0.7500    0.0000 O   0  0
   27.2798    0.0000    0.0000 C   0  0
   27.2798    1.4999    0.0000 O   0  0
   25.9807   -0.7500    0.0000 C   0  0
   24.6817    0.0000    0.0000 C   0  0
   23.3826   -0.7500    0.0000 C   0  0
   22.0836    0.0000    0.0000 C   0  0
   20.7846   -0.7500    0.0000 C   0  0
   19.4855    0.0000    0.0000 C   0  0
   18.1865   -0.7500    0.0000 C   0  0
   16.8874    0.0000    0.0000 C   0  0
   15.5884   -0.7500    0.0000 C   0  0
   14.2894    0.0000    0.0000 C   0  0
   12.9903   -0.7500    0.0000 C   0  0
   11.6913    0.0000    0.0000 C   0  0
   10.3923   -0.7500    0.0000 C   0  0
    9.0932    0.0000    0.0000 C   0  0
    7.7942   -0.7500    0.0000 C   0  0
    6.4951    0.0000    0.0000 C   0  0
    5.1961   -0.7500    0.0000 C   0  0
    3.8971    0.0000    0.0000 C   0  0
    2.5980   -0.7500    0.0000 C   0  0
    1.2990    0.0000    0.0000 C   0  0
    0.0000   -0.7500    0.0000 C   0  0
  1  2  2  0
  2  3  1  0
  2  4  1  0
  4  5  1  0
  5  6  1  0
  6  7  1  0
  7  8  1  0
  8  9  1  0
  9 10  1  0
 10 11  1  0
 11 12  1  0
 12 13  1  0
 13 14  2  0
 14 15  1  0
 15 16  1  0
 16 17  1  0
 17 18  1  0
 18 19  1  0
 19 20  1  0
 20 21  1  0
 21 22  1  0
 22 23  1  0
 23 24  1  0
M  END
> <Smiles>
O=C(O)CCCCCCCCCC=CCCCCCCCCCC

> <Molecule Name>
1002-96-6

> <Polar Surface Area>
37.3

> <cLogS>
-5.631

> <Molweight>
338.573

> <cLogP>
8.5367

> <H-Acceptors>
2

> <H-Donors>
1

> <Ro5 violations>
1

> <Druglikeness>
-28.971

> <DrugScore>
0.162267244318078

> <Mutagenic>
none

> <Tumorigenic>
none

> <Reproductive Effective>
none

> <Irritant>
none

$$$$
100201-69-2
  SciTegic12192016392D

 26 26  0  0  0  0            999 V2000
    9.2836    2.1159    0.0000 Cl  0  0
    8.8769    1.2024    0.0000 C   0  0
    7.8987    0.9945    0.0000 C   0  0
    9.3769    0.3364    0.0000 C   0  0
    7.1556    1.6636    0.0000 O   0  0
    7.7942    0.0000    0.0000 C   0  0
    8.7077   -0.4067    0.0000 C   0  0  1  0  0  0
    6.9282   -0.5000    0.0000 C   0  0
    7.9306   -1.0360    0.0000 O   0  0
    8.9156   -1.3848    0.0000 C   0  0
    6.9282   -1.4999    0.0000 C   0  0
    8.1725   -2.0540    0.0000 C   0  0
    6.0621   -2.0000    0.0000 C   0  0
    8.3804   -3.0321    0.0000 C   0  0
    6.0621   -3.0000    0.0000 C   0  0
    7.6373   -3.7012    0.0000 C   0  0
    5.1961   -3.5000    0.0000 C   0  0
    7.8452   -4.6794    0.0000 C   0  0
    5.1961   -4.5000    0.0000 C   0  0
    7.1020   -5.3485    0.0000 C   0  0
    4.3301   -5.0000    0.0000 C   0  0
    7.3099   -6.3267    0.0000 C   0  0
    3.4641   -4.5000    0.0000 O   0  0
    4.3301   -6.0000    0.0000 O   0  0
    6.5668   -6.9958    0.0000 C   0  0
    3.4641   -6.5000    0.0000 C   0  0
  1  2  1  0
  2  3  1  0
  2  4  2  0
  3  5  2  0
  3  6  1  0
  7  4  1  0
  6  8  2  0
  7  9  1  6
  7 10  1  0
  8 11  1  0
 10 12  1  0
 11 13  2  0
 12 14  2  0
 13 15  1  0
 14 16  1  0
 15 17  1  0
 16 18  1  0
 17 19  1  0
 18 20  1  0
 19 21  1  0
 20 22  1  0
 21 23  2  0
 21 24  1  0
 22 25  1  0
 24 26  1  0
  6  7  1  0
M  END
> <Smiles>
ClC=1(C(=O)C(=CC=CCCCC(=O)OC)C(C=1)(O)CC=CCCCCC)

> <Molecule Name>
100201-69-2

> <Polar Surface Area>
63.6

> <cLogS>
-4.258

> <Molweight>
380.91

> <cLogP>
5.3222

> <H-Acceptors>
4

> <H-Donors>
1

> <Ro5 violations>
1

> <Druglikeness>
-27.937

> <DrugScore>
0.269002466603753

> <Mutagenic>
none

> <Tumorigenic>
none

> <Reproductive Effective>
none

> <Irritant>
none

$$$$
100244-36-8
  SciTegic12192016392D

 36 40  0  0  0  0            999 V2000
   -8.3648   10.6301    0.0000 O   0  0
   -8.2976    9.1316    0.0000 C   0  0
   -9.6184    8.4208    0.0000 C   0  0
   -6.9183    8.5421    0.0000 C   0  0
  -10.8320    9.3025    0.0000 O   0  0
   -9.8863    6.9449    0.0000 C   0  0
   -5.7887    9.5290    0.0000 O   0  0
   -6.5192    7.0961    0.0000 C   0  0
   -8.8994    5.8153    0.0000 O   0  0
  -11.3380    7.3223    0.0000 C   0  0
  -10.9389    5.8763    0.0000 C   0  0
   -7.4009    5.8826    0.0000 C   0  0
   -5.0274    6.9393    0.0000 C   0  0
   -5.5493    8.2404    0.0000 C   0  0
   -6.7908    4.5123    0.0000 C   0  0
   -4.4173    5.5690    0.0000 C   0  0
   -3.9127    7.9430    0.0000 C   0  0
   -5.2990    4.3555    0.0000 C   0  0
   -2.9255    5.7258    0.0000 C   0  0
   -3.6673    4.2700    0.0000 C   0  0
   -2.6137    7.1930    0.0000 C   0  0
   -1.9218    4.6111    0.0000 C   0  0
   -1.4583    6.0377    0.0000 O   0  0
   -2.3854    3.1845    0.0000 C   0  0
   -0.4546    4.9229    0.0000 C   0  0
   -1.3817    2.0698    0.0000 C   0  0
    0.5490    3.8082    0.0000 C   0  0
    0.0855    2.3816    0.0000 C   0  0
   -1.5385    0.5780    0.0000 C   0  0
   -2.8082    1.6062    0.0000 C   0  0
    0.8355    1.0826    0.0000 C   0  0
   -0.1681   -0.0320    0.0000 C   0  0
    1.6524    2.3406    0.0000 O   0  0
    2.3272    0.9258    0.0000 C   0  0
    2.9374   -0.4444    0.0000 C   0  0
    3.2089    2.1393    0.0000 C   0  0
  1  2  2  0
  2  3  1  0
  2  4  1  0
  3  5  1  0
  3  6  1  0
  4  7  1  0
  4  8  1  0
  6  9  1  0
  6 10  1  0
  6 11  1  0
  8 12  1  0
  8 13  1  0
  8 14  1  0
 12 15  1  0
 13 16  1  0
 13 17  1  0
 15 18  1  0
 16 19  1  0
 16 20  1  0
 17 21  1  0
 19 22  1  0
 22 23  1  0
 22 24  1  0
 22 25  1  0
 24 26  1  0
 25 27  1  0
 26 28  1  0
 26 29  1  0
 26 30  1  0
 28 31  1  0
 29 32  1  0
 31 33  1  0
 31 34  1  0
 34 35  1  0
 34 36  1  0
  9 12  1  0
 16 18  1  0
 19 21  1  0
 27 28  1  0
 31 32  1  0
M  END
> <Smiles>
O=C1(C(O)C(OC5(C(C1O)(C4(C(C(C3(O)(CC2(C(C(O)(C(C)C)CC2)CC3)(C)))CC4)(C)CC5))C))(C)C)

> <Molecule Name>
100244-36-8

> <Polar Surface Area>
107.22

> <cLogS>
-5.095

> <Molweight>
506.721

> <cLogP>
3.5028

> <H-Acceptors>
6

> <H-Donors>
4

> <Ro5 violations>
1

> <Druglikeness>
-9.8427

> <DrugScore>
0.248129087321952

> <Mutagenic>
none

> <Tumorigenic>
none

> <Reproductive Effective>
none

> <Irritant>
none

$$$$
10028-70-3
  SciTegic12192016392D

 12 12  0  0  0  0            999 V2000
    2.5980   -0.7500    0.0000 O   0  0
    1.2990    0.0000    0.0000 C   0  0
    1.2990    1.5000    0.0000 O   0  0
    0.0000   -0.7500    0.0000 C   0  0
   -1.2990    0.0000    0.0000 C   0  0
    0.0000   -2.2499    0.0000 C   0  0
   -2.5980   -0.7499    0.0000 C   0  0
   -1.2990   -2.9999    0.0000 C   0  0
   -2.5980   -2.2499    0.0000 C   0  0
   -3.8971   -2.9999    0.0000 C   0  0
   -5.1961   -2.2499    0.0000 O   0  0
   -3.8971   -4.4999    0.0000 O   0  0
  1  2  2  0
  2  3  1  0
  2  4  1  0
  4  5  2  0
  4  6  1  0
  5  7  1  0
  6  8  2  0
  7  9  2  0
  9 10  1  0
 10 11  2  0
 10 12  1  0
  8  9  1  0
M  END
> <Smiles>
O=C(O)C1(=CC=C(C(=O)O)C=C1)

> <Molecule Name>
10028-70-3

> <Polar Surface Area>
74.6

> <cLogS>
-1.642

> <Molweight>
166.132

> <cLogP>
0.6298

> <H-Acceptors>
4

> <H-Donors>
2

> <Ro5 violations>
0

> <Druglikeness>
-1.8442

> <DrugScore>
0.198097049846718

> <Mutagenic>
high

> <Tumorigenic>
none

> <Reproductive Effective>
none

> <Irritant>
high

$$$$
100288-41-3
  SciTegic12192016392D

 42 43  0  0  0  0            999 V2000
   28.5788    2.2500    0.0000 O   0  0
   27.2798    1.5000    0.0000 C   0  0  2  0  0  0
   28.5788    3.7500    0.0000 C   0  0
   25.9807    2.2500    0.0000 C   0  0
   27.2798    0.0000    0.0000 C   0  0
   24.6817    1.5000    0.0000 C   0  0
   25.9807   -0.7500    0.0000 C   0  0
   24.6817    0.0000    0.0000 C   0  0
   23.3827    2.2500    0.0000 C   0  0
   25.2307   -2.0490    0.0000 C   0  0
   26.7307   -2.0490    0.0000 C   0  0
   23.3827   -0.7500    0.0000 C   0  0
   22.0836    0.0000    0.0000 C   0  0
   20.7846   -0.7500    0.0000 C   0  0
   19.4855    0.0000    0.0000 C   0  0
   20.7846   -2.2500    0.0000 C   0  0
   18.1865   -0.7500    0.0000 C   0  0
   16.8875    0.0000    0.0000 C   0  0
   15.5884   -0.7500    0.0000 C   0  0
   14.2894    0.0000    0.0000 C   0  0
   15.5884   -2.2500    0.0000 C   0  0
   12.9903   -0.7500    0.0000 C   0  0
   11.6913    0.0000    0.0000 C   0  0
   10.3923   -0.7500    0.0000 C   0  0
    9.0932    0.0000    0.0000 C   0  0
    7.7942   -0.7500    0.0000 C   0  0
    9.0932    1.5000    0.0000 C   0  0
    6.4951    0.0000    0.0000 C   0  0
    5.1961   -0.7500    0.0000 C   0  0
    3.8971    0.0000    0.0000 C   0  0
    2.5980   -0.7500    0.0000 C   0  0
    3.8971    1.5000    0.0000 C   0  0
    1.2990    0.0000    0.0000 C   0  0
    0.0000   -0.7500    0.0000 C   0  0
   -1.2990    0.0000    0.0000 C   0  0
    0.0000   -2.2500    0.0000 C   0  0
   -2.5980   -0.7500    0.0000 C   0  0
   -1.2990    1.5000    0.0000 C   0  0
   -1.2990   -3.0000    0.0000 C   0  0
   -2.5980   -2.2500    0.0000 C   0  0
   -3.8971    0.0000    0.0000 C   0  0
   -3.8971   -3.0000    0.0000 C   0  0
  2  1  1  1
  1  3  1  0
  2  4  1  0
  2  5  1  0
  4  6  1  0
  5  7  1  0
  6  8  2  0
  6  9  1  0
  7 10  1  0
  7 11  1  0
  8 12  1  0
 12 13  2  0
 13 14  1  0
 14 15  2  0
 14 16  1  0
 15 17  1  0
 17 18  2  0
 18 19  1  0
 19 20  2  0
 19 21  1  0
 20 22  1  0
 22 23  2  0
 23 24  1  0
 24 25  2  0
 25 26  1  0
 25 27  1  0
 26 28  2  0
 28 29  1  0
 29 30  2  0
 30 31  1  0
 30 32  1  0
 31 33  2  0
 33 34  1  0
 34 35  2  0
 34 36  1  0
 35 37  1  0
 35 38  1  0
 36 39  2  0
 37 40  2  0
 37 41  1  0
 40 42  1  0
  7  8  1  0
 39 40  1  0
M  END
> <Smiles>
O(C2(CC(=C(C=CC(=CC=CC(=CC=CC=C(C=CC=C(C=CC1(=C(C(=C(C)C=C1)C)C))C)C)C)C)C(C2)(C)C)C))C

> <Molecule Name>
100288-41-3

> <Polar Surface Area>
9.23

> <cLogS>
-7.8

> <Molweight>
562.879

> <cLogP>
13.317

> <H-Acceptors>
1

> <H-Donors>
0

> <Ro5 violations>
2

> <Druglikeness>
0.19633

> <DrugScore>
0.0486458283388832

> <Mutagenic>
none

> <Tumorigenic>
high

> <Reproductive Effective>
high

> <Irritant>
none

$$$$
100295-79-2
  SciTegic12192016392D

 26 26  0  0  0  0            999 V2000
    9.2836    2.1159    0.0000 Cl  0  0
    8.8769    1.2024    0.0000 C   0  0
    7.8987    0.9945    0.0000 C   0  0
    9.3769    0.3364    0.0000 C   0  0
    7.1556    1.6636    0.0000 O   0  0
    7.7942    0.0000    0.0000 C   0  0
    8.7077   -0.4067    0.0000 C   0  0  1  0  0  0
    6.9282   -0.5000    0.0000 C   0  0
    7.9306   -1.0360    0.0000 O   0  0
    8.9156   -1.3848    0.0000 C   0  0
    6.9282   -1.4999    0.0000 C   0  0
    8.1725   -2.0540    0.0000 C   0  0
    6.0621   -2.0000    0.0000 C   0  0
    8.3804   -3.0321    0.0000 C   0  0
    6.0621   -3.0000    0.0000 C   0  0
    7.6373   -3.7012    0.0000 C   0  0
    5.1961   -3.5000    0.0000 C   0  0
    7.8452   -4.6794    0.0000 C   0  0
    5.1961   -4.5000    0.0000 C   0  0
    7.1020   -5.3485    0.0000 C   0  0
    4.3301   -5.0000    0.0000 C   0  0
    7.3099   -6.3267    0.0000 C   0  0
    3.4641   -4.5000    0.0000 O   0  0
    4.3301   -6.0000    0.0000 O   0  0
    6.5668   -6.9958    0.0000 C   0  0
    3.4641   -6.5000    0.0000 C   0  0
  1  2  1  0
  2  3  1  0
  2  4  2  0
  3  5  2  0
  3  6  1  0
  7  4  1  0
  6  8  2  0
  7  9  1  6
  7 10  1  0
  8 11  1  0
 10 12  1  0
 11 13  2  0
 12 14  2  0
 13 15  1  0
 14 16  1  0
 15 17  1  0
 16 18  1  0
 17 19  1  0
 18 20  1  0
 19 21  1  0
 20 22  1  0
 21 23  2  0
 21 24  1  0
 22 25  1  0
 24 26  1  0
  6  7  1  0
M  END
> <Smiles>
ClC=1(C(=O)C(=CC=CCCCC(=O)OC)C(C=1)(O)CC=CCCCCC)

> <Molecule Name>
100295-79-2

> <Polar Surface Area>
63.6

> <cLogS>
-4.258

> <Molweight>
380.91

> <cLogP>
5.3222

> <H-Acceptors>
4

> <H-Donors>
1

> <Ro5 violations>
1

> <Druglikeness>
-27.937

> <DrugScore>
0.269002466603753

> <Mutagenic>
none

> <Tumorigenic>
none

> <Reproductive Effective>
none

> <Irritant>
none

$$$$
100295-80-5
  SciTegic12192016392D

 26 26  0  0  0  0            999 V2000
    9.2836    2.1159    0.0000 Cl  0  0
    8.8769    1.2024    0.0000 C   0  0
    7.8987    0.9945    0.0000 C   0  0
    9.3769    0.3364    0.0000 C   0  0
    7.1556    1.6636    0.0000 O   0  0
    7.7942    0.0000    0.0000 C   0  0
    8.7077   -0.4067    0.0000 C   0  0  1  0  0  0
    6.9282   -0.5000    0.0000 C   0  0
    7.9306   -1.0360    0.0000 O   0  0
    8.9156   -1.3848    0.0000 C   0  0
    6.9282   -1.4999    0.0000 C   0  0
    8.1725   -2.0540    0.0000 C   0  0
    6.0621   -2.0000    0.0000 C   0  0
    8.3804   -3.0321    0.0000 C   0  0
    6.0621   -3.0000    0.0000 C   0  0
    7.6373   -3.7012    0.0000 C   0  0
    5.1961   -3.5000    0.0000 C   0  0
    7.8452   -4.6794    0.0000 C   0  0
    5.1961   -4.5000    0.0000 C   0  0
    7.1020   -5.3485    0.0000 C   0  0
    4.3301   -5.0000    0.0000 C   0  0
    7.3099   -6.3267    0.0000 C   0  0
    3.4641   -4.5000    0.0000 O   0  0
    4.3301   -6.0000    0.0000 O   0  0
    6.5668   -6.9958    0.0000 C   0  0
    3.4641   -6.5000    0.0000 C   0  0
  1  2  1  0
  2  3  1  0
  2  4  2  0
  3  5  2  0
  3  6  1  0
  7  4  1  0
  6  8  2  0
  7  9  1  6
  7 10  1  0
  8 11  1  0
 10 12  1  0
 11 13  2  0
 12 14  2  0
 13 15  1  0
 14 16  1  0
 15 17  1  0
 16 18  1  0
 17 19  1  0
 18 20  1  0
 19 21  1  0
 20 22  1  0
 21 23  2  0
 21 24  1  0
 22 25  1  0
 24 26  1  0
  6  7  1  0
M  END
> <Smiles>
ClC=1(C(=O)C(=CC=CCCCC(=O)OC)C(C=1)(O)CC=CCCCCC)

> <Molecule Name>
100295-80-5

> <Polar Surface Area>
63.6

> <cLogS>
-4.258

> <Molweight>
380.91

> <cLogP>
5.3222

> <H-Acceptors>
4

> <H-Donors>
1

> <Ro5 violations>
1

> <Druglikeness>
-27.937

> <DrugScore>
0.269002466603753

> <Mutagenic>
none

> <Tumorigenic>
none

> <Reproductive Effective>
none

> <Irritant>
none

$$$$
100295-81-6
  SciTegic12192016392D

 26 26  0  0  0  0            999 V2000
    9.2836    2.1159    0.0000 Cl  0  0
    8.8769    1.2024    0.0000 C   0  0
    7.8987    0.9945    0.0000 C   0  0
    9.3769    0.3364    0.0000 C   0  0
    7.1556    1.6636    0.0000 O   0  0
    7.7942    0.0000    0.0000 C   0  0
    8.7077   -0.4067    0.0000 C   0  0  1  0  0  0
    6.9282   -0.5000    0.0000 C   0  0
    7.9306   -1.0360    0.0000 O   0  0
    8.9156   -1.3848    0.0000 C   0  0
    6.9282   -1.4999    0.0000 C   0  0
    8.1725   -2.0540    0.0000 C   0  0
    6.0621   -2.0000    0.0000 C   0  0
    8.3804   -3.0321    0.0000 C   0  0
    6.0621   -3.0000    0.0000 C   0  0
    7.6373   -3.7012    0.0000 C   0  0
    5.1961   -3.5000    0.0000 C   0  0
    7.8452   -4.6794    0.0000 C   0  0
    5.1961   -4.5000    0.0000 C   0  0
    7.1020   -5.3485    0.0000 C   0  0
    4.3301   -5.0000    0.0000 C   0  0
    7.3099   -6.3267    0.0000 C   0  0
    3.4641   -4.5000    0.0000 O   0  0
    4.3301   -6.0000    0.0000 O   0  0
    6.5668   -6.9958    0.0000 C   0  0
    3.4641   -6.5000    0.0000 C   0  0
  1  2  1  0
  2  3  1  0
  2  4  2  0
  3  5  2  0
  3  6  1  0
  7  4  1  0
  6  8  2  0
  7  9  1  6
  7 10  1  0
  8 11  1  0
 10 12  1  0
 11 13  2  0
 12 14  2  0
 13 15  1  0
 14 16  1  0
 15 17  1  0
 16 18  1  0
 17 19  1  0
 18 20  1  0
 19 21  1  0
 20 22  1  0
 21 23  2  0
 21 24  1  0
 22 25  1  0
 24 26  1  0
  6  7  1  0
M  END
> <Smiles>
ClC=1(C(=O)C(=CC=CCCCC(=O)OC)C(C=1)(O)CC=CCCCCC)

> <Molecule Name>
100295-81-6

> <Polar Surface Area>
63.6

> <cLogS>
-4.258

> <Molweight>
380.91

> <cLogP>
5.3222

> <H-Acceptors>
4

> <H-Donors>
1

> <Ro5 violations>
1

> <Druglikeness>
-27.937

> <DrugScore>
0.269002466603753

> <Mutagenic>
none

> <Tumorigenic>
none

> <Reproductive Effective>
none

> <Irritant>
none

$$$$
1003-91-4
  SciTegic12192016392D

  9  9  0  0  0  0            999 V2000
    0.8660    0.0000    0.0000 Br  0  0
    0.0000   -0.5000    0.0000 C   0  0
   -0.9135   -0.0932    0.0000 N   0  0
   -0.1045   -1.4945    0.0000 N   0  0
   -1.5826   -0.8364    0.0000 C   0  0
   -1.0826   -1.7024    0.0000 C   0  0
    0.6386   -2.1636    0.0000 C   0  0
   -2.5771   -0.7318    0.0000 Br  0  0
   -1.4894   -2.6159    0.0000 Br  0  0
  1  2  1  0
  2  3  2  0
  2  4  1  0
  3  5  1  0
  4  6  1  0
  4  7  1  0
  5  8  1  0
  6  9  1  0
  5  6  2  0
M  END
> <Smiles>
[Br]C1(=NC([Br])=C(N1C)[Br])

> <Molecule Name>
1003-91-4

> <Polar Surface Area>
17.82

> <cLogS>
-1.891

> <Molweight>
318.794

> <cLogP>
2.5651

> <H-Acceptors>
2

> <H-Donors>
0

> <Ro5 violations>
0

> <Druglikeness>
-1.9858

> <DrugScore>
0.499432778686033

> <Mutagenic>
none

> <Tumorigenic>
none

> <Reproductive Effective>
none

> <Irritant>
none

$$$$
10030-73-6
  SciTegic12192016392D

 18 17  0  0  0  0            999 V2000
   13.8564   -0.5000    0.0000 O   0  0
   12.9903    0.0000    0.0000 C   0  0
   12.9903    1.0000    0.0000 O   0  0
   12.1243   -0.5000    0.0000 C   0  0
   11.2583    0.0000    0.0000 C   0  0
   10.3923   -0.5000    0.0000 C   0  0
    9.5262    0.0000    0.0000 C   0  0
    8.6602   -0.5000    0.0000 C   0  0
    7.7942    0.0000    0.0000 C   0  0
    6.9282   -0.5000    0.0000 C   0  0
    6.0621    0.0000    0.0000 C   0  0
    5.1961   -0.5000    0.0000 C   0  0
    4.3301    0.0000    0.0000 C   0  0
    3.4641   -0.5000    0.0000 C   0  0
    2.5980    0.0000    0.0000 C   0  0
    1.7320   -0.5000    0.0000 C   0  0
    0.8660    0.0000    0.0000 C   0  0
    0.0000   -0.5000    0.0000 C   0  0
  1  2  2  0
  2  3  1  0
  2  4  1  0
  4  5  1  0
  5  6  1  0
  6  7  1  0
  7  8  1  0
  8  9  1  0
  9 10  1  0
 10 11  1  0
 11 12  2  0
 12 13  1  0
 13 14  1  0
 14 15  1  0
 15 16  1  0
 16 17  1  0
 17 18  1  0
M  END
> <Smiles>
O=C(O)CCCCCCCC=CCCCCCC

> <Molecule Name>
10030-73-6

> <Polar Surface Area>
37.3

> <cLogS>
-4.011

> <Molweight>
254.412

> <cLogP>
5.8103

> <H-Acceptors>
2

> <H-Donors>
1

> <Ro5 violations>
1

> <Druglikeness>
-26.101

> <DrugScore>
0.275587738245763

> <Mutagenic>
none

> <Tumorigenic>
none

> <Reproductive Effective>
none

> <Irritant>
none

$$$$
100431-82-1
  SciTegic12192016392D

  9  8  0  0  0  0            999 V2000
    4.3301    0.0000    0.0000 O   0  0
    3.4641   -0.5000    0.0000 C   0  0
    2.5980    0.0000    0.0000 C   0  0
    1.7320   -0.5000    0.0000 C   0  0  1  0  0  0
    1.7320   -1.5000    0.0000 C   0  0
    0.8660    0.0000    0.0000 C   0  0
    0.8660   -2.0000    0.0000 C   0  0
    2.5980   -1.9999    0.0000 C   0  0
    0.0000   -0.5000    0.0000 C   0  0
  1  2  1  0
  2  3  1  0
  4  3  1  1
  4  5  1  0
  4  6  1  0
  5  7  1  0
  5  8  1  0
  6  9  1  0
M  END
> <Smiles>
OCCC(C(C)C)CC

> <Molecule Name>
100431-82-1

> <Polar Surface Area>
20.23

> <cLogS>
-1.877

> <Molweight>
130.23

> <cLogP>
2.3047

> <H-Acceptors>
1

> <H-Donors>
1

> <Ro5 violations>
0

> <Druglikeness>
-4.485

> <DrugScore>
0.476462516837851

> <Mutagenic>
none

> <Tumorigenic>
none

> <Reproductive Effective>
none

> <Irritant>
none

$$$$
100431-87-6
  SciTegic12192016392D

  9  8  0  0  0  0            999 V2000
    4.3301    0.0000    0.0000 O   0  0
    3.4641   -0.5000    0.0000 C   0  0
    2.5980    0.0000    0.0000 C   0  0
    1.7320   -0.5000    0.0000 C   0  0  1  0  0  0
    1.7320   -1.5000    0.0000 C   0  0
    0.8660    0.0000    0.0000 C   0  0
    0.8660   -2.0000    0.0000 C   0  0
    2.5980   -1.9999    0.0000 C   0  0
    0.0000   -0.5000    0.0000 C   0  0
  1  2  1  0
  2  3  1  0
  4  3  1  1
  4  5  1  0
  4  6  1  0
  5  7  1  0
  5  8  1  0
  6  9  1  0
M  END
> <Smiles>
OCCC(C(C)C)CC

> <Molecule Name>
100431-87-6

> <Polar Surface Area>
20.23

> <cLogS>
-1.877

> <Molweight>
130.23

> <cLogP>
2.3047

> <H-Acceptors>
1

> <H-Donors>
1

> <Ro5 violations>
0

> <Druglikeness>
-4.485

> <DrugScore>
0.476462516837851

> <Mutagenic>
none

> <Tumorigenic>
none

> <Reproductive Effective>
none

> <Irritant>
none

$$$$
100459-63-0
  SciTegic12192016392D

 42 43  0  0  0  0            999 V2000
   25.9808    3.7500    0.0000 O   0  0
   25.9808    2.2500    0.0000 C   0  0
   24.6817    1.5000    0.0000 C   0  0
   27.2798    1.5000    0.0000 C   0  0
   24.6817    0.0000    0.0000 C   0  0
   23.3827    2.2500    0.0000 C   0  0
   27.2798    0.0000    0.0000 C   0  0  1  0  0  0
   23.3827   -0.7500    0.0000 C   0  0
   25.9808   -0.7500    0.0000 C   0  0
   28.5788   -0.7500    0.0000 O   0  0
   22.0836    0.0000    0.0000 C   0  0
   25.2308   -2.0490    0.0000 C   0  0
   26.7308   -2.0490    0.0000 C   0  0
   20.7846   -0.7500    0.0000 C   0  0
   19.4856    0.0000    0.0000 C   0  0
   20.7846   -2.2500    0.0000 C   0  0
   18.1865   -0.7500    0.0000 C   0  0
   16.8875    0.0000    0.0000 C   0  0
   15.5884   -0.7500    0.0000 C   0  0
   14.2894    0.0000    0.0000 C   0  0
   15.5884   -2.2500    0.0000 C   0  0
   12.9904   -0.7500    0.0000 C   0  0
   11.6913    0.0000    0.0000 C   0  0
   10.3923   -0.7500    0.0000 C   0  0
    9.0932    0.0000    0.0000 C   0  0
    7.7942   -0.7500    0.0000 C   0  0
    9.0932    1.5000    0.0000 C   0  0
    6.4952    0.0000    0.0000 C   0  0
    5.1961   -0.7500    0.0000 C   0  0
    3.8971    0.0000    0.0000 C   0  0
    2.5980   -0.7500    0.0000 C   0  0
    3.8971    1.5000    0.0000 C   0  0
    1.2990    0.0000    0.0000 C   0  0
    0.0000   -0.7500    0.0000 C   0  0
   -1.2990    0.0000    0.0000 C   0  0
    0.0000   -2.2500    0.0000 C   0  0
   -2.5980   -0.7500    0.0000 C   0  0
   -1.2990    1.5000    0.0000 C   0  0
   -1.2990   -3.0000    0.0000 C   0  0
    0.7499   -3.5490    0.0000 C   0  0
    1.4999   -2.2499    0.0000 C   0  0
   -2.5980   -2.2500    0.0000 C   0  0
  1  2  2  0
  2  3  1  0
  2  4  1  0
  3  5  2  0
  3  6  1  0
  7  4  1  0
  5  8  1  0
  5  9  1  0
  7 10  1  6
  8 11  2  0
  9 12  1  0
  9 13  1  0
 11 14  1  0
 14 15  2  0
 14 16  1  0
 15 17  1  0
 17 18  2  0
 18 19  1  0
 19 20  2  0
 19 21  1  0
 20 22  1  0
 22 23  2  0
 23 24  1  0
 24 25  2  0
 25 26  1  0
 25 27  1  0
 26 28  2  0
 28 29  1  0
 29 30  2  0
 30 31  1  0
 30 32  1  0
 31 33  2  0
 33 34  1  0
 34 35  2  0
 34 36  1  0
 35 37  1  0
 35 38  1  0
 36 39  1  0
 36 40  1  0
 36 41  1  0
 37 42  1  0
  7  9  1  0
 39 42  1  0
M  END
> <Smiles>
O=C2(C(=C(C=CC(=CC=CC(=CC=CC=C(C=CC=C(C=CC1(=C(CCCC1(C)C)C))C)C)C)C)C(C)(C)C(C2)O)C)

> <Molecule Name>
100459-63-0

> <Polar Surface Area>
37.3

> <cLogS>
-6.587

> <Molweight>
566.867

> <cLogP>
12.313

> <H-Acceptors>
2

> <H-Donors>
1

> <Ro5 violations>
2

> <Druglikeness>
-1.0883

> <DrugScore>
0.071965922101083

> <Mutagenic>
none

> <Tumorigenic>
none

> <Reproductive Effective>
high

> <Irritant>
none

$$$$
100485-10-7
  SciTegic12192016392D

 43 44  0  0  0  0            999 V2000
   25.9808    3.7500    0.0000 O   0  0
   25.9808    2.2500    0.0000 C   0  0
   24.6817    1.5000    0.0000 C   0  0
   27.2798    1.5000    0.0000 C   0  0
   24.6817    0.0000    0.0000 C   0  0
   23.3827    2.2500    0.0000 C   0  0
   27.2798    0.0000    0.0000 C   0  0  1  0  0  0
   23.3827   -0.7500    0.0000 C   0  0
   25.9808   -0.7500    0.0000 C   0  0
   28.5788   -0.7500    0.0000 O   0  0
   22.0836    0.0000    0.0000 C   0  0
   25.2308   -2.0490    0.0000 C   0  0
   26.7308   -2.0490    0.0000 C   0  0
   20.7846   -0.7500    0.0000 C   0  0
   19.4856    0.0000    0.0000 C   0  0
   20.7846   -2.2500    0.0000 C   0  0
   18.1865   -0.7500    0.0000 C   0  0
   16.8875    0.0000    0.0000 C   0  0
   15.5884   -0.7500    0.0000 C   0  0
   14.2894    0.0000    0.0000 C   0  0
   15.5884   -2.2500    0.0000 C   0  0
   12.9904   -0.7500    0.0000 C   0  0
   11.6913    0.0000    0.0000 C   0  0
   10.3923   -0.7500    0.0000 C   0  0
    9.0932    0.0000    0.0000 C   0  0
    7.7942   -0.7500    0.0000 C   0  0
    9.0932    1.5000    0.0000 C   0  0
    6.4952    0.0000    0.0000 C   0  0
    5.1961   -0.7500    0.0000 C   0  0
    3.8971    0.0000    0.0000 C   0  0
    2.5980   -0.7500    0.0000 C   0  0
    3.8971    1.5000    0.0000 C   0  0
    1.2990    0.0000    0.0000 C   0  0
    0.0000   -0.7500    0.0000 C   0  0
   -1.2990    0.0000    0.0000 C   0  0
    0.0000   -2.2500    0.0000 C   0  0
   -2.5980   -0.7500    0.0000 C   0  0
   -1.2990    1.5000    0.0000 C   0  0
   -1.2990   -3.0000    0.0000 C   0  0
    0.7499   -3.5490    0.0000 C   0  0
    1.4999   -2.2499    0.0000 C   0  0
   -3.8971    0.0000    0.0000 O   0  0
   -2.5980   -2.2500    0.0000 C   0  0
  1  2  2  0
  2  3  1  0
  2  4  1  0
  3  5  2  0
  3  6  1  0
  7  4  1  0
  5  8  1  0
  5  9  1  0
  7 10  1  6
  8 11  2  0
  9 12  1  0
  9 13  1  0
 11 14  1  0
 14 15  2  0
 14 16  1  0
 15 17  1  0
 17 18  2  0
 18 19  1  0
 19 20  2  0
 19 21  1  0
 20 22  1  0
 22 23  2  0
 23 24  1  0
 24 25  2  0
 25 26  1  0
 25 27  1  0
 26 28  2  0
 28 29  1  0
 29 30  2  0
 30 31  1  0
 30 32  1  0
 31 33  2  0
 33 34  1  0
 34 35  2  0
 34 36  1  0
 35 37  1  0
 35 38  1  0
 36 39  1  0
 36 40  1  0
 36 41  1  0
 37 42  2  0
 37 43  1  0
  7  9  1  0
 39 43  1  0
M  END
> <Smiles>
O=C2(C(=C(C=CC(=CC=CC(=CC=CC=C(C=CC=C(C=CC1(=C(C(=O)CCC1(C)C)C))C)C)C)C)C(C)(C)C(C2)O)C)

> <Molecule Name>
100485-10-7

> <Polar Surface Area>
54.37

> <cLogS>
-6.239

> <Molweight>
580.85

> <cLogP>
11.604

> <H-Acceptors>
3

> <H-Donors>
1

> <Ro5 violations>
2

> <Druglikeness>
0.97578

> <DrugScore>
0.101200119168614

> <Mutagenic>
none

> <Tumorigenic>
none

> <Reproductive Effective>
high

> <Irritant>
none

$$$$
10052-67-2
  SciTegic12192016392D

 67 68  0  0  0  0            999 V2000
   12.9903   -3.0000    0.0000 S   0  0
   12.9903   -2.0000    0.0000 C   0  0
   13.8564   -1.4999    0.0000 C   0  0
   13.8564   -0.5000    0.0000 N   0  0
   14.7224   -1.9999    0.0000 C   0  0
   12.9903    0.0000    0.0000 C   0  0
   14.7224   -2.9999    0.0000 O   0  0
   15.5884   -1.4999    0.0000 N   0  0
   12.9903    1.0000    0.0000 O   0  0
   12.1243   -0.5000    0.0000 C   0  0
   16.5020   -1.9067    0.0000 C   0  0
   15.6929   -0.5054    0.0000 C   0  0
   11.2583    0.0000    0.0000 N   0  0
   12.1243   -1.5000    0.0000 C   0  0
   16.7099   -2.8848    0.0000 C   0  0
   17.1711   -1.1635    0.0000 C   0  0
   16.6711   -0.2975    0.0000 C   0  0
   11.2583    1.0000    0.0000 C   0  0
   11.2583   -2.0000    0.0000 C   0  0
   15.9667   -3.5540    0.0000 O   0  0
   17.6609   -3.1939    0.0000 N   0  0
   12.1243    1.5000    0.0000 O   0  0
   10.3923    1.4999    0.0000 C   0  0
   10.3923   -1.5000    0.0000 O   0  0
   11.2583   -3.0000    0.0000 N   0  0
   17.8688   -4.1720    0.0000 C   0  0
   10.3923    2.4999    0.0000 N   0  0
    9.5262    0.9999    0.0000 C   0  0
   17.1257   -4.8411    0.0000 C   0  0
   18.8199   -4.4810    0.0000 C   0  0
   11.2583    2.9999    0.0000 C   0  0
    9.5262    0.0000    0.0000 O   0  0
   17.3336   -5.8193    0.0000 O   0  0
   16.1746   -4.5321    0.0000 N   0  0
   19.5630   -3.8119    0.0000 C   0  0
   12.1243    2.4999    0.0000 O   0  0
   11.2583    3.9999    0.0000 C   0  0
   15.4315   -5.2012    0.0000 C   0  0
   20.5141   -4.1209    0.0000 C   0  0
   10.3923    4.4999    0.0000 N   0  0
   12.1243    4.4999    0.0000 C   0  0
   15.6394   -6.1794    0.0000 C   0  0
   21.2572   -3.4518    0.0000 O   0  0
   20.7220   -5.0990    0.0000 N   0  0
   10.3923    5.4999    0.0000 C   0  0
   12.1243    5.4999    0.0000 C   0  0
   12.9903    3.9999    0.0000 C   0  0
   16.5905   -6.4884    0.0000 O   0  0
   14.8963   -6.8485    0.0000 N   0  0
   11.2583    5.9999    0.0000 O   0  0
    9.5262    6.0000    0.0000 C   0  0
   12.9903    5.9999    0.0000 C   0  0
    8.6602    5.5000    0.0000 N   0  0
    9.5262    6.9999    0.0000 C   0  0
    7.7942    6.0000    0.0000 C   0  0
   10.3923    7.5000    0.0000 C   0  0
    7.7942    7.0000    0.0000 O   0  0
    6.9282    5.5000    0.0000 C   0  0
   10.3923    8.5000    0.0000 C   0  0
   11.2583    7.0000    0.0000 C   0  0
    6.0621    6.0000    0.0000 N   0  0
    6.9282    4.5000    0.0000 C   0  0
   11.2583    9.0000    0.0000 C   0  0
   12.1243    7.5000    0.0000 C   0  0
    6.0621    4.0000    0.0000 S   0  0
   12.1243    8.5000    0.0000 C   0  0
   12.9903    9.0000    0.0000 O   0  0
  1  2  1  0
  2  3  1  0
  3  4  1  0
  3  5  1  0
  4  6  1  0
  5  7  2  0
  5  8  1  0
  6  9  2  0
  6 10  1  0
  8 11  1  0
  8 12  1  0
 10 13  1  0
 10 14  1  0
 11 15  1  0
 11 16  1  0
 12 17  1  0
 13 18  1  0
 14 19  1  0
 15 20  2  0
 15 21  1  0
 18 22  2  0
 18 23  1  0
 19 24  2  0
 19 25  1  0
 21 26  1  0
 23 27  1  0
 23 28  1  0
 26 29  1  0
 26 30  1  0
 27 31  1  0
 28 32  1  0
 29 33  2  0
 29 34  1  0
 30 35  1  0
 31 36  2  0
 31 37  1  0
 34 38  1  0
 35 39  1  0
 37 40  1  0
 37 41  1  0
 38 42  1  0
 39 43  2  0
 39 44  1  0
 40 45  1  0
 41 46  1  0
 41 47  1  0
 42 48  2  0
 42 49  1  0
 45 50  2  0
 45 51  1  0
 46 52  1  0
 51 53  1  0
 51 54  1  0
 53 55  1  0
 54 56  1  0
 55 57  2  0
 55 58  1  0
 56 59  2  0
 56 60  1  0
 58 61  1  0
 58 62  1  0
 59 63  1  0
 60 64  2  0
 62 65  1  0
 63 66  2  0
 66 67  1  0
 16 17  1  0
 64 66  1  0
M  END
> <Smiles>
SCC(NC(=O)C(NC(=O)C(NC(=O)C(NC(=O)C(NC(=O)C(N)CS)CC1(=CC=C(O)C=C1))C(CC)C)CO)CC(=O)N)C(=O)N2(C(C(=O)NC(C(=O)NCC(=O)N)CCC(=O)N)CCC2)

> <Molecule Name>
10052-67-2

> <Polar Surface Area>
497.36

> <cLogS>
-3.546

> <Molweight>
983.135

> <cLogP>
-6.6836

> <H-Acceptors>
25

> <H-Donors>
13

> <Ro5 violations>
3

> <Druglikeness>
4.7353

> <DrugScore>
0.45204518353698

> <Mutagenic>
none

> <Tumorigenic>
none

> <Reproductive Effective>
none

> <Irritant>
none

$$$$
100605-81-0
  SciTegic12192016392D

 23 22  0  0  0  0            999 V2000
   12.9903    0.0000    0.0000 O   0  0
   13.8564   -0.5000    0.0000 O   0  0
   12.1243   -0.5000    0.0000 C   0  0
   11.2583    0.0000    0.0000 C   0  0
   12.1243   -1.4999    0.0000 C   0  0
   11.2583    1.0000    0.0000 C   0  0
   10.3923   -0.5000    0.0000 C   0  0
   12.9903   -1.9999    0.0000 O   0  0
    9.5262    0.0000    0.0000 C   0  0
    8.6602   -0.5000    0.0000 C   0  0
    7.7942    0.0000    0.0000 C   0  0
    6.9282   -0.5000    0.0000 C   0  0
    7.7942    0.9999    0.0000 C   0  0
    6.0621    0.0000    0.0000 C   0  0
    5.1961   -0.5000    0.0000 C   0  0
    4.3301    0.0000    0.0000 C   0  0
    3.4641   -0.5000    0.0000 C   0  0
    4.3301    1.0000    0.0000 C   0  0
    2.5980    0.0000    0.0000 C   0  0
    1.7320   -0.5000    0.0000 C   0  0
    0.8660    0.0000    0.0000 C   0  0
    0.8660    1.0000    0.0000 C   0  0
    0.0000   -0.5000    0.0000 C   0  0
  1  2  1  0
  1  3  1  0
  3  4  1  0
  3  5  1  0
  4  6  2  0
  4  7  1  0
  5  8  1  0
  7  9  1  0
  9 10  1  0
 10 11  1  0
 11 12  1  0
 11 13  1  0
 12 14  1  0
 14 15  1  0
 15 16  1  0
 16 17  1  0
 16 18  1  0
 17 19  1  0
 19 20  1  0
 20 21  1  0
 21 22  1  0
 21 23  1  0
M  END
> <Smiles>
O(O)C(C(=C)CCCC(CCCC(CCCC(C)C)C)C)CO

> <Molecule Name>
100605-81-0

> <Polar Surface Area>
49.69

> <cLogS>
-4.726

> <Molweight>
328.535

> <cLogP>
6.6682

> <H-Acceptors>
3

> <H-Donors>
2

> <Ro5 violations>
1

> <Druglikeness>
-6.5403

> <DrugScore>
0.049433129109099

> <Mutagenic>
low

> <Tumorigenic>
high

> <Reproductive Effective>
high

> <Irritant>
low

$$$$
100605-94-5
  SciTegic12192016392D

 23 22  0  0  0  0            999 V2000
   12.9903    0.0000    0.0000 O   0  0
   13.8564   -0.5000    0.0000 O   0  0
   12.1243   -0.5000    0.0000 C   0  0
   11.2583    0.0000    0.0000 C   0  0
   12.1243   -1.4999    0.0000 C   0  0
   11.2583    1.0000    0.0000 C   0  0
   10.3923   -0.5000    0.0000 C   0  0
   12.9903   -1.9999    0.0000 O   0  0
    9.5262    0.0000    0.0000 C   0  0
    8.6602   -0.5000    0.0000 C   0  0
    7.7942    0.0000    0.0000 C   0  0
    6.9282   -0.5000    0.0000 C   0  0
    7.7942    0.9999    0.0000 C   0  0
    6.0621    0.0000    0.0000 C   0  0
    5.1961   -0.5000    0.0000 C   0  0
    4.3301    0.0000    0.0000 C   0  0
    3.4641   -0.5000    0.0000 C   0  0
    4.3301    1.0000    0.0000 C   0  0
    2.5980    0.0000    0.0000 C   0  0
    1.7320   -0.5000    0.0000 C   0  0
    0.8660    0.0000    0.0000 C   0  0
    0.8660    1.0000    0.0000 C   0  0
    0.0000   -0.5000    0.0000 C   0  0
  1  2  1  0
  1  3  1  0
  3  4  1  0
  3  5  1  0
  4  6  2  0
  4  7  1  0
  5  8  1  0
  7  9  1  0
  9 10  1  0
 10 11  1  0
 11 12  1  0
 11 13  1  0
 12 14  1  0
 14 15  1  0
 15 16  1  0
 16 17  1  0
 16 18  1  0
 17 19  1  0
 19 20  1  0
 20 21  1  0
 21 22  1  0
 21 23  1  0
M  END
> <Smiles>
O(O)C(C(=C)CCCC(CCCC(CCCC(C)C)C)C)CO

> <Molecule Name>
100605-94-5

> <Polar Surface Area>
49.69

> <cLogS>
-4.726

> <Molweight>
328.535

> <cLogP>
6.6682

> <H-Acceptors>
3

> <H-Donors>
2

> <Ro5 violations>
1

> <Druglikeness>
-6.5403

> <DrugScore>
0.049433129109099

> <Mutagenic>
low

> <Tumorigenic>
high

> <Reproductive Effective>
high

> <Irritant>
low

$$$$
100665-30-3
  SciTegic12192016392D

 19 20  0  0  0  0            999 V2000
    0.0000   -1.5000    0.0000 O   0  0
    0.8660   -1.9999    0.0000 C   0  0
    0.8660   -3.0000    0.0000 C   0  0
    1.7320   -1.5000    0.0000 C   0  0
    1.7320   -3.5000    0.0000 C   0  0
    0.8660   -1.0000    0.0000 O   0  0
    1.7320   -0.5000    0.0000 C   0  0
    2.5980   -1.9999    0.0000 C   0  0
    1.7320   -4.5000    0.0000 C   0  0
    2.5980   -2.9999    0.0000 C   0  0
    0.8660    0.0000    0.0000 C   0  0
    2.5980    0.0000    0.0000 C   0  0
    2.5980   -5.0000    0.0000 C   0  0
    3.4641   -3.4999    0.0000 C   0  0
    3.4641   -2.4999    0.0000 C   0  0
    0.0000   -0.5000    0.0000 O   0  0
    3.4641   -4.5000    0.0000 C   0  0
    4.3301   -2.9999    0.0000 C   0  0
    4.3301   -5.0000    0.0000 O   0  0
  1  2  2  0
  2  3  1  0
  2  4  1  0
  3  5  2  0
  4  6  1  0
  4  7  1  0
  4  8  1  0
  5  9  1  0
  5 10  1  0
  7 11  1  0
  7 12  2  0
  9 13  2  0
 10 14  1  0
 10 15  1  0
 11 16  2  0
 13 17  1  0
 14 18  1  0
 17 19  1  0
  8 10  1  0
 14 17  1  0
M  END
> <Smiles>
O=C2(C=C1(C=CC(O)C(C1(C)CC2(O)C(C=O)=C)C))

> <Molecule Name>
100665-30-3

> <Polar Surface Area>
74.6

> <cLogS>
-1.945

> <Molweight>
262.304

> <cLogP>
0.824

> <H-Acceptors>
4

> <H-Donors>
2

> <Ro5 violations>
0

> <Druglikeness>
-1.8263

> <DrugScore>
0.537252395200925

> <Mutagenic>
none

> <Tumorigenic>
none

> <Reproductive Effective>
none

> <Irritant>
none

$$$$
100665-52-9
  SciTegic12192016392D

 45 46  0  0  0  0            999 V2000
   15.5884   -0.5000    0.0000 O   0  0
   14.7224    0.0000    0.0000 C   0  0
   14.7224    0.9999    0.0000 O   0  0
   13.8564   -0.5000    0.0000 C   0  0
   13.8564    1.4999    0.0000 C   0  0
   13.8564    2.4999    0.0000 C   0  0
   12.9903    1.0000    0.0000 C   0  0
   14.7224    2.9999    0.0000 O   0  0
   12.9903    2.9999    0.0000 C   0  0
   12.9903    0.0000    0.0000 O   0  0
   12.1243    1.4999    0.0000 C   0  0
   15.5884    2.4999    0.0000 C   0  0
   12.1243    2.5000    0.0000 O   0  0
   12.9903    4.0000    0.0000 C   0  0
   11.2583    1.0000    0.0000 O   0  0
   15.5884    1.4999    0.0000 O   0  0
   16.4544    2.9999    0.0000 C   0  0
   12.1243    4.5000    0.0000 O   0  0
   11.2583    0.0000    0.0000 C   0  0
   12.1243    5.5000    0.0000 C   0  0
   10.3923   -0.5000    0.0000 C   0  0
   12.1243   -0.5000    0.0000 C   0  0
   12.9903    6.0000    0.0000 O   0  0
   11.2583    6.0000    0.0000 C   0  0
   10.3923   -1.5000    0.0000 C   0  0
    9.5262    0.0000    0.0000 C   0  0
   12.1243   -1.5000    0.0000 C   0  0
   11.2583   -2.0000    0.0000 C   0  0
    8.6602   -0.5000    0.0000 C   0  0
   12.9903   -2.0000    0.0000 C   0  0
   11.2583   -3.0000    0.0000 O   0  0
    7.7942    0.0000    0.0000 C   0  0
    6.9282   -0.5000    0.0000 C   0  0
    7.7942    0.9999    0.0000 C   0  0
    6.0621    0.0000    0.0000 C   0  0
    5.1961   -0.5000    0.0000 C   0  0
    4.3301    0.0000    0.0000 C   0  0
    3.4641   -0.5000    0.0000 C   0  0
    4.3301    1.0000    0.0000 C   0  0
    2.5980    0.0000    0.0000 C   0  0
    2.5980    1.0000    0.0000 O   0  0
    1.7320   -0.5000    0.0000 C   0  0
    0.8660    0.0000    0.0000 C   0  0
    0.8660    1.0000    0.0000 C   0  0
    0.0000   -0.5000    0.0000 C   0  0
  1  2  2  0
  2  3  1  0
  2  4  1  0
  3  5  1  0
  5  6  1  0
  5  7  1  0
  6  8  1  0
  6  9  1  0
  7 10  1  0
  7 11  1  0
  8 12  1  0
  9 13  1  0
  9 14  1  0
 11 15  1  0
 12 16  2  0
 12 17  1  0
 14 18  1  0
 15 19  1  0
 18 20  1  0
 19 21  2  0
 19 22  1  0
 20 23  2  0
 20 24  1  0
 21 25  1  0
 21 26  1  0
 22 27  2  0
 25 28  2  0
 26 29  1  0
 27 30  1  0
 28 31  1  0
 29 32  2  0
 32 33  1  0
 32 34  1  0
 33 35  1  0
 35 36  1  0
 36 37  2  0
 37 38  1  0
 37 39  1  0
 38 40  1  0
 40 41  1  0
 40 42  1  0
 42 43  2  0
 43 44  1  0
 43 45  1  0
 11 13  1  0
 27 28  1  0
M  END
> <Smiles>
O=C(OC1(C(OC(=O)C)C(OC(C1O)OC2(=C(C=C(O)C(=C2)C)CC=C(CCC=C(CC(O)C=C(C)C)C)C))COC(=O)C))C

> <Molecule Name>
100665-52-9

> <Polar Surface Area>
158.05

> <cLogS>
-4.976

> <Molweight>
632.744

> <cLogP>
6.1209

> <H-Acceptors>
11

> <H-Donors>
3

> <Ro5 violations>
3

> <Druglikeness>
0.13388

> <DrugScore>
0.210200663742458

> <Mutagenic>
none

> <Tumorigenic>
none

> <Reproductive Effective>
none

> <Irritant>
none

$$$$
100665-53-0
  SciTegic12192016392D

 52 57  0  0  0  0            999 V2000
   18.5080   -0.8099    0.0000 O   0  0
   18.9715    0.6165    0.0000 C   0  0
   19.5117   -1.9247    0.0000 C   0  0
   17.9678    1.7313    0.0000 O   0  0
   20.4387    0.9284    0.0000 C   0  0
   20.9789   -1.6128    0.0000 C   0  0
   16.5006    1.4194    0.0000 C   0  0
   20.9023    2.3550    0.0000 O   0  0
   21.4424   -0.1862    0.0000 C   0  0
   21.9826   -2.7275    0.0000 O   0  0
   16.0371   -0.0071    0.0000 C   0  0
   15.4969    2.5341    0.0000 C   0  0
   22.3695    2.6669    0.0000 C   0  0
   22.9097    0.1256    0.0000 O   0  0
   17.0408   -1.1218    0.0000 O   0  0
   14.5699   -0.3190    0.0000 C   0  0
   14.0297    2.2222    0.0000 C   0  0
   13.5662    0.7957    0.0000 C   0  0
   14.1063   -1.7455    0.0000 C   0  0
   12.0989    0.4838    0.0000 C   0  0
   12.5625    1.9104    0.0000 C   0  0
   15.1100   -2.8603    0.0000 O   0  0
   12.6391   -2.0574    0.0000 C   0  0
   11.6354   -0.9427    0.0000 C   0  0
   11.0952    1.5985    0.0000 C   0  0
   11.1719   -2.3693    0.0000 O   0  0
   10.1682   -1.2546    0.0000 C   0  0
    9.6280    1.2866    0.0000 C   0  0
    9.1645   -0.1398    0.0000 C   0  0
    9.4182   -2.5536    0.0000 C   0  0
    7.7942   -0.7500    0.0000 C   0  0
    8.0498    0.8638    0.0000 C   0  0
   10.0283   -3.9239    0.0000 O   0  0
    7.9510   -2.2417    0.0000 C   0  0
    6.4951    0.0000    0.0000 C   0  0
    5.1961   -0.7500    0.0000 C   0  0
    6.4951    1.5000    0.0000 C   0  0
    5.1961   -2.2500    0.0000 C   0  0
    3.8971   -3.0000    0.0000 C   0  0
    2.5980   -2.2500    0.0000 O   0  0
    3.8971   -4.5000    0.0000 C   0  0
    2.5980   -0.7499    0.0000 C   0  0
    5.1961   -5.2500    0.0000 C   0  0
    2.5980   -5.2500    0.0000 C   0  0
    3.8116    0.1316    0.0000 O   0  0
    1.3845    0.1316    0.0000 C   0  0
    3.3480    1.5582    0.0000 C   0  0
   -0.0420   -0.3318    0.0000 O   0  0
    1.8480    1.5582    0.0000 C   0  0
    4.2297    2.7717    0.0000 C   0  0
    0.9663    2.7717    0.0000 O   0  0
    3.6196    4.1421    0.0000 O   0  0
  1  2  1  0
  1  3  1  0
  2  4  1  0
  2  5  1  0
  3  6  1  0
  4  7  1  0
  5  8  1  0
  5  9  1  0
  6 10  1  0
  7 11  1  0
  7 12  1  0
  8 13  1  0
  9 14  1  0
 11 15  1  0
 11 16  1  0
 12 17  1  0
 16 18  1  0
 16 19  1  0
 18 20  1  0
 18 21  1  0
 19 22  1  0
 19 23  1  0
 20 24  1  0
 20 25  1  0
 24 26  1  0
 24 27  1  0
 25 28  1  0
 27 29  1  0
 27 30  1  0
 29 31  1  0
 29 32  1  0
 30 33  1  0
 30 34  1  0
 31 35  1  0
 35 36  1  0
 35 37  1  0
 36 38  1  0
 38 39  1  0
 39 40  1  0
 39 41  1  0
 40 42  1  0
 41 43  1  0
 41 44  1  0
 42 45  1  0
 42 46  1  0
 45 47  1  0
 46 48  1  0
 46 49  1  0
 47 50  1  0
 49 51  1  0
 50 52  1  0
  6  9  1  0
 17 18  1  0
 23 24  1  0
 28 29  1  0
 31 34  1  0
 47 49  1  0
M  END
> <Smiles>
O6(C(OC5(C(O)C4(C(C3(C(O)(C2(C(C(C(CCC(OC1(OC(CO)C(C1O)O))C(C)C)C)CC2O)(C)CC3))CC4O))(C)CC5)))C(OC)C(O)C(C6)O)

> <Molecule Name>
100665-53-0

> <Polar Surface Area>
228.22

> <cLogS>
-4.243

> <Molweight>
746.928

> <cLogP>
0.7513

> <H-Acceptors>
14

> <H-Donors>
9

> <Ro5 violations>
3

> <Druglikeness>
-9.572

> <DrugScore>
0.21887051983636

> <Mutagenic>
none

> <Tumorigenic>
none

> <Reproductive Effective>
none

> <Irritant>
none

$$$$
100665-54-1
  SciTegic12192016392D

 50 55  0  0  0  0            999 V2000
   20.4387    0.9284    0.0000 O   0  0
   18.9715    0.6165    0.0000 C   0  0
   21.4424   -0.1862    0.0000 C   0  0
   17.9678    1.7313    0.0000 O   0  0
   18.5080   -0.8099    0.0000 C   0  0
   20.9789   -1.6128    0.0000 C   0  0
   16.5006    1.4194    0.0000 C   0  0
   17.0408   -1.1218    0.0000 O   0  0
   19.5117   -1.9247    0.0000 C   0  0
   21.9826   -2.7275    0.0000 O   0  0
   16.0371   -0.0071    0.0000 C   0  0
   15.4969    2.5341    0.0000 C   0  0
   16.5772   -2.5484    0.0000 C   0  0
   19.0482   -3.3512    0.0000 O   0  0
   14.5699   -0.3190    0.0000 C   0  0
   14.0297    2.2222    0.0000 C   0  0
   13.5662    0.7957    0.0000 C   0  0
   14.1063   -1.7455    0.0000 C   0  0
   12.0989    0.4838    0.0000 C   0  0
   12.5625    1.9104    0.0000 C   0  0
   15.1100   -2.8603    0.0000 O   0  0
   12.6391   -2.0574    0.0000 C   0  0
   11.6354   -0.9427    0.0000 C   0  0
   11.0952    1.5985    0.0000 C   0  0
   10.1682   -1.2546    0.0000 C   0  0
    9.6280    1.2866    0.0000 C   0  0
    9.1645   -0.1398    0.0000 C   0  0
    9.4182   -2.5536    0.0000 C   0  0
    7.7942   -0.7500    0.0000 C   0  0
    8.0498    0.8638    0.0000 C   0  0
   10.0283   -3.9239    0.0000 O   0  0
    7.9510   -2.2417    0.0000 C   0  0
    6.4951    0.0000    0.0000 C   0  0
    5.1961   -0.7500    0.0000 C   0  0
    6.4951    1.5000    0.0000 C   0  0
    3.8971    0.0000    0.0000 C   0  0
    2.5980   -0.7500    0.0000 C   0  0
    2.5980   -2.2500    0.0000 O   0  0
    1.2990    0.0000    0.0000 C   0  0
    1.2990   -3.0000    0.0000 C   0  0
    1.2990    1.4999    0.0000 C   0  0
    0.0000   -0.7500    0.0000 C   0  0
   -0.0712   -2.3898    0.0000 O   0  0
    1.1422   -4.4917    0.0000 C   0  0
   -1.0749   -3.5046    0.0000 C   0  0
    2.2569   -5.4954    0.0000 O   0  0
   -0.3249   -4.8036    0.0000 C   0  0
   -2.5667   -3.3478    0.0000 C   0  0
   -0.9350   -6.1739    0.0000 O   0  0
   -3.4484   -4.5613    0.0000 O   0  0
  1  2  1  0
  1  3  1  0
  2  4  1  0
  2  5  1  0
  3  6  1  0
  4  7  1  0
  5  8  1  0
  5  9  1  0
  6 10  1  0
  7 11  1  0
  7 12  1  0
  8 13  1  0
  9 14  1  0
 11 15  1  0
 12 16  1  0
 15 17  1  0
 15 18  1  0
 17 19  1  0
 17 20  1  0
 18 21  1  0
 18 22  1  0
 19 23  1  0
 19 24  1  0
 23 25  1  0
 24 26  1  0
 25 27  1  0
 25 28  1  0
 27 29  1  0
 27 30  1  0
 28 31  1  0
 28 32  1  0
 29 33  1  0
 33 34  1  0
 33 35  1  0
 34 36  1  0
 36 37  1  0
 37 38  1  0
 37 39  1  0
 38 40  1  0
 39 41  1  0
 39 42  1  0
 40 43  1  0
 40 44  1  0
 43 45  1  0
 44 46  1  0
 44 47  1  0
 45 48  1  0
 47 49  1  0
 48 50  1  0
  6  9  1  0
 16 17  1  0
 22 23  1  0
 26 27  1  0
 29 32  1  0
 45 47  1  0
M  END
> <Smiles>
O6(C(OC5(CC4(C(C3(C(C2(C(C(C(CCC(OC1(OC(CO)C(C1O)O))C(C)C)C)CC2O)(C)CC3))CC4O))(C)CC5)))C(OC)C(O)C(C6)O)

> <Molecule Name>
100665-54-1

> <Polar Surface Area>
187.76

> <cLogS>
-5.092

> <Molweight>
714.93

> <cLogP>
2.4268

> <H-Acceptors>
12

> <H-Donors>
7

> <Ro5 violations>
3

> <Druglikeness>
-9.8809

> <DrugScore>
0.190646713182996

> <Mutagenic>
none

> <Tumorigenic>
none

> <Reproductive Effective>
none

> <Irritant>
none

$$$$
100667-74-1
  SciTegic12192016392D

 30 33  0  0  0  0            999 V2000
   10.3824   -0.9558    0.0000 O   0  0
    9.7132   -0.2126    0.0000 C   0  0
    9.0441    0.5304    0.0000 C   0  0
    9.4042   -1.1637    0.0000 C   0  0
   10.6914   -0.0047    0.0000 C   0  0
    8.0659    0.3225    0.0000 C   0  0
    9.3531    1.4815    0.0000 C   0  0
    8.3750    1.2736    0.0000 C   0  0
   10.0733   -1.9068    0.0000 O   0  0
    8.4261   -1.3716    0.0000 C   0  0
   11.0004    0.9462    0.0000 C   0  0
    7.7569   -0.6284    0.0000 C   0  0
    7.3968    1.0657    0.0000 C   0  0
   10.3313    1.6894    0.0000 C   0  0
   11.9785    1.1542    0.0000 O   0  0
    6.7788   -0.8364    0.0000 C   0  0
    6.4187    0.8577    0.0000 C   0  0
    6.1096   -0.0932    0.0000 C   0  0
    6.2788   -1.7024    0.0000 C   0  0
    5.1961   -0.5000    0.0000 C   0  0
    5.3665    0.5758    0.0000 C   0  0
    5.3006   -1.4945    0.0000 C   0  0
    4.3301    0.0000    0.0000 C   0  0
    3.4641   -0.5000    0.0000 C   0  0
    4.3301    1.0000    0.0000 C   0  0
    2.5980    0.0000    0.0000 C   0  0
    1.7320   -0.5000    0.0000 C   0  0
    0.8660    0.0000    0.0000 C   0  0
    0.8660    1.0000    0.0000 C   0  0
    0.0000   -0.5000    0.0000 C   0  0
  1  2  1  0
  2  3  1  0
  2  4  1  0
  2  5  1  0
  3  6  1  0
  3  7  1  0
  3  8  1  0
  4  9  1  0
  4 10  1  0
  5 11  1  0
  6 12  1  0
  6 13  1  0
  7 14  1  0
 11 15  1  0
 12 16  1  0
 13 17  1  0
 16 18  1  0
 16 19  1  0
 18 20  1  0
 18 21  1  0
 19 22  1  0
 20 23  1  0
 23 24  1  0
 23 25  1  0
 24 26  2  0
 26 27  1  0
 27 28  1  0
 28 29  1  0
 28 30  1  0
 10 12  2  0
 11 14  1  0
 17 18  1  0
 20 22  1  0
M  END
> <Smiles>
OC34(C(C2(C(C1(C(C(C(C=CCC(C)C)C)CC1)(C)CC2))=CC3O))(CCC(C4)O)C)

> <Molecule Name>
100667-74-1

> <Polar Surface Area>
60.69

> <cLogS>
-5.162

> <Molweight>
416.643

> <cLogP>
5.2548

> <H-Acceptors>
3

> <H-Donors>
3

> <Ro5 violations>
1

> <Druglikeness>
0.30667

> <DrugScore>
0.214541950070084

> <Mutagenic>
none

> <Tumorigenic>
none

> <Reproductive Effective>
none

> <Irritant>
high

$$$$
100667-75-2
  SciTegic12192016392D

 32 35  0  0  0  0            999 V2000
   10.3824   -0.9558    0.0000 O   0  0
    9.7132   -0.2126    0.0000 C   0  0
    9.0441    0.5304    0.0000 C   0  0
    9.4042   -1.1637    0.0000 C   0  0
   10.6914   -0.0047    0.0000 C   0  0
    8.0659    0.3225    0.0000 C   0  0
    9.3531    1.4815    0.0000 C   0  0
    8.3750    1.2736    0.0000 C   0  0
   10.0733   -1.9068    0.0000 O   0  0
    8.4261   -1.3716    0.0000 C   0  0
   11.0004    0.9462    0.0000 C   0  0
    7.7569   -0.6284    0.0000 C   0  0
    7.3968    1.0657    0.0000 C   0  0
   10.3313    1.6894    0.0000 C   0  0
   11.9785    1.1542    0.0000 O   0  0
    6.7788   -0.8364    0.0000 C   0  0
    6.4187    0.8577    0.0000 C   0  0
    6.1096   -0.0932    0.0000 C   0  0
    6.2788   -1.7024    0.0000 C   0  0
    5.1961   -0.5000    0.0000 C   0  0
    5.3665    0.5758    0.0000 C   0  0
    5.3006   -1.4945    0.0000 C   0  0
    4.3301    0.0000    0.0000 C   0  0
    3.4641   -0.5000    0.0000 C   0  0
    4.3301    1.0000    0.0000 C   0  0
    2.5980    0.0000    0.0000 C   0  0
    1.7320   -0.5000    0.0000 C   0  0
    1.7320   -1.5000    0.0000 C   0  0
    0.8660    0.0000    0.0000 C   0  0
    0.8660   -2.0000    0.0000 C   0  0
    2.5980   -1.9999    0.0000 C   0  0
    0.0000   -0.5000    0.0000 C   0  0
  1  2  1  0
  2  3  1  0
  2  4  1  0
  2  5  1  0
  3  6  1  0
  3  7  1  0
  3  8  1  0
  4  9  1  0
  4 10  1  0
  5 11  1  0
  6 12  1  0
  6 13  1  0
  7 14  1  0
 11 15  1  0
 12 16  1  0
 13 17  1  0
 16 18  1  0
 16 19  1  0
 18 20  1  0
 18 21  1  0
 19 22  1  0
 20 23  1  0
 23 24  1  0
 23 25  1  0
 24 26  2  0
 26 27  1  0
 27 28  1  0
 27 29  1  0
 28 30  1  0
 28 31  1  0
 29 32  1  0
 10 12  2  0
 11 14  1  0
 17 18  1  0
 20 22  1  0
M  END
> <Smiles>
OC34(C(C2(C(C1(C(C(C(C=CC(C(C)C)CC)C)CC1)(C)CC2))=CC3O))(CCC(C4)O)C)

> <Molecule Name>
100667-75-2

> <Polar Surface Area>
60.69

> <cLogS>
-5.592

> <Molweight>
444.697

> <cLogP>
5.9275

> <H-Acceptors>
3

> <H-Donors>
3

> <Ro5 violations>
1

> <Druglikeness>
2.0901

> <DrugScore>
0.341306516784521

> <Mutagenic>
none

> <Tumorigenic>
none

> <Reproductive Effective>
none

> <Irritant>
none

$$$$
100667-78-5
  SciTegic12192016392D

 45 46  0  0  0  0            999 V2000
   -3.8971   -3.0000    0.0000 O   0  0
   -2.5980   -2.2500    0.0000 C   0  0
   -1.2990   -3.0000    0.0000 C   0  0
   -2.5980   -0.7500    0.0000 C   0  0
    0.0000   -2.2500    0.0000 C   0  0
   -1.2990    0.0000    0.0000 C   0  0
    0.0000   -0.7500    0.0000 C   0  0
    1.2990   -3.0000    0.0000 C   0  0
   -0.5490    1.2990    0.0000 C   0  0
   -2.0490    1.2990    0.0000 C   0  0
    1.2990   -1.5000    0.0000 O   0  0
    1.2990    0.0000    0.0000 C   0  0
    2.5980   -0.7500    0.0000 C   0  0
    2.5980   -2.2500    0.0000 O   0  0
    3.8971    0.0000    0.0000 C   0  0
    5.1961   -0.7500    0.0000 C   0  0
    3.8971    1.5000    0.0000 C   0  0
    6.4952    0.0000    0.0000 C   0  0
    7.7942   -0.7500    0.0000 C   0  0
    9.0932    0.0000    0.0000 C   0  0
   10.3923   -0.7500    0.0000 C   0  0
    9.0932    1.5000    0.0000 C   0  0
   11.6913    0.0000    0.0000 C   0  0
   12.9904   -0.7500    0.0000 C   0  0
   14.2894    0.0000    0.0000 C   0  0
   15.5885   -0.7500    0.0000 C   0  0
   16.8875    0.0000    0.0000 C   0  0
   15.5885   -2.2500    0.0000 C   0  0
   18.1865   -0.7500    0.0000 C   0  0
   19.4856    0.0000    0.0000 C   0  0
   20.7846   -0.7500    0.0000 C   0  0
   22.0837    0.0000    0.0000 C   0  0
   20.7846   -2.2500    0.0000 C   0  0
   22.0837    1.5000    0.0000 C   0  0
   22.0837    3.0000    0.0000 C   0  0
   23.3827    3.7500    0.0000 C   0  0
   20.7846    3.7500    0.0000 C   0  0
   24.1327    2.4509    0.0000 O   0  0
   23.3827    5.2500    0.0000 C   0  0
   24.8827    3.7500    0.0000 C   0  0
   20.7846    5.2500    0.0000 C   0  0
   19.2846    3.7500    0.0000 C   0  0
   20.0347    2.4509    0.0000 C   0  0
   22.0837    6.0000    0.0000 C   0  0
   22.0837    7.5000    0.0000 O   0  0
  1  2  2  0
  2  3  1  0
  2  4  1  0
  3  5  2  0
  4  6  1  0
  5  7  1  0
  5  8  1  0
  6  9  1  0
  6 10  1  0
  7 11  1  0
  7 12  1  0
 12 13  1  0
 13 14  2  0
 13 15  1  0
 15 16  2  0
 15 17  1  0
 16 18  1  0
 18 19  2  0
 19 20  1  0
 20 21  2  0
 20 22  1  0
 21 23  1  0
 23 24  2  0
 24 25  1  0
 25 26  2  0
 26 27  1  0
 26 28  1  0
 27 29  2  0
 29 30  1  0
 30 31  2  0
 31 32  1  0
 31 33  1  0
 32 34  2  0
 34 35  2  0
 35 36  1  0
 35 37  1  0
 36 38  1  0
 36 39  1  0
 36 40  1  0
 37 41  1  0
 37 42  1  0
 37 43  1  0
 39 44  1  0
 44 45  1  0
  6  7  1  0
 41 44  1  0
M  END
> <Smiles>
O=C2(C=C(C(O)(CC(=O)C(=CC=CC(=CC=CC=C(C=CC=C(C=C=C1(C(O)(CC(O)CC1(C)C)C))C)C)C)C)C(C2)(C)C)C)

> <Molecule Name>
100667-78-5

> <Polar Surface Area>
94.83

> <cLogS>
-5.597

> <Molweight>
614.864

> <cLogP>
9.3329

> <H-Acceptors>
5

> <H-Donors>
3

> <Ro5 violations>
2

> <Druglikeness>
1.2037

> <DrugScore>
0.182320151598083

> <Mutagenic>
none

> <Tumorigenic>
none

> <Reproductive Effective>
none

> <Irritant>
none

$$$$
100675-91-0
  SciTegic12192016392D

 16 15  0  0  0  0            999 V2000
   10.3923   -0.5000    0.0000 O   0  0
    9.5262    0.0000    0.0000 C   0  0
    9.5262    1.0000    0.0000 O   0  0
    8.6602   -0.5000    0.0000 C   0  0
    7.7942    0.0000    0.0000 C   0  0
    8.6602   -1.4999    0.0000 C   0  0
    6.9282   -0.5000    0.0000 C   0  0
    6.0621    0.0000    0.0000 C   0  0
    5.1961   -0.5000    0.0000 C   0  0
    6.0621    0.9999    0.0000 C   0  0
    4.3301    0.0000    0.0000 C   0  0
    3.4641   -0.5000    0.0000 C   0  0
    2.5980    0.0000    0.0000 C   0  0
    1.7320   -0.5000    0.0000 C   0  0
    0.8660    0.0000    0.0000 C   0  0
    0.0000   -0.5000    0.0000 C   0  0
  1  2  2  0
  2  3  1  0
  2  4  1  0
  4  5  1  0
  4  6  1  0
  5  7  1  0
  7  8  1  0
  8  9  1  0
  8 10  1  0
  9 11  1  0
 11 12  1  0
 12 13  1  0
 13 14  1  0
 14 15  1  0
 15 16  1  0
M  END
> <Smiles>
O=C(O)C(CCC(CCCCCCC)C)C

> <Molecule Name>
100675-91-0

> <Polar Surface Area>
37.3

> <cLogS>
-3.479

> <Molweight>
228.374

> <cLogP>
4.6815

> <H-Acceptors>
2

> <H-Donors>
1

> <Ro5 violations>
0

> <Druglikeness>
-19.526

> <DrugScore>
0.352702891886111

> <Mutagenic>
none

> <Tumorigenic>
none

> <Reproductive Effective>
none

> <Irritant>
none

$$$$
100675-92-1
  SciTegic12192016392D

 17 16  0  0  0  0            999 V2000
    9.5262    1.0000    0.0000 O   0  0
    9.5262    0.0000    0.0000 C   0  0
   10.3923   -0.5000    0.0000 O   0  0
    8.6602   -0.5000    0.0000 C   0  0
   11.2583    0.0000    0.0000 C   0  0
    7.7942    0.0000    0.0000 C   0  0
    8.6602   -1.4999    0.0000 C   0  0
    6.9282   -0.5000    0.0000 C   0  0
    6.0621    0.0000    0.0000 C   0  0
    5.1961   -0.5000    0.0000 C   0  0
    6.0621    0.9999    0.0000 C   0  0
    4.3301    0.0000    0.0000 C   0  0
    3.4641   -0.5000    0.0000 C   0  0
    2.5980    0.0000    0.0000 C   0  0
    1.7320   -0.5000    0.0000 C   0  0
    0.8660    0.0000    0.0000 C   0  0
    0.0000   -0.5000    0.0000 C   0  0
  1  2  2  0
  2  3  1  0
  2  4  1  0
  3  5  1  0
  4  6  1  0
  4  7  1  0
  6  8  1  0
  8  9  1  0
  9 10  1  0
  9 11  1  0
 10 12  1  0
 12 13  1  0
 13 14  1  0
 14 15  1  0
 15 16  1  0
 16 17  1  0
M  END
> <Smiles>
O=C(OC)C(CCC(CCCCCCC)C)C

> <Molecule Name>
100675-92-1

> <Polar Surface Area>
26.3

> <cLogS>
-3.607

> <Molweight>
242.401

> <cLogP>
5.1094

> <H-Acceptors>
2

> <H-Donors>
0

> <Ro5 violations>
1

> <Druglikeness>
-23.04

> <DrugScore>
0.324342901515995

> <Mutagenic>
none

> <Tumorigenic>
none

> <Reproductive Effective>
none

> <Irritant>
none

$$$$
100675-95-4
  SciTegic12192016392D

 16 18  0  0  0  0            999 V2000
    3.3757   -2.5167    0.0000 O   0  0
    3.0667   -1.5657    0.0000 C   0  0
    2.0885   -1.3577    0.0000 C   0  0
    3.7358   -0.8225    0.0000 C   0  0
    1.4194   -2.1009    0.0000 O   0  0
    1.7795   -0.4067    0.0000 C   0  0
    3.4268    0.1284    0.0000 C   0  0
    4.7140   -1.0304    0.0000 C   0  0
    2.4487    0.3364    0.0000 C   0  0
    0.8660    0.0000    0.0000 C   0  0
    4.0959    0.8716    0.0000 C   0  0
    5.3831   -0.2873    0.0000 C   0  0
    1.9487    1.2024    0.0000 O   0  0
    0.0000   -0.5000    0.0000 O   0  0
    0.9705    0.9945    0.0000 C   0  0
    5.0741    0.6637    0.0000 C   0  0
  1  2  2  0
  2  3  1  0
  2  4  1  0
  3  5  2  0
  3  6  1  0
  4  7  2  0
  4  8  1  0
  6  9  2  0
  6 10  1  0
  7 11  1  0
  8 12  2  0
  9 13  1  0
 10 14  1  0
 10 15  2  0
 11 16  2  0
  7  9  1  0
 12 16  1  0
 13 15  1  0
M  END
> <Smiles>
O=C2(C(=O)C1(=C(OC=C1O)C3(=C2C=CC=C3)))

> <Molecule Name>
100675-95-4

> <Polar Surface Area>
67.51

> <cLogS>
-3.67

> <Molweight>
214.176

> <cLogP>
1.57

> <H-Acceptors>
4

> <H-Donors>
1

> <Ro5 violations>
0

> <Druglikeness>
-3.8604

> <DrugScore>
0.265632698987745

> <Mutagenic>
none

> <Tumorigenic>
none

> <Reproductive Effective>
high

> <Irritant>
none

$$$$
100676-08-2
  SciTegic12192016392D

 24 26  0  0  0  0            999 V2000
    3.9061    4.5103    0.0000 Br  0  0
    2.6040    3.7586    0.0000 C   0  0
    2.6040    2.2551    0.0000 C   0  0
    1.3020    4.5103    0.0000 C   0  0
    3.9061    1.5034    0.0000 Br  0  0
    1.3020    1.5034    0.0000 C   0  0
    1.3020    6.0138    0.0000 O   0  0
    0.0000    3.7586    0.0000 C   0  0
    0.0000    2.2551    0.0000 C   0  0
    1.3020    0.0000    0.0000 C   0  0
   -1.3020    4.5103    0.0000 O   0  0
    0.0000   -0.7517    0.0000 C   0  0
    1.2471   -1.4755    0.0000 O   0  0
   -1.3734   -0.1402    0.0000 C   0  0
   -0.1571   -2.2469    0.0000 C   0  0
    2.6005   -0.8880    0.0000 C   0  0
   -1.6860    1.3303    0.0000 O   0  0
   -2.3794   -1.2575    0.0000 O   0  0
    0.5945   -3.5489    0.0000 O   0  0
    1.3409   -2.1244    0.0000 O   0  0
   -1.6277   -2.5595    0.0000 C   0  0
   -0.4114   -4.6662    0.0000 C   0  0
   -1.7849   -4.0547    0.0000 C   0  0
   -3.0869   -4.8064    0.0000 O   0  0
  1  2  1  0
  2  3  2  0
  2  4  1  0
  3  5  1  0
  3  6  1  0
  4  7  1  0
  4  8  2  0
  6  9  2  0
  6 10  1  0
  8 11  1  0
 10 12  1  0
 12 13  1  0
 12 14  1  0
 12 15  1  0
 13 16  1  0
 14 17  2  0
 14 18  1  0
 15 19  1  0
 15 20  1  0
 15 21  1  0
 19 22  1  0
 21 23  1  0
 23 24  1  0
  8  9  1  0
 18 21  1  0
 22 23  1  0
M  END
> <Smiles>
[Br]C1(=C([Br])C(=CC(=C1O)O)CC2(OC)(C(=O)OC3(C2(OCC3O)O)))

> <Molecule Name>
100676-08-2

> <Polar Surface Area>
125.68

> <cLogS>
-2.529

> <Molweight>
470.065

> <cLogP>
0.3257

> <H-Acceptors>
8

> <H-Donors>
4

> <Ro5 violations>
0

> <Druglikeness>
-0.33128

> <DrugScore>
0.538775490441987

> <Mutagenic>
none

> <Tumorigenic>
none

> <Reproductive Effective>
none

> <Irritant>
none

$$$$
100676-10-6
  SciTegic12192016392D

 23 25  0  0  0  0            999 V2000
    6.5058    0.0000    0.0000 Br  0  0
    5.2047   -0.7512    0.0000 C   0  0
    3.9035    0.0000    0.0000 C   0  0
    5.2047   -2.2537    0.0000 C   0  0
    3.9035    1.5024    0.0000 Br  0  0
    2.6023   -0.7512    0.0000 C   0  0
    6.5058   -3.0049    0.0000 O   0  0
    3.9035   -3.0049    0.0000 C   0  0
    2.6023   -2.2537    0.0000 C   0  0
    1.3011    0.0000    0.0000 C   0  0
    3.9035   -4.5074    0.0000 O   0  0
    0.0000   -0.7512    0.0000 C   0  0
    1.2463   -1.4745    0.0000 O   0  0
   -1.3725   -0.1401    0.0000 C   0  0
   -0.1570   -2.2454    0.0000 C   0  0
   -1.6849    1.3295    0.0000 O   0  0
   -2.3779   -1.2566    0.0000 O   0  0
    0.5941   -3.5466    0.0000 O   0  0
    1.3400   -2.1230    0.0000 O   0  0
   -1.6266   -2.5578    0.0000 C   0  0
   -0.4111   -4.6632    0.0000 C   0  0
   -1.7837   -4.0521    0.0000 C   0  0
   -3.0849   -4.8033    0.0000 O   0  0
  1  2  1  0
  2  3  2  0
  2  4  1  0
  3  5  1  0
  3  6  1  0
  4  7  1  0
  4  8  2  0
  6  9  2  0
  6 10  1  0
  8 11  1  0
 10 12  1  0
 12 13  1  0
 12 14  1  0
 12 15  1  0
 14 16  2  0
 14 17  1  0
 15 18  1  0
 15 19  1  0
 15 20  1  0
 18 21  1  0
 20 22  1  0
 22 23  1  0
  8  9  1  0
 17 20  1  0
 21 22  1  0
M  END
> <Smiles>
[Br]C1(=C([Br])C(=CC(=C1O)O)CC2(O)(C(=O)OC3(C2(OCC3O)O)))

> <Molecule Name>
100676-10-6

> <Polar Surface Area>
136.68

> <cLogS>
-2.401

> <Molweight>
456.038

> <cLogP>
-0.1022

> <H-Acceptors>
8

> <H-Donors>
5

> <Ro5 violations>
0

> <Druglikeness>
-0.42886

> <DrugScore>
0.546532185842624

> <Mutagenic>
none

> <Tumorigenic>
none

> <Reproductive Effective>
none

> <Irritant>
none

$$$$
10075-66-8
  SciTegic12192016392D

 14 15  0  0  0  0            999 V2000
    0.8660    0.0000    0.0000 O   0  0
    1.7320   -0.5000    0.0000 C   0  0
    0.0000   -0.5000    0.0000 C   0  0
    1.7320   -1.5000    0.0000 C   0  0
    2.5980    0.0000    0.0000 C   0  0
    0.8660   -2.0000    0.0000 C   0  0
    2.5980   -2.0000    0.0000 C   0  0
    3.4641   -0.5000    0.0000 C   0  0
    0.0000   -1.5000    0.0000 O   0  0
    0.8660   -3.0000    0.0000 C   0  0
    3.4641   -1.5000    0.0000 C   0  0
    2.5980   -3.0000    0.0000 C   0  0
   -0.8660   -1.9999    0.0000 C   0  0
    1.7320   -3.5000    0.0000 C   0  0
  1  2  1  0
  1  3  1  0
  2  4  1  0
  2  5  2  0
  4  6  2  0
  4  7  1  0
  5  8  1  0
  6  9  1  0
  6 10  1  0
  7 11  1  0
  7 12  2  0
  9 13  1  0
 10 14  2  0
  8 11  2  0
 12 14  1  0
M  END
> <Smiles>
O(C=2(C1(=C(OC)C=CC=C1C=CC=2)))C

> <Molecule Name>
10075-66-8

> <Polar Surface Area>
18.46

> <cLogS>
-3.258

> <Molweight>
188.225

> <cLogP>
2.714

> <H-Acceptors>
2

> <H-Donors>
0

> <Ro5 violations>
0

> <Druglikeness>
-2.0846

> <DrugScore>
0.290712466597357

> <Mutagenic>
high

> <Tumorigenic>
none

> <Reproductive Effective>
none

> <Irritant>
none

$$$$
100761-25-9
  SciTegic12192016392D

 31 34  0  0  0  0            999 V2000
   10.3824   -0.9558    0.0000 O   0  0
    9.7132   -0.2126    0.0000 C   0  0
    9.0441    0.5304    0.0000 C   0  0
    9.4042   -1.1637    0.0000 C   0  0
   10.6914   -0.0047    0.0000 C   0  0
    8.0659    0.3225    0.0000 C   0  0
    9.3531    1.4815    0.0000 C   0  0
    8.3750    1.2736    0.0000 C   0  0
   10.0733   -1.9068    0.0000 O   0  0
    8.4261   -1.3716    0.0000 C   0  0
   11.0004    0.9462    0.0000 C   0  0
    7.7569   -0.6284    0.0000 C   0  0
    7.3968    1.0657    0.0000 C   0  0
   10.3313    1.6894    0.0000 C   0  0
   11.9785    1.1542    0.0000 O   0  0
    6.7788   -0.8364    0.0000 C   0  0
    6.4187    0.8577    0.0000 C   0  0
    6.1096   -0.0932    0.0000 C   0  0
    6.2788   -1.7024    0.0000 C   0  0
    5.1961   -0.5000    0.0000 C   0  0
    5.3665    0.5758    0.0000 C   0  0
    5.3006   -1.4945    0.0000 C   0  0
    4.3301    0.0000    0.0000 C   0  0
    3.4641   -0.5000    0.0000 C   0  0
    4.3301    1.0000    0.0000 C   0  0
    2.5980    0.0000    0.0000 C   0  0
    1.7320   -0.5000    0.0000 C   0  0
    0.8660    0.0000    0.0000 C   0  0
    1.7320   -1.5000    0.0000 C   0  0
    0.8660    1.0000    0.0000 C   0  0
    0.0000   -0.5000    0.0000 C   0  0
  1  2  1  0
  2  3  1  0
  2  4  1  0
  2  5  1  0
  3  6  1  0
  3  7  1  0
  3  8  1  0
  4  9  1  0
  4 10  1  0
  5 11  1  0
  6 12  1  0
  6 13  1  0
  7 14  1  0
 11 15  1  0
 12 16  1  0
 13 17  1  0
 16 18  1  0
 16 19  1  0
 18 20  1  0
 18 21  1  0
 19 22  1  0
 20 23  1  0
 23 24  1  0
 23 25  1  0
 24 26  2  0
 26 27  1  0
 27 28  1  0
 27 29  1  0
 28 30  1  0
 28 31  1  0
 10 12  2  0
 11 14  1  0
 17 18  1  0
 20 22  1  0
M  END
> <Smiles>
OC34(C(C2(C(C1(C(C(C(C=CC(C(C)C)C)C)CC1)(C)CC2))=CC3O))(CCC(C4)O)C)

> <Molecule Name>
100761-25-9

> <Polar Surface Area>
60.69

> <cLogS>
-5.322

> <Molweight>
430.67

> <cLogP>
5.4731

> <H-Acceptors>
3

> <H-Donors>
3

> <Ro5 violations>
1

> <Druglikeness>
-0.28461

> <DrugScore>
0.297905623400054

> <Mutagenic>
none

> <Tumorigenic>
none

> <Reproductive Effective>
none

> <Irritant>
none

$$$$
100761-40-8
  SciTegic12192016392D

 19 19  0  0  0  0            999 V2000
    7.7942    0.0000    0.0000 O   0  0
    6.9282   -0.5000    0.0000 C   0  0
    6.0621    0.0000    0.0000 C   0  0
    6.9282   -1.5000    0.0000 C   0  0
    6.0621    0.9999    0.0000 O   0  0
    5.1961   -0.5000    0.0000 C   0  0
    6.0621   -2.0000    0.0000 C   0  0
    7.7942   -2.0000    0.0000 C   0  0
    5.1961    1.5000    0.0000 C   0  0
    5.1961   -1.5000    0.0000 C   0  0
    4.3301    0.0000    0.0000 C   0  0  2  0  0  0
    4.3301   -2.0000    0.0000 O   0  0
    3.4641   -0.5000    0.0000 C   0  0
    4.3301    1.0000    0.0000 C   0  0
    2.5980    0.0000    0.0000 C   0  0
    1.7320   -0.5000    0.0000 C   0  0
    0.8660    0.0000    0.0000 C   0  0
    0.8660    1.0000    0.0000 C   0  0
    0.0000   -0.5000    0.0000 C   0  0
  1  2  2  0
  2  3  1  0
  2  4  1  0
  3  5  1  0
  3  6  2  0
  4  7  2  0
  4  8  1  0
  5  9  1  0
  6 10  1  0
 11  6  1  0
 10 12  2  0
 11 13  1  0
 11 14  1  6
 13 15  1  0
 15 16  1  0
 16 17  2  0
 17 18  1  0
 17 19  1  0
  7 10  1  0
M  END
> <Smiles>
O=C1(C(OC)=C(C(=O)C=C1C)C(CCC=C(C)C)C)

> <Molecule Name>
100761-40-8

> <Polar Surface Area>
43.37

> <cLogS>
-2.711

> <Molweight>
262.348

> <cLogP>
3.7374

> <H-Acceptors>
3

> <H-Donors>
0

> <Ro5 violations>
0

> <Druglikeness>
-3.6826

> <DrugScore>
0.253765872077543

> <Mutagenic>
none

> <Tumorigenic>
none

> <Reproductive Effective>
none

> <Irritant>
high

$$$$
100776-56-5
  SciTegic12192016392D

 46 49  0  0  0  0            999 V2000
   12.4664   -5.1881    0.0000 O   0  0
   11.5835   -3.9729    0.0000 C   0  0
   10.0814   -3.9729    0.0000 N   0  0
   12.0477   -2.5443    0.0000 C   0  0
    9.6172   -2.5443    0.0000 C   0  0
   10.8324   -1.6614    0.0000 C   0  0
   13.4762   -2.0802    0.0000 C   0  0
    8.1887   -2.0802    0.0000 C   0  0
   10.8438   -0.1720    0.0000 C   0  0
   14.5925   -3.0852    0.0000 C   0  0
    7.8764   -0.6109    0.0000 C   0  0
    6.5042    0.0000    0.0000 N   0  0
    8.8815    0.5053    0.0000 C   0  0
    6.6612    1.4938    0.0000 C   0  0
    8.1304    1.8061    0.0000 C   0  0
   10.3526    0.3735    0.0000 C   0  0
    5.5449    2.4989    0.0000 C   0  0
    8.7414    3.1783    0.0000 C   0  0
    4.1163    2.0347    0.0000 C   0  0
    7.8585    4.3935    0.0000 C   0  0
    2.8955    2.8945    0.0000 N   0  0
    3.6522    0.6062    0.0000 C   0  0
    8.4694    5.7658    0.0000 C   0  0
    1.6859    2.0347    0.0000 C   0  0
    2.1501    0.6062    0.0000 C   0  0
    4.5351   -0.6090    0.0000 C   0  0
    9.9633    5.9228    0.0000 O   0  0
    7.5865    6.9810    0.0000 O   0  0
    0.2574    2.4989    0.0000 C   0  0
    1.2672   -0.6090    0.0000 C   0  0
    3.9241   -1.9812    0.0000 C   0  0
    8.1975    8.3532    0.0000 C   0  0
   -0.0548    3.9681    0.0000 C   0  0
    4.8070   -3.1964    0.0000 C   0  0
   -1.4271    4.5791    0.0000 N   0  0
    0.9501    5.0844    0.0000 C   0  0
    6.3009   -3.0394    0.0000 O   0  0
    4.1961   -4.5686    0.0000 O   0  0
   -1.2701    6.0730    0.0000 C   0  0
    0.1991    6.3853    0.0000 C   0  0
    2.4440    4.9274    0.0000 C   0  0  1  0  0  0
    5.0790   -5.7838    0.0000 C   0  0
   -2.3863    7.0780    0.0000 O   0  0
    0.8101    7.7575    0.0000 C   0  0
    3.3269    6.1426    0.0000 O   0  0
    3.0661    3.6015    0.0000 C   0  0
  1  2  2  0
  2  3  1  0
  2  4  1  0
  3  5  1  0
  4  6  2  0
  4  7  1  0
  5  8  2  0
  6  9  1  0
  7 10  1  0
  8 11  1  0
 11 12  1  0
 11 13  2  0
 12 14  1  0
 13 15  1  0
 13 16  1  0
 14 17  1  0
 15 18  1  0
 17 19  2  0
 18 20  1  0
 19 21  1  0
 19 22  1  0
 20 23  1  0
 21 24  2  0
 22 25  2  0
 22 26  1  0
 23 27  2  0
 23 28  1  0
 24 29  1  0
 25 30  1  0
 26 31  1  0
 28 32  1  0
 29 33  2  0
 31 34  1  0
 33 35  1  0
 33 36  1  0
 34 37  2  0
 34 38  1  0
 35 39  1  0
 36 40  2  0
 41 36  1  0
 38 42  1  0
 39 43  2  0
 40 44  1  0
 41 45  1  1
 41 46  1  0
  5  6  1  0
 14 15  2  0
 24 25  1  0
 39 40  1  0
M  END
> <Smiles>
O=C4(NC(=CC=3(NC(C=C2(N=C(C=C1(NC(=O)C(=C1C(O)C)C))C(=C2CCC(=O)OC)C))=C(C=3C)CCC(=O)OC))C(=C4CC)C)

> <Molecule Name>
100776-56-5

> <Polar Surface Area>
159.18

> <cLogS>
-5.264

> <Molweight>
630.739

> <cLogP>
3.951

> <H-Acceptors>
11

> <H-Donors>
4

> <Ro5 violations>
2

> <Druglikeness>
-4.5505

> <DrugScore>
0.110910705608474

> <Mutagenic>
none

> <Tumorigenic>
none

> <Reproductive Effective>
high

> <Irritant>
none

$$$$
100791-14-8
  SciTegic12192016392D

 50 53  0  0  0  0            999 V2000
    2.4862    1.9440    0.0000 O   0  0
    1.7320    1.5000    0.0000 C   0  0
    0.8660    2.0000    0.0000 C   0  0
    1.7320    0.4999    0.0000 C   0  0
    0.0000    1.5000    0.0000 C   0  0
    0.8660    3.0000    0.0000 C   0  0
    2.5980    0.0000    0.0000 C   0  0
   -0.8660    2.0000    0.0000 C   0  0
    0.0000    0.5000    0.0000 C   0  0
    1.7320    3.5000    0.0000 C   0  0
    1.7320   -0.5000    0.0000 C   0  0
    2.5980   -1.0000    0.0000 C   0  0
    3.4641    0.5000    0.0000 C   0  0
    2.5980    2.9999    0.0000 O   0  0
    1.7320    4.5000    0.0000 C   0  0
    0.8660    0.0000    0.0000 O   0  0
    1.8295   -1.6857    0.0000 O   0  0
    3.4641   -1.4999    0.0000 C   0  0
    1.5739   -1.3901    0.0000 C   0  0
    3.4641    1.5000    0.0000 C   0  0
    4.3301    0.0000    0.0000 C   0  0
    2.5980    5.0000    0.0000 C   0  0
    0.8660    5.0000    0.0000 C   0  0
    2.5980   -2.0000    0.0000 C   0  0
    4.3301   -0.9999    0.0000 C   0  0
    4.0872   -2.5236    0.0000 C   0  0
    0.6954   -1.3884    0.0000 C   0  0
    2.8216    2.1118    0.0000 O   0  0
    4.3301    2.0000    0.0000 C   0  0
    3.4641    4.5000    0.0000 C   0  0
    5.1961   -1.4999    0.0000 C   0  0
    3.3772   -3.2279    0.0000 O   0  0
    4.9764   -2.9812    0.0000 C   0  0
    0.0946   -2.1878    0.0000 C   0  0
    0.2667   -0.4849    0.0000 C   0  0
    4.3301    3.0000    0.0000 C   0  0
    3.4641    3.5000    0.0000 C   0  0
    3.8276   -4.1207    0.0000 C   0  0
    4.8160   -3.9682    0.0000 C   0  0
   -0.0657   -3.1749    0.0000 C   0  0
    5.1961    3.5000    0.0000 C   0  0
    2.9124   -4.8943    0.0000 C   0  0
    5.0709   -4.9352    0.0000 O   0  0
    5.7808   -4.2309    0.0000 C   0  0
    0.2509   -4.1234    0.0000 C   0  0
    1.9326   -5.0943    0.0000 C   0  0
   -0.5942   -4.6579    0.0000 O   0  0
    0.9721   -4.8161    0.0000 C   0  0
    0.1061   -5.3161    0.0000 O   0  0
    0.9721   -5.8161    0.0000 C   0  0
  1  2  2  0
  2  3  1  0
  2  4  1  0
  3  5  1  0
  3  6  1  0
  4  7  1  0
  5  8  1  0
  5  9  1  0
  6 10  1  0
  7 11  1  0
  7 12  1  0
  7 13  1  0
 10 14  2  0
 10 15  1  0
 11 16  2  0
 11 17  1  0
 12 18  1  0
 12 19  1  0
 13 20  1  0
 13 21  1  0
 15 22  1  0
 15 23  1  0
 17 24  1  0
 18 25  2  0
 18 26  1  0
 19 27  2  0
 20 28  2  0
 20 29  1  0
 22 30  1  0
 25 31  1  0
 26 32  1  0
 26 33  1  0
 27 34  1  0
 27 35  1  0
 29 36  1  0
 30 37  1  0
 32 38  1  0
 33 39  1  0
 34 40  1  0
 36 41  1  0
 38 42  1  0
 39 43  1  0
 39 44  1  0
 40 45  1  0
 42 46  1  0
 45 47  2  0
 45 48  1  0
 48 49  1  0
 48 50  1  0
 21 25  1  0
 36 37  1  0
 38 39  1  0
 46 48  1  0
M  END
> <Smiles>
O=C1(C(C(C)C)CC(=O)C(CCCC(CC(C2(C(C1)(C(=O)OC)C3(C(=C(C)C2)C4(OC(CCC(C(CCC(=C3)C)=O)(O)C)C(C4)(O)C))))=O)C)C)

> <Molecule Name>
100791-14-8

> <Polar Surface Area>
144.27

> <cLogS>
-6.519

> <Molweight>
698.934

> <cLogP>
6.5743

> <H-Acceptors>
9

> <H-Donors>
2

> <Ro5 violations>
2

> <Druglikeness>
-5.8853

> <DrugScore>
0.0751245717674459

> <Mutagenic>
none

> <Tumorigenic>
none

> <Reproductive Effective>
low

> <Irritant>
none

$$$$
100814-64-0
  SciTegic12192016392D

 31 35  0  0  0  0            999 V2000
    2.1280    3.8205    0.0000 O   0  0
    2.5440    2.9111    0.0000 C   0  0
    2.0529    2.0401    0.0000 O   0  0
    3.5242    2.7132    0.0000 C   0  0
    2.7295    1.3038    0.0000 C   0  0
    3.6389    1.7198    0.0000 C   0  0
    4.5269    3.0784    0.0000 C   0  0
    2.8442    0.3104    0.0000 O   0  0
    4.3156    0.9835    0.0000 C   0  0
    5.3418    2.4989    0.0000 C   0  0
    3.7870    0.1773    0.0000 C   0  0
    4.3675    0.0173    0.0000 C   0  0
    5.2474    1.5033    0.0000 C   0  0
    4.2404   -0.7968    0.0000 O   0  0
    3.4641   -0.5000    0.0000 O   0  0
    5.1886   -0.5127    0.0000 C   0  0
    6.0767    0.9743    0.0000 C   0  0
    3.4641   -1.5000    0.0000 C   0  0
    5.1739   -1.5126    0.0000 O   0  0
    6.0619   -0.0255    0.0000 C   0  0
    6.9500    1.4614    0.0000 C   0  0
    6.1062    1.9738    0.0000 C   0  0
    4.3301   -2.0000    0.0000 O   0  0
    2.5980   -1.9999    0.0000 C   0  0
    6.9205   -0.5382    0.0000 C   0  0
    7.8086    0.9487    0.0000 C   0  0
    2.5980   -2.9999    0.0000 C   0  0
    7.7938   -0.0511    0.0000 C   0  0
    6.4078   -1.3968    0.0000 C   0  0
    7.4077   -1.4115    0.0000 C   0  0
    1.7320   -3.5000    0.0000 C   0  0
  1  2  2  0
  2  3  1  0
  2  4  1  0
  3  5  1  0
  4  6  1  0
  4  7  1  0
  5  8  1  0
  6  9  1  0
  7 10  1  0
  8 11  1  0
  9 12  1  0
  9 13  1  0
 11 14  1  0
 12 15  1  0
 12 16  1  0
 13 17  1  0
 15 18  1  0
 16 19  1  0
 16 20  1  0
 17 21  1  0
 17 22  1  0
 18 23  2  0
 18 24  1  0
 20 25  1  0
 21 26  1  0
 24 27  1  0
 25 28  1  0
 25 29  1  0
 25 30  1  0
 27 31  1  0
  5  6  1  0
  9 11  1  0
 10 13  1  0
 17 20  1  0
 26 28  1  0
M  END
> <Smiles>
O=C1(OC5(OC(O)C23(C5(C1CCC2C4(CCCC(C4(C(C3OC(=O)CCC)O))(C)C)(C)))))

> <Molecule Name>
100814-64-0

> <Polar Surface Area>
102.29

> <cLogS>
-4.256

> <Molweight>
436.543

> <cLogP>
2.7396

> <H-Acceptors>
7

> <H-Donors>
2

> <Ro5 violations>
0

> <Druglikeness>
-6.3246

> <DrugScore>
0.336647637283415

> <Mutagenic>
none

> <Tumorigenic>
none

> <Reproductive Effective>
none

> <Irritant>
none

$$$$
100814-66-2
  SciTegic12192016392D

 31 35  0  0  0  0            999 V2000
    6.4811    4.8494    0.0000 O   0  0
    5.9137    4.0260    0.0000 C   0  0
    4.9140    4.0011    0.0000 O   0  0
    6.2464    3.0830    0.0000 C   0  0
    4.6288    3.0426    0.0000 C   0  0
    5.4523    2.4752    0.0000 C   0  0
    7.0740    2.4094    0.0000 C   0  0
    3.8347    2.4348    0.0000 O   0  0
    5.1671    1.5167    0.0000 C   0  0
    6.9943    1.4126    0.0000 C   0  0
    4.2039    1.5572    0.0000 C   0  0
    4.3642    0.9768    0.0000 C   0  0
    6.0912    0.9832    0.0000 C   0  0
    3.6000    0.6683    0.0000 O   0  0
    3.4568    1.4871    0.0000 O   0  0
    4.3301    0.0000    0.0000 C   0  0
    6.0621    0.0000    0.0000 C   0  0
    3.4641   -0.5000    0.0000 O   0  0
    5.1961   -0.4999    0.0000 C   0  0
    6.9282   -0.4999    0.0000 C   0  0
    6.9354    0.4871    0.0000 C   0  0
    2.5980    0.0000    0.0000 C   0  0
    5.1961   -1.5000    0.0000 C   0  0
    6.9282   -1.5000    0.0000 C   0  0
    2.5980    1.0000    0.0000 O   0  0
    1.7320   -0.5000    0.0000 C   0  0
    6.0621   -2.0000    0.0000 C   0  0
    4.1961   -1.4999    0.0000 C   0  0
    4.6961   -2.3660    0.0000 C   0  0
    0.8660    0.0000    0.0000 C   0  0
    0.0000   -0.5000    0.0000 C   0  0
  1  2  2  0
  2  3  1  0
  2  4  1  0
  3  5  1  0
  4  6  1  0
  4  7  1  0
  5  8  1  0
  6  9  1  0
  7 10  1  0
  8 11  1  0
  9 12  1  0
  9 13  1  0
 11 14  1  0
 12 15  1  0
 12 16  1  0
 13 17  1  0
 16 18  1  0
 16 19  1  0
 17 20  1  0
 17 21  1  0
 18 22  1  0
 19 23  1  0
 20 24  1  0
 22 25  2  0
 22 26  1  0
 23 27  1  0
 23 28  1  0
 23 29  1  0
 26 30  1  0
 30 31  1  0
  5  6  1  0
  9 11  1  0
 10 13  1  0
 17 19  1  0
 24 27  1  0
M  END
> <Smiles>
O=C1(OC5(OC(O)C23(C5(C1CCC2C4(CCCC(C4(C(C3O)OC(=O)CCC))(C)C)(C)))))

> <Molecule Name>
100814-66-2

> <Polar Surface Area>
102.29

> <cLogS>
-4.256

> <Molweight>
436.543

> <cLogP>
2.7396

> <H-Acceptors>
7

> <H-Donors>
2

> <Ro5 violations>
0

> <Druglikeness>
-6.3246

> <DrugScore>
0.336647637283415

> <Mutagenic>
none

> <Tumorigenic>
none

> <Reproductive Effective>
none

> <Irritant>
none

$$$$
100838-25-3
  SciTegic12192016392D

 25 24  0  0  0  0            999 V2000
   28.5788   -0.7500    0.0000 O   0  0
   27.2798    0.0000    0.0000 C   0  0
   27.2798    1.4999    0.0000 O   0  0
   25.9807   -0.7500    0.0000 C   0  0
   24.6817    0.0000    0.0000 C   0  0
   23.3826   -0.7500    0.0000 C   0  0
   22.0836    0.0000    0.0000 C   0  0
   20.7846   -0.7500    0.0000 C   0  0
   19.4855    0.0000    0.0000 C   0  0
   18.1865   -0.7500    0.0000 C   0  0
   16.8874    0.0000    0.0000 C   0  0
   15.5884   -0.7500    0.0000 C   0  0
   14.2894    0.0000    0.0000 C   0  0
   12.9903   -0.7500    0.0000 C   0  0
   11.6913    0.0000    0.0000 C   0  0
   10.3923   -0.7500    0.0000 C   0  0  1  0  0  0
   10.3923   -2.2500    0.0000 O   0  0
    9.0932    0.0000    0.0000 C   0  0
    7.7942   -0.7500    0.0000 C   0  0
    6.4951    0.0000    0.0000 C   0  0
    5.1961   -0.7500    0.0000 C   0  0
    3.8971    0.0000    0.0000 C   0  0
    2.5980   -0.7500    0.0000 C   0  0
    1.2990    0.0000    0.0000 C   0  0
    0.0000   -0.7500    0.0000 C   0  0
  1  2  2  0
  2  3  1  0
  2  4  1  0
  4  5  1  0
  5  6  1  0
  6  7  2  0
  7  8  1  0
  8  9  1  0
  9 10  2  0
 10 11  1  0
 11 12  1  0
 12 13  2  0
 13 14  1  0
 14 15  2  0
 16 15  1  0
 16 17  1  1
 16 18  1  0
 18 19  1  0
 19 20  2  0
 20 21  1  0
 21 22  1  0
 22 23  2  0
 23 24  1  0
 24 25  1  0
M  END
> <Smiles>
O=C(O)CCC=CCC=CCC=CC=CC(O)CC=CCC=CCC

> <Molecule Name>
100838-25-3

> <Polar Surface Area>
57.53

> <cLogS>
-4.092

> <Molweight>
344.493

> <cLogP>
6.2539

> <H-Acceptors>
3

> <H-Donors>
2

> <Ro5 violations>
1

> <Druglikeness>
-9.5962

> <DrugScore>
0.244093476046669

> <Mutagenic>
none

> <Tumorigenic>
none

> <Reproductive Effective>
none

> <Irritant>
none

$$$$
1008752-06-4
  SciTegic12192016392D

 43 50  0  0  0  0            999 V2000
    0.8503    5.3701    0.0000 O   0  0
    0.8936    4.5002    0.0000 C   0  0
    1.9230    4.0119    0.0000 C   0  0
    0.0694    3.8898    0.0000 C   0  0
    2.4166    3.2314    0.0000 C   0  0
   -0.2074    2.9504    0.0000 C   0  0
    2.1441    2.2692    0.0000 C   0  0
    0.3090    2.0540    0.0000 C   0  0
    1.2711    1.7816    0.0000 N   0  0
    2.8181    1.6354    0.0000 C   0  0
    1.4652    0.8006    0.0000 C   0  0
    2.4581    0.6820    0.0000 C   0  0
    0.8660    0.0000    0.0000 C   0  0
    2.8519   -0.2372    0.0000 C   0  0
    3.1860    1.4147    0.0000 C   0  0
    0.0000   -0.5000    0.0000 O   0  0
    1.2597   -0.9192    0.0000 C   0  0
   -0.0040    1.1625    0.0000 C   0  0
    2.2527   -1.0378    0.0000 C   0  0
    3.8448   -0.3558    0.0000 C   0  0
    4.0502    1.3640    0.0000 N   0  0
   -0.2928    2.1174    0.0000 C   0  0
    2.6464   -1.9570    0.0000 C   0  0
    4.4440    0.4448    0.0000 C   0  0
    3.8089    2.7959    0.0000 C   0  0
    0.3666    2.9097    0.0000 C   0  0
    3.6394   -2.0756    0.0000 N   0  0
    2.0473   -2.7576    0.0000 C   0  0
    3.3072    3.6609    0.0000 C   0  0
    0.5819    3.8366    0.0000 C   0  0
    4.0331   -2.9948    0.0000 C   0  0
    1.0514   -2.8480    0.0000 N   0  0
    2.4410   -3.6768    0.0000 C   0  0
    2.4610    4.1937    0.0000 C   0  0
    1.5390    4.4686    0.0000 C   0  0
    3.4340   -3.7954    0.0000 C   0  0
    0.8296   -3.8231    0.0000 C   0  0
    1.6885   -4.3353    0.0000 C   0  0
   -0.0433   -4.3108    0.0000 C   0  0
    1.6743   -5.3352    0.0000 C   0  0
   -0.9022   -3.7986    0.0000 O   0  0
   -0.0575   -5.3107    0.0000 C   0  0
    0.8013   -5.8229    0.0000 C   0  0
  1  2  2  0
  2  3  1  0
  2  4  1  0
  3  5  1  0
  4  6  1  0
  5  7  1  0
  6  8  1  0
  7  9  1  0
  7 10  1  0
  9 11  1  0
 10 12  1  0
 11 13  1  0
 12 14  1  0
 12 15  1  0
 13 16  1  0
 13 17  1  0
 13 18  1  0
 14 19  1  0
 14 20  1  0
 15 21  1  0
 18 22  1  0
 19 23  1  0
 20 24  1  0
 21 25  1  0
 22 26  1  0
 23 27  2  0
 23 28  1  0
 25 29  1  0
 26 30  2  0
 27 31  1  0
 28 32  1  0
 28 33  2  0
 29 34  1  0
 30 35  1  0
 31 36  2  0
 32 37  1  0
 33 38  1  0
 37 39  1  0
 38 40  1  0
 39 41  1  0
 39 42  2  0
 40 43  2  0
  8  9  1  0
 11 12  1  0
 17 19  2  0
 21 24  1  0
 33 36  1  0
 34 35  1  0
 37 38  2  0
 42 43  1  0
M  END
> <Smiles>
O=C8(CCC1(N(C4(C2(O)(C=C(C3(C4(C1)(CN(CCCCC=CCC2)CC3)))C5(=NC=CC6(=C5NC=7(C(O)=CC=CC6=7))))))CCC8))

> <Molecule Name>
1008752-06-4

> <Polar Surface Area>
92.69

> <cLogS>
-5.365

> <Molweight>
580.77

> <cLogP>
5.3971

> <H-Acceptors>
7

> <H-Donors>
3

> <Ro5 violations>
2

> <Druglikeness>
-2.1533

> <DrugScore>
0.139111243835556

> <Mutagenic>
low

> <Tumorigenic>
none

> <Reproductive Effective>
none

> <Irritant>
none

$$$$
10088-77-4
  SciTegic12192016392D

 13 14  0  0  0  0            999 V2000
    0.8660    0.0000    0.0000 O   0  0
    0.0000   -0.5000    0.0000 C   0  0
   -0.9135   -0.0932    0.0000 O   0  0
   -0.1045   -1.4945    0.0000 C   0  0
   -1.5826   -0.8364    0.0000 C   0  0
    0.5646   -2.2376    0.0000 C   0  0
   -1.0826   -1.7024    0.0000 C   0  0
    1.5427   -2.0297    0.0000 O   0  0
    0.2555   -3.1887    0.0000 C   0  0
   -1.3916   -2.6534    0.0000 C   0  0
   -0.7225   -3.3966    0.0000 C   0  0
    0.9247   -3.9318    0.0000 C   0  0
   -2.3698   -2.8614    0.0000 C   0  0
  1  2  2  0
  2  3  1  0
  2  4  1  0
  3  5  1  0
  4  6  2  0
  4  7  1  0
  6  8  1  0
  6  9  1  0
  7 10  2  0
  9 11  2  0
  9 12  1  0
 10 13  1  0
  5  7  1  0
 10 11  1  0
M  END
> <Smiles>
O=C1(OCC=2(C1=C(O)C(=CC=2C)C))

> <Molecule Name>
10088-77-4

> <Polar Surface Area>
46.53

> <cLogS>
-2.386

> <Molweight>
178.186

> <cLogP>
1.0559

> <H-Acceptors>
3

> <H-Donors>
1

> <Ro5 violations>
0

> <Druglikeness>
-1.4524

> <DrugScore>
0.563201494468452

> <Mutagenic>
none

> <Tumorigenic>
none

> <Reproductive Effective>
none

> <Irritant>
none

$$$$
100896-77-3
  SciTegic12192016392D

 24 23  0  0  0  0            999 V2000
   24.6817    1.4999    0.0000 O   0  0
   24.6817    0.0000    0.0000 C   0  0
   25.9807   -0.7500    0.0000 O   0  0
   23.3826   -0.7500    0.0000 C   0  0
   27.2798    0.0000    0.0000 C   0  0
   22.0836    0.0000    0.0000 C   0  0
   20.7846   -0.7500    0.0000 C   0  0
   19.4855    0.0000    0.0000 C   0  0
   18.1865   -0.7500    0.0000 C   0  0
   16.8874    0.0000    0.0000 C   0  0
   15.5884   -0.7500    0.0000 C   0  0  2  0  0  0
   15.5884   -2.2500    0.0000 O   0  0
   14.2894    0.0000    0.0000 C   0  0
   12.9903   -0.7500    0.0000 C   0  0
   11.6913    0.0000    0.0000 C   0  0
   10.3923   -0.7500    0.0000 C   0  0
    9.0932    0.0000    0.0000 C   0  0
    7.7942   -0.7500    0.0000 C   0  0
    6.4951    0.0000    0.0000 C   0  0
    5.1961   -0.7500    0.0000 C   0  0
    3.8971    0.0000    0.0000 C   0  0
    2.5980   -0.7500    0.0000 C   0  0
    1.2990    0.0000    0.0000 C   0  0
    0.0000   -0.7500    0.0000 C   0  0
  1  2  2  0
  2  3  1  0
  2  4  1  0
  3  5  1  0
  4  6  1  0
  6  7  1  0
  7  8  1  0
  8  9  2  0
  9 10  1  0
 11 10  1  0
 11 12  1  6
 11 13  1  0
 13 14  2  0
 14 15  1  0
 15 16  2  0
 16 17  1  0
 17 18  1  0
 18 19  2  0
 19 20  1  0
 20 21  1  0
 21 22  1  0
 22 23  1  0
 23 24  1  0
M  END
> <Smiles>
O=C(OC)CCCC=CCC(O)C=CC=CCC=CCCCCC

> <Molecule Name>
100896-77-3

> <Polar Surface Area>
46.53

> <cLogS>
-4.136

> <Molweight>
334.498

> <cLogP>
6.2774

> <H-Acceptors>
3

> <H-Donors>
1

> <Ro5 violations>
1

> <Druglikeness>
-28.492

> <DrugScore>
0.243706467334308

> <Mutagenic>
none

> <Tumorigenic>
none

> <Reproductive Effective>
none

> <Irritant>
none

$$$$
100942-71-0
  SciTegic12192016392D

 40 43  0  0  0  0            999 V2000
   -1.4718    5.8387    0.0000 S   0  0
   -1.2639    4.8605    0.0000 O   0  0
   -1.6797    6.8168    0.0000 O   0  0
   -0.4936    6.0466    0.0000 O   0  0
   -2.4499    5.6308    0.0000 O   0  0
    0.1754    5.3035    0.0000 C   0  0
    1.1536    5.5114    0.0000 C   0  0
   -0.1335    4.3524    0.0000 C   0  0
    1.4626    6.4624    0.0000 O   0  0
    1.8227    4.7682    0.0000 C   0  0
    0.5355    3.6093    0.0000 C   0  0
    1.5137    3.8172    0.0000 C   0  0
    2.8008    4.9761    0.0000 C   0  0
    2.1828    3.0740    0.0000 C   0  0
    1.2047    2.8661    0.0000 C   0  0
    3.4700    4.2330    0.0000 C   0  0
    1.8738    2.1230    0.0000 C   0  0
    3.1609    3.2819    0.0000 C   0  0
    0.8956    1.9151    0.0000 O   0  0
    2.5429    1.3798    0.0000 C   0  0
    3.8301    2.5388    0.0000 C   0  0
    2.2339    0.4288    0.0000 O   0  0
    3.5211    1.5877    0.0000 C   0  0
    4.8301    2.5388    0.0000 C   0  0
    4.3301    0.9999    0.0000 C   0  0
    3.3131    0.6096    0.0000 C   0  0
    5.1391    1.5877    0.0000 C   0  0
    4.3301    0.0000    0.0000 C   0  0
    5.1961   -0.5000    0.0000 C   0  0
    3.4641   -0.5000    0.0000 C   0  0
    6.0621    0.0000    0.0000 O   0  0
    3.4641   -1.5000    0.0000 C   0  0
    6.9282   -0.5000    0.0000 S   0  0
    2.5980   -2.0000    0.0000 C   0  0
    6.4282   -1.3660    0.0000 O   0  0
    7.4282    0.3660    0.0000 O   0  0
    7.7942   -1.0000    0.0000 O   0  0
    2.5980   -3.0000    0.0000 C   0  0
    3.4641   -3.5000    0.0000 C   0  0
    1.7320   -3.5000    0.0000 C   0  0
  1  2  2  0
  1  3  2  0
  1  4  1  0
  1  5  1  0
  4  6  1  0
  6  7  1  0
  6  8  1  0
  7  9  1  0
  7 10  1  0
  8 11  1  0
 10 12  1  0
 10 13  1  0
 12 14  1  0
 12 15  1  0
 13 16  1  0
 14 17  1  0
 14 18  1  0
 17 19  1  0
 17 20  1  0
 18 21  1  0
 20 22  1  0
 20 23  1  0
 21 24  1  0
 23 25  1  0
 23 26  1  0
 24 27  1  0
 25 28  1  0
 28 29  1  0
 28 30  1  0
 29 31  1  0
 30 32  1  0
 31 33  1  0
 32 34  1  0
 33 35  2  0
 33 36  2  0
 33 37  1  0
 34 38  1  0
 38 39  1  0
 38 40  1  0
 11 12  1  0
 16 18  1  0
 21 23  1  0
 25 27  1  0
M  END
> <Smiles>
S(=O)(=O)(OC4(C(O)C2(C(C1(C(O)C(O)C3(C(C(COS(=O)(=O)O)CCCC(C)C)CCC3(C1CC2))(C)))(C)CC4)))O

> <Molecule Name>
100942-71-0

> <Polar Surface Area>
204.65

> <cLogS>
-2.507

> <Molweight>
612.799

> <cLogP>
0.5744

> <H-Acceptors>
11

> <H-Donors>
5

> <Ro5 violations>
2

> <Druglikeness>
-2.0451

> <DrugScore>
0.256885120824865

> <Mutagenic>
none

> <Tumorigenic>
low

> <Reproductive Effective>
none

> <Irritant>
none

$$$$
100942-72-1
  SciTegic12192016392D

 37 40  0  0  0  0            999 V2000
   -0.1846    6.9977    0.0000 S   0  0
    0.7663    6.6886    0.0000 O   0  0
   -1.1357    7.3067    0.0000 O   0  0
   -0.4936    6.0466    0.0000 O   0  0
    0.1243    7.9487    0.0000 O   0  0
    0.1754    5.3035    0.0000 C   0  0
    1.1536    5.5114    0.0000 C   0  0
   -0.1335    4.3524    0.0000 C   0  0
    1.8227    4.7682    0.0000 C   0  0
    0.5355    3.6093    0.0000 C   0  0
    1.5137    3.8172    0.0000 C   0  0
    2.8008    4.9761    0.0000 C   0  0
    2.1828    3.0740    0.0000 C   0  0
    1.2047    2.8661    0.0000 C   0  0
    3.4700    4.2330    0.0000 C   0  0
    3.1609    3.2819    0.0000 C   0  0
    1.8738    2.1230    0.0000 C   0  0
    3.8301    2.5388    0.0000 C   0  0
    2.5429    1.3798    0.0000 C   0  0
    3.5211    1.5877    0.0000 C   0  0
    4.8301    2.5388    0.0000 C   0  0
    4.3301    0.9999    0.0000 C   0  0
    3.3131    0.6096    0.0000 C   0  0
    5.1391    1.5877    0.0000 C   0  0
    4.3301    0.0000    0.0000 C   0  0
    5.1961   -0.5000    0.0000 C   0  0
    3.4641   -0.5000    0.0000 C   0  0
    6.0621    0.0000    0.0000 O   0  0
    2.5980    0.0000    0.0000 C   0  0
    6.9282   -0.5000    0.0000 S   0  0
    1.7320   -0.5000    0.0000 C   0  0
    6.4282   -1.3660    0.0000 O   0  0
    7.4282    0.3660    0.0000 O   0  0
    7.7942   -1.0000    0.0000 O   0  0
    0.8660    0.0000    0.0000 C   0  0
    0.8660    1.0000    0.0000 C   0  0
    0.0000   -0.5000    0.0000 C   0  0
  1  2  2  0
  1  3  2  0
  1  4  1  0
  1  5  1  0
  4  6  1  0
  6  7  1  0
  6  8  1  0
  7  9  1  0
  8 10  1  0
  9 11  1  0
  9 12  1  0
 11 13  1  0
 11 14  1  0
 12 15  1  0
 13 16  1  0
 13 17  1  0
 16 18  1  0
 17 19  1  0
 18 20  1  0
 18 21  1  0
 20 22  1  0
 20 23  1  0
 21 24  1  0
 22 25  1  0
 25 26  1  0
 25 27  1  0
 26 28  1  0
 27 29  1  0
 28 30  1  0
 29 31  1  0
 30 32  2  0
 30 33  2  0
 30 34  1  0
 31 35  1  0
 35 36  1  0
 35 37  1  0
 10 11  1  0
 15 16  1  0
 19 20  1  0
 22 24  1  0
M  END
> <Smiles>
S(=O)(=O)(OC4(CC3(C(C2(C(C1(C(C(C(COS(=O)(=O)O)CCCC(C)C)CC1)(C)CC2))CC3))(C)CC4)))O

> <Molecule Name>
100942-72-1

> <Polar Surface Area>
143.96

> <cLogS>
-3.704

> <Molweight>
564.802

> <cLogP>
3.1307

> <H-Acceptors>
8

> <H-Donors>
2

> <Ro5 violations>
1

> <Druglikeness>
-2.9484

> <DrugScore>
0.229947540349677

> <Mutagenic>
none

> <Tumorigenic>
low

> <Reproductive Effective>
none

> <Irritant>
none

$$$$
100942-74-3
  SciTegic12192016392D

 37 40  0  0  0  0            999 V2000
   -0.1846    6.9977    0.0000 S   0  0
    0.7663    6.6886    0.0000 O   0  0
   -1.1357    7.3067    0.0000 O   0  0
   -0.4936    6.0466    0.0000 O   0  0
    0.1243    7.9487    0.0000 O   0  0
    0.1754    5.3035    0.0000 C   0  0
    1.1536    5.5114    0.0000 C   0  0
   -0.1335    4.3524    0.0000 C   0  0
    1.8227    4.7682    0.0000 C   0  0
    0.5355    3.6093    0.0000 C   0  0
    2.8008    4.9761    0.0000 C   0  0
    1.5137    3.8172    0.0000 C   0  0
    3.4700    4.2330    0.0000 C   0  0
    2.1828    3.0740    0.0000 C   0  0
    1.2047    2.8661    0.0000 C   0  0
    3.1609    3.2819    0.0000 C   0  0
    1.8738    2.1230    0.0000 C   0  0
    3.8301    2.5388    0.0000 C   0  0
    2.5429    1.3798    0.0000 C   0  0
    3.5211    1.5877    0.0000 C   0  0
    4.8301    2.5388    0.0000 C   0  0
    4.3301    0.9999    0.0000 C   0  0
    3.3131    0.6096    0.0000 C   0  0
    5.1391    1.5877    0.0000 C   0  0
    4.3301    0.0000    0.0000 C   0  0
    3.4641   -0.5000    0.0000 C   0  0
    5.1961   -0.5000    0.0000 C   0  0
    2.5980    0.0000    0.0000 C   0  0
    6.0621    0.0000    0.0000 O   0  0
    1.7320   -0.5000    0.0000 C   0  0
    6.9282   -0.5000    0.0000 S   0  0
    0.8660    0.0000    0.0000 C   0  0
    6.4282   -1.3660    0.0000 O   0  0
    7.4282    0.3660    0.0000 O   0  0
    7.7942   -1.0000    0.0000 O   0  0
    0.8660    1.0000    0.0000 C   0  0
    0.0000   -0.5000    0.0000 C   0  0
  1  2  2  0
  1  3  2  0
  1  4  1  0
  1  5  1  0
  4  6  1  0
  6  7  1  0
  6  8  1  0
  7  9  1  0
  8 10  1  0
  9 11  2  0
  9 12  1  0
 11 13  1  0
 12 14  1  0
 12 15  1  0
 13 16  1  0
 14 17  1  0
 16 18  1  0
 17 19  1  0
 18 20  1  0
 18 21  1  0
 20 22  1  0
 20 23  1  0
 21 24  1  0
 22 25  1  0
 25 26  1  0
 25 27  1  0
 26 28  2  0
 27 29  1  0
 28 30  1  0
 29 31  1  0
 30 32  1  0
 31 33  2  0
 31 34  2  0
 31 35  1  0
 32 36  1  0
 32 37  1  0
 10 12  1  0
 14 16  1  0
 19 20  1  0
 22 24  1  0
M  END
> <Smiles>
S(=O)(=O)(OC3(CC2(=CCC4(C1(C(C(C(C=CCC(C)C)COS(=O)(=O)O)CC1)(C)CCC4(C2(C)CC3))))))O

> <Molecule Name>
100942-74-3

> <Polar Surface Area>
143.96

> <cLogS>
-3.212

> <Molweight>
560.77

> <cLogP>
2.774

> <H-Acceptors>
8

> <H-Donors>
2

> <Ro5 violations>
1

> <Druglikeness>
-1.6547

> <DrugScore>
0.203740422515373

> <Mutagenic>
none

> <Tumorigenic>
none

> <Reproductive Effective>
none

> <Irritant>
high

$$$$
100942-75-4
  SciTegic12192016392D

 38 41  0  0  0  0            999 V2000
   -0.1846    6.9977    0.0000 S   0  0
    0.7663    6.6886    0.0000 O   0  0
   -1.1357    7.3067    0.0000 O   0  0
   -0.4936    6.0466    0.0000 O   0  0
    0.1243    7.9487    0.0000 O   0  0
    0.1754    5.3035    0.0000 C   0  0
    1.1536    5.5114    0.0000 C   0  0
   -0.1335    4.3524    0.0000 C   0  0
    1.8227    4.7682    0.0000 C   0  0
    0.5355    3.6093    0.0000 C   0  0
    2.8008    4.9761    0.0000 C   0  0
    1.5137    3.8172    0.0000 C   0  0
    3.4700    4.2330    0.0000 C   0  0
    2.1828    3.0740    0.0000 C   0  0
    1.2047    2.8661    0.0000 C   0  0
    3.1609    3.2819    0.0000 C   0  0
    1.8738    2.1230    0.0000 C   0  0
    3.8301    2.5388    0.0000 C   0  0
    2.5429    1.3798    0.0000 C   0  0
    3.5211    1.5877    0.0000 C   0  0
    4.8301    2.5388    0.0000 C   0  0
    4.3301    0.9999    0.0000 C   0  0
    3.3131    0.6096    0.0000 C   0  0
    5.1391    1.5877    0.0000 C   0  0
    4.3301    0.0000    0.0000 C   0  0
    5.1961   -0.5000    0.0000 C   0  0
    3.4641   -0.5000    0.0000 C   0  0
    6.0621    0.0000    0.0000 O   0  0
    2.5980    0.0000    0.0000 C   0  0
    6.9282   -0.5000    0.0000 S   0  0
    1.7320   -0.5000    0.0000 C   0  0
    6.4282   -1.3660    0.0000 O   0  0
    7.4282    0.3660    0.0000 O   0  0
    7.7942   -1.0000    0.0000 O   0  0
    1.7320   -1.5000    0.0000 C   0  0
    0.8660    0.0000    0.0000 C   0  0
    0.8660    1.0000    0.0000 C   0  0
    0.0000   -0.5000    0.0000 C   0  0
  1  2  2  0
  1  3  2  0
  1  4  1  0
  1  5  1  0
  4  6  1  0
  6  7  1  0
  6  8  1  0
  7  9  1  0
  8 10  1  0
  9 11  2  0
  9 12  1  0
 11 13  1  0
 12 14  1  0
 12 15  1  0
 13 16  1  0
 14 17  1  0
 16 18  1  0
 17 19  1  0
 18 20  1  0
 18 21  1  0
 20 22  1  0
 20 23  1  0
 21 24  1  0
 22 25  1  0
 25 26  1  0
 25 27  1  0
 26 28  1  0
 27 29  1  0
 28 30  1  0
 29 31  1  0
 30 32  2  0
 30 33  2  0
 30 34  1  0
 31 35  2  0
 31 36  1  0
 36 37  1  0
 36 38  1  0
 10 12  1  0
 14 16  1  0
 19 20  1  0
 22 24  1  0
M  END
> <Smiles>
S(=O)(=O)(OC3(CC2(=CCC4(C1(C(C(C(COS(=O)(=O)O)CCC(=C)C(C)C)CC1)(C)CCC4(C2(C)CC3))))))O

> <Molecule Name>
100942-75-4

> <Polar Surface Area>
143.96

> <cLogS>
-3.503

> <Molweight>
574.797

> <cLogP>
3.4471

> <H-Acceptors>
8

> <H-Donors>
2

> <Ro5 violations>
1

> <Druglikeness>
-5.073

> <DrugScore>
0.215194261926381

> <Mutagenic>
none

> <Tumorigenic>
low

> <Reproductive Effective>
none

> <Irritant>
none

$$$$
100992-90-3
  SciTegic12192016392D

 29 32  0  0  0  0            999 V2000
   12.2646  -10.5751    0.0000 O   0  0
   12.2646   -9.0751    0.0000 C   0  0
   10.9656   -8.3251    0.0000 C   0  0
   10.8088   -6.8334    0.0000 C   0  0
    9.5952   -8.9352    0.0000 C   0  0
    9.3415   -6.5215    0.0000 C   0  0
   11.8125   -5.7186    0.0000 C   0  0
    8.5915   -7.8205    0.0000 C   0  0
    8.8780   -5.0949    0.0000 C   0  0
    7.8498   -6.3647    0.0000 C   0  0
   11.3489   -4.2921    0.0000 C   0  0
    9.8817   -3.9802    0.0000 C   0  0
    7.4108   -4.7830    0.0000 C   0  0
    9.4182   -2.5536    0.0000 C   0  0
    6.9473   -3.3565    0.0000 C   0  0
    7.9510   -2.2417    0.0000 C   0  0
   10.1682   -1.2546    0.0000 C   0  0
    7.7942   -0.7500    0.0000 C   0  0
    6.5244   -1.7782    0.0000 C   0  0
    9.1645   -0.1398    0.0000 C   0  0
    6.4951    0.0000    0.0000 C   0  0
    5.1961   -0.7500    0.0000 C   0  0
    6.4951    1.5000    0.0000 C   0  0
    3.8971    0.0000    0.0000 C   0  0
    2.5980   -0.7500    0.0000 C   0  0
    1.2990    0.0000    0.0000 C   0  0
    2.5980   -2.2500    0.0000 C   0  0
    1.2990    1.5000    0.0000 C   0  0
    0.0000   -0.7500    0.0000 C   0  0
  1  2  1  0
  2  3  1  0
  3  4  1  0
  3  5  1  0
  4  6  1  0
  4  7  1  0
  5  8  1  0
  6  9  1  0
  6 10  1  0
  7 11  1  0
  9 12  1  0
  9 13  1  0
 12 14  1  0
 13 15  1  0
 14 16  1  0
 14 17  1  0
 16 18  1  0
 16 19  1  0
 17 20  1  0
 18 21  1  0
 21 22  1  0
 21 23  1  0
 22 24  2  0
 24 25  1  0
 25 26  1  0
 25 27  1  0
 26 28  1  0
 26 29  1  0
  6  8  1  0
 11 12  1  0
 15 16  1  0
 18 20  1  0
M  END
> <Smiles>
OCC4(C3(C(C2(C(C1(C(C(C(C=CC(C(C)C)C)C)CC1)(C)CC2))CC3))(C)CC4))

> <Molecule Name>
100992-90-3

> <Polar Surface Area>
20.23

> <cLogS>
-6.217

> <Molweight>
400.688

> <cLogP>
7.1058

> <H-Acceptors>
1

> <H-Donors>
1

> <Ro5 violations>
1

> <Druglikeness>
-5.573

> <DrugScore>
0.150966993661021

> <Mutagenic>
none

> <Tumorigenic>
none

> <Reproductive Effective>
none

> <Irritant>
none

$$$$
100992-91-4
  SciTegic12192016392D

 29 32  0  0  0  0            999 V2000
   12.2646  -10.5751    0.0000 O   0  0
   12.2646   -9.0751    0.0000 C   0  0
   10.9656   -8.3251    0.0000 C   0  0
   10.8088   -6.8334    0.0000 C   0  0
    9.5952   -8.9352    0.0000 C   0  0
    9.3415   -6.5215    0.0000 C   0  0
   11.8125   -5.7186    0.0000 C   0  0
    8.5915   -7.8205    0.0000 C   0  0
    8.8780   -5.0949    0.0000 C   0  0
    7.8498   -6.3647    0.0000 C   0  0
   11.3489   -4.2921    0.0000 C   0  0
    9.8817   -3.9802    0.0000 C   0  0
    7.4108   -4.7830    0.0000 C   0  0
    9.4182   -2.5536    0.0000 C   0  0
    6.9473   -3.3565    0.0000 C   0  0
    7.9510   -2.2417    0.0000 C   0  0
   10.1682   -1.2546    0.0000 C   0  0
    7.7942   -0.7500    0.0000 C   0  0
    6.5244   -1.7782    0.0000 C   0  0
    9.1645   -0.1398    0.0000 C   0  0
    6.4951    0.0000    0.0000 C   0  0
    5.1961   -0.7500    0.0000 C   0  0
    6.4951    1.5000    0.0000 C   0  0
    3.8971    0.0000    0.0000 C   0  0
    2.5980   -0.7500    0.0000 C   0  0
    1.2990    0.0000    0.0000 C   0  0
    2.5980   -2.2500    0.0000 C   0  0
    1.2990    1.5000    0.0000 C   0  0
    0.0000   -0.7500    0.0000 C   0  0
  1  2  1  0
  2  3  1  0
  3  4  1  0
  3  5  1  0
  4  6  1  0
  4  7  1  0
  5  8  1  0
  6  9  1  0
  6 10  1  0
  7 11  1  0
  9 12  1  0
  9 13  1  0
 12 14  1  0
 13 15  1  0
 14 16  1  0
 14 17  1  0
 16 18  1  0
 16 19  1  0
 17 20  1  0
 18 21  1  0
 21 22  1  0
 21 23  1  0
 22 24  2  0
 24 25  1  0
 25 26  1  0
 25 27  1  0
 26 28  1  0
 26 29  1  0
  6  8  1  0
 11 12  1  0
 15 16  1  0
 18 20  1  0
M  END
> <Smiles>
OCC4(C3(C(C2(C(C1(C(C(C(C=CC(C(C)C)C)C)CC1)(C)CC2))CC3))(C)CC4))

> <Molecule Name>
100992-91-4

> <Polar Surface Area>
20.23

> <cLogS>
-6.217

> <Molweight>
400.688

> <cLogP>
7.1058

> <H-Acceptors>
1

> <H-Donors>
1

> <Ro5 violations>
1

> <Druglikeness>
-5.573

> <DrugScore>
0.150966993661021

> <Mutagenic>
none

> <Tumorigenic>
none

> <Reproductive Effective>
none

> <Irritant>
none

$$$$
100994-55-6
  SciTegic12192016392D

 32 35  0  0  0  0            999 V2000
    2.5980    0.0000    0.0000 O   0  0
    1.7320   -0.5000    0.0000 C   0  0
    1.7320   -1.5000    0.0000 C   0  0
    0.8660    0.0000    0.0000 C   0  0
    2.5980   -1.9999    0.0000 C   0  0
    0.0000   -0.5000    0.0000 C   0  0
    2.5980   -3.0000    0.0000 O   0  0
    3.4641   -1.5000    0.0000 C   0  0
    2.5980   -0.9999    0.0000 C   0  0
   -0.9135   -0.0932    0.0000 C   0  0
   -0.1045   -1.4945    0.0000 C   0  0
    0.8386   -1.0446    0.0000 C   0  0
    3.4641   -3.5000    0.0000 C   0  0
    4.3301   -2.0000    0.0000 C   0  0
   -2.1889    0.3569    0.0000 C   0  0
   -1.5826   -0.8364    0.0000 C   0  0
   -0.5434    0.8357    0.0000 C   0  0
   -1.0826   -1.7024    0.0000 C   0  0
    4.3301   -3.0000    0.0000 C   0  0
    3.4641   -4.4999    0.0000 C   0  0
   -3.0316   -0.1813    0.0000 C   0  0
   -2.3650   -0.2902    0.0000 C   0  0
   -2.4615   -1.2079    0.0000 C   0  0
   -2.4238   -1.8776    0.0000 C   0  0
    5.1961   -3.5000    0.0000 C   0  0
    4.3301   -5.0000    0.0000 C   0  0
    2.5980   -4.9999    0.0000 C   0  0
   -3.8823    0.3443    0.0000 O   0  0
   -3.1362   -1.1758    0.0000 C   0  0
   -2.7421   -2.8256    0.0000 O   0  0
    5.1961   -4.5000    0.0000 C   0  0
    6.0621   -5.0000    0.0000 O   0  0
  1  2  2  0
  2  3  1  0
  2  4  1  0
  3  5  1  0
  4  6  1  0
  5  7  1  0
  5  8  1  0
  5  9  1  0
  6 10  1  0
  6 11  1  0
  6 12  1  0
  7 13  1  0
  8 14  1  0
 10 15  1  0
 10 16  1  0
 10 17  1  0
 11 18  1  0
 13 19  2  0
 13 20  1  0
 15 21  2  0
 16 22  1  0
 16 23  1  0
 18 24  1  0
 19 25  1  0
 20 26  2  0
 20 27  1  0
 21 28  1  0
 21 29  1  0
 24 30  1  0
 25 31  2  0
 31 32  1  0
 14 19  1  0
 16 18  1  0
 24 29  2  0
 26 31  1  0
M  END
> <Smiles>
O=C(CC2(OC1(=C(C=C(O)C=C1C)CC2))(C))CC3(C4(C=C(O)C=C(C(C3)C4(C)C)O)(C))(C)

> <Molecule Name>
100994-55-6

> <Polar Surface Area>
86.99

> <cLogS>
-5.349

> <Molweight>
440.578

> <cLogP>
4.8034

> <H-Acceptors>
5

> <H-Donors>
3

> <Ro5 violations>
0

> <Druglikeness>
-0.78641

> <DrugScore>
0.300265228692992

> <Mutagenic>
none

> <Tumorigenic>
none

> <Reproductive Effective>
none

> <Irritant>
none

$$$$
101053-52-5
  SciTegic12192016392D

 32 35  0  0  0  0            999 V2000
    2.5980    0.0000    0.0000 O   0  0
    1.7320   -0.5000    0.0000 C   0  0
    1.7320   -1.5000    0.0000 C   0  0
    0.8660    0.0000    0.0000 C   0  0
    2.5980   -1.9999    0.0000 C   0  0
    0.0000   -0.5000    0.0000 C   0  0
    2.5980   -3.0000    0.0000 O   0  0
    3.4641   -1.5000    0.0000 C   0  0
    2.5980   -0.9999    0.0000 C   0  0
   -0.9135   -0.0932    0.0000 C   0  0
   -0.1045   -1.4945    0.0000 C   0  0
    0.8386   -1.0446    0.0000 C   0  0
    3.4641   -3.5000    0.0000 C   0  0
    4.3301   -2.0000    0.0000 C   0  0
   -2.1889    0.3569    0.0000 C   0  0
   -1.5826   -0.8364    0.0000 C   0  0
   -0.5434    0.8357    0.0000 C   0  0
   -1.0826   -1.7024    0.0000 C   0  0
    4.3301   -3.0000    0.0000 C   0  0
    3.4641   -4.4999    0.0000 C   0  0
   -3.0316   -0.1813    0.0000 C   0  0
   -2.3650   -0.2902    0.0000 C   0  0
   -2.4615   -1.2079    0.0000 C   0  0
   -2.4238   -1.8776    0.0000 C   0  0
    5.1961   -3.5000    0.0000 C   0  0
    4.3301   -5.0000    0.0000 C   0  0
    2.5980   -4.9999    0.0000 C   0  0
   -3.8823    0.3443    0.0000 O   0  0
   -3.1362   -1.1758    0.0000 C   0  0
   -2.7421   -2.8256    0.0000 O   0  0
    5.1961   -4.5000    0.0000 C   0  0
    6.0621   -5.0000    0.0000 O   0  0
  1  2  2  0
  2  3  1  0
  2  4  1  0
  3  5  1  0
  4  6  1  0
  5  7  1  0
  5  8  1  0
  5  9  1  0
  6 10  1  0
  6 11  1  0
  6 12  1  0
  7 13  1  0
  8 14  1  0
 10 15  1  0
 10 16  1  0
 10 17  1  0
 11 18  1  0
 13 19  2  0
 13 20  1  0
 15 21  2  0
 16 22  1  0
 16 23  1  0
 18 24  1  0
 19 25  1  0
 20 26  2  0
 20 27  1  0
 21 28  1  0
 21 29  1  0
 24 30  1  0
 25 31  2  0
 31 32  1  0
 14 19  1  0
 16 18  1  0
 24 29  2  0
 26 31  1  0
M  END
> <Smiles>
O=C(CC2(OC1(=C(C=C(O)C=C1C)CC2))(C))CC3(C4(C=C(O)C=C(C(C3)C4(C)C)O)(C))(C)

> <Molecule Name>
101053-52-5

> <Polar Surface Area>
86.99

> <cLogS>
-5.349

> <Molweight>
440.578

> <cLogP>
4.8034

> <H-Acceptors>
5

> <H-Donors>
3

> <Ro5 violations>
0

> <Druglikeness>
-0.78641

> <DrugScore>
0.300265228692992

> <Mutagenic>
none

> <Tumorigenic>
none

> <Reproductive Effective>
none

> <Irritant>
none

$$$$
101129-06-0
  SciTegic12192016392D

 34 37  0  0  0  0            999 V2000
   18.9715    0.6165    0.0000 S   0  0
   17.8568   -0.3871    0.0000 O   0  0
   20.0863    1.6202    0.0000 O   0  0
   17.9678    1.7313    0.0000 O   0  0
   19.9752   -0.4981    0.0000 O   0  0
   16.5006    1.4194    0.0000 C   0  0
   16.0371   -0.0071    0.0000 C   0  0
   15.4969    2.5341    0.0000 C   0  0
   14.5699   -0.3190    0.0000 C   0  0
   14.0297    2.2222    0.0000 C   0  0
   13.5662    0.7957    0.0000 C   0  0
   14.1063   -1.7455    0.0000 C   0  0
   12.0990    0.4838    0.0000 C   0  0
   12.5625    1.9104    0.0000 C   0  0
   15.1100   -2.8603    0.0000 O   0  0
   12.6391   -2.0574    0.0000 C   0  0
   11.0953    1.5985    0.0000 C   0  0
   11.6354   -0.9427    0.0000 C   0  0
    9.6280    1.2866    0.0000 C   0  0
   10.1682   -1.2546    0.0000 C   0  0
    9.1645   -0.1398    0.0000 C   0  0
    9.4182   -2.5536    0.0000 C   0  0
    7.7942   -0.7500    0.0000 C   0  0
    8.0498    0.8638    0.0000 C   0  0
    7.9510   -2.2417    0.0000 C   0  0
    6.4951    0.0000    0.0000 C   0  0
    5.7452   -1.2990    0.0000 O   0  0
    6.4951    1.5000    0.0000 C   0  0
    4.9952    0.0000    0.0000 C   0  0
    5.1961    2.2500    0.0000 C   0  0
    5.1961    3.7500    0.0000 C   0  0
    3.8971    4.5000    0.0000 C   0  0
    2.5980    3.7500    0.0000 C   0  0
    3.8971    6.0000    0.0000 C   0  0
  1  2  2  0
  1  3  2  0
  1  4  1  0
  1  5  1  0
  4  6  1  0
  6  7  1  0
  6  8  1  0
  7  9  1  0
  8 10  1  0
  9 11  1  0
  9 12  1  0
 11 13  1  0
 11 14  1  0
 12 15  1  0
 12 16  1  0
 13 17  2  0
 13 18  1  0
 17 19  1  0
 18 20  1  0
 19 21  1  0
 20 22  1  0
 21 23  1  0
 21 24  1  0
 22 25  1  0
 23 26  1  0
 26 27  1  0
 26 28  1  0
 26 29  1  0
 28 30  1  0
 30 31  1  0
 31 32  2  0
 32 33  1  0
 32 34  1  0
 10 11  1  0
 16 18  1  0
 20 21  1  0
 23 25  1  0
M  END
> <Smiles>
S(=O)(=O)(OC4(CC2(C(C1(=CCC3(C(C(O)(CCC=C(C)C)C)CCC3(C1CC2O))(C)))(C)CC4)))O

> <Molecule Name>
101129-06-0

> <Polar Surface Area>
112.44

> <cLogS>
-3.98

> <Molweight>
496.706

> <cLogP>
3.992

> <H-Acceptors>
6

> <H-Donors>
3

> <Ro5 violations>
0

> <Druglikeness>
0.66692

> <DrugScore>
0.282678495380071

> <Mutagenic>
none

> <Tumorigenic>
none

> <Reproductive Effective>
none

> <Irritant>
high

$$$$
101141-34-8
  SciTegic12192016392D

 32 34  0  0  0  0            999 V2000
    1.7320   -1.5000    0.0000 O   0  0
    1.7320   -0.5000    0.0000 C   0  0
    2.5980    0.0000    0.0000 C   0  0
    0.8660    0.0000    0.0000 C   0  0
    3.4641   -0.5000    0.0000 C   0  0
    0.0000   -0.5000    0.0000 C   0  0
    4.3301    0.0000    0.0000 C   0  0
    3.4641   -1.5000    0.0000 C   0  0
   -0.9135   -0.0932    0.0000 C   0  0
   -0.1045   -1.4945    0.0000 C   0  0
    0.8386   -1.0446    0.0000 C   0  0
    5.1961   -0.5000    0.0000 C   0  0
   -2.1889    0.3569    0.0000 C   0  0
   -1.5826   -0.8364    0.0000 C   0  0
   -0.5434    0.8357    0.0000 C   0  0
   -1.0826   -1.7024    0.0000 C   0  0
    6.0621    0.0000    0.0000 C   0  0
   -3.0316   -0.1813    0.0000 C   0  0
   -2.3650   -0.2902    0.0000 C   0  0
   -2.4615   -1.2079    0.0000 C   0  0
   -2.4238   -1.8776    0.0000 C   0  0
    6.9282   -0.5000    0.0000 C   0  0
    6.0621    0.9999    0.0000 C   0  0
   -3.8823    0.3443    0.0000 O   0  0
   -3.1362   -1.1758    0.0000 C   0  0
   -2.7421   -2.8256    0.0000 O   0  0
    6.9282   -1.5000    0.0000 O   0  0
    7.7942    0.0000    0.0000 C   0  0
    6.9282    1.4999    0.0000 C   0  0
    7.7942    0.9999    0.0000 C   0  0
    8.6602   -0.5000    0.0000 C   0  0
    6.9282    2.4999    0.0000 O   0  0
  1  2  2  0
  2  3  1  0
  2  4  1  0
  3  5  1  0
  4  6  1  0
  5  7  2  0
  5  8  1  0
  6  9  1  0
  6 10  1  0
  6 11  1  0
  7 12  1  0
  9 13  1  0
  9 14  1  0
  9 15  1  0
 10 16  1  0
 12 17  1  0
 13 18  2  0
 14 19  1  0
 14 20  1  0
 16 21  1  0
 17 22  2  0
 17 23  1  0
 18 24  1  0
 18 25  1  0
 21 26  1  0
 22 27  1  0
 22 28  1  0
 23 29  2  0
 28 30  2  0
 28 31  1  0
 29 32  1  0
 14 16  1  0
 21 25  2  0
 29 30  1  0
M  END
> <Smiles>
O=C(CC(=CCC1(=C(O)C(=CC(=C1)O)C))C)CC2(C3(C=C(O)C=C(C(C2)C3(C)C)O)(C))(C)

> <Molecule Name>
101141-34-8

> <Polar Surface Area>
97.99

> <cLogS>
-4.868

> <Molweight>
440.578

> <cLogP>
5.2897

> <H-Acceptors>
5

> <H-Donors>
4

> <Ro5 violations>
1

> <Druglikeness>
-0.71069

> <DrugScore>
0.303967983805608

> <Mutagenic>
none

> <Tumorigenic>
none

> <Reproductive Effective>
none

> <Irritant>
none

$$$$
101247-83-0
  SciTegic12192016392D

 34 38  0  0  0  0            999 V2000
   -2.2371   -3.9292    0.0000 O   0  0
   -1.6038   -2.5507    0.0000 C   0  0
   -0.1570   -2.2447    0.0000 O   0  0
   -2.3771   -1.2562    0.0000 C   0  0
    0.0000   -0.7510    0.0000 C   0  0
   -3.7493   -0.6453    0.0000 C   0  0
   -1.3721   -0.1400    0.0000 C   0  0
   -2.3041   -2.7488    0.0000 C   0  0
    1.3007    0.0000    0.0000 C   0  0
    1.2596   -1.5690    0.0000 C   0  0
   -4.9645   -1.5282    0.0000 C   0  0
   -3.5923    0.8484    0.0000 C   0  0
   -5.0501    0.1056    0.0000 C   0  0
   -2.1231    1.1606    0.0000 C   0  0
   -3.4353   -3.6329    0.0000 C   0  0
    2.6015   -0.7510    0.0000 C   0  0
   -4.8074   -3.0220    0.0000 C   0  0
   -6.3366   -0.9173    0.0000 C   0  0
    2.6015   -2.2530    0.0000 O   0  0
    3.9023    0.0000    0.0000 C   0  0
   -6.0226   -3.9048    0.0000 C   0  0
   -7.5518   -1.8001    0.0000 C   0  0
    5.2031   -0.7510    0.0000 C   0  0
   -7.3948   -3.2939    0.0000 C   0  0
   -5.8656   -5.3986    0.0000 C   0  0
   -4.6504   -4.5157    0.0000 C   0  0
    6.5038    0.0000    0.0000 C   0  0
    5.2031   -2.2530    0.0000 C   0  0
   -8.6099   -4.1768    0.0000 C   0  0
   -7.0807   -6.2815    0.0000 C   0  0
   -8.4529   -5.6705    0.0000 C   0  0
   -9.4927   -2.9616    0.0000 C   0  0
  -10.1037   -4.3338    0.0000 C   0  0
   -9.6681   -6.5534    0.0000 O   0  0
  1  2  2  0
  2  3  1  0
  2  4  1  0
  3  5  1  0
  4  6  1  0
  4  7  1  0
  4  8  1  0
  5  9  1  0
  5 10  1  0
  6 11  1  0
  6 12  1  0
  6 13  1  0
  7 14  1  0
  8 15  1  0
  9 16  1  0
 11 17  1  0
 11 18  1  0
 16 19  2  0
 16 20  1  0
 17 21  1  0
 18 22  1  0
 20 23  1  0
 21 24  1  0
 21 25  1  0
 21 26  1  0
 23 27  1  0
 23 28  1  0
 24 29  1  0
 25 30  1  0
 29 31  1  0
 29 32  1  0
 29 33  1  0
 31 34  1  0
  5  7  1  0
 12 14  1  0
 15 17  2  0
 22 24  1  0
 30 31  1  0
M  END
> <Smiles>
O=C1(OC(CC(=O)CC(C)C)(C)C5(C14(C(C3(C(C2(C(C(C(O)CC2)(C)C)CC3)(C))=CC4))(CC5)C)))

> <Molecule Name>
101247-83-0

> <Polar Surface Area>
63.6

> <cLogS>
-5.911

> <Molweight>
470.691

> <cLogP>
5.3304

> <H-Acceptors>
4

> <H-Donors>
1

> <Ro5 violations>
1

> <Druglikeness>
-3.0776

> <DrugScore>
0.188978607297646

> <Mutagenic>
none

> <Tumorigenic>
none

> <Reproductive Effective>
none

> <Irritant>
none

$$$$
10125-07-2
  SciTegic12192016392D

 15 16  0  0  0  0            999 V2000
    1.2990   -2.9999    0.0000 O   0  0
    2.5980   -2.2499    0.0000 C   0  0
    3.8971   -3.0000    0.0000 N   0  0
    2.5980   -0.7500    0.0000 C   0  0  1  0  0  0
    5.1961   -2.2500    0.0000 C   0  0
    3.8971    0.0000    0.0000 N   0  0
    1.2990    0.0000    0.0000 C   0  0
    5.1961   -0.7500    0.0000 C   0  0
    0.0000   -0.7500    0.0000 C   0  0
    6.4951    0.0000    0.0000 O   0  0
   -1.2990    0.0000    0.0000 C   0  0
    0.0000   -2.2499    0.0000 C   0  0
   -2.5980   -0.7499    0.0000 C   0  0
   -1.2990   -2.9999    0.0000 C   0  0
   -2.5980   -2.2499    0.0000 C   0  0
  1  2  2  0
  2  3  1  0
  4  2  1  0
  3  5  1  0
  4  6  1  0
  4  7  1  6
  5  8  1  0
  7  9  1  0
  8 10  2  0
  9 11  2  0
  9 12  1  0
 11 13  1  0
 12 14  2  0
 13 15  2  0
  6  8  1  0
 14 15  1  0
M  END
> <Smiles>
O=C1(NCC(=O)NC1CC2(=CC=CC=C2))

> <Molecule Name>
10125-07-2

> <Polar Surface Area>
58.2

> <cLogS>
-1.577

> <Molweight>
204.228

> <cLogP>
0.0712

> <H-Acceptors>
4

> <H-Donors>
2

> <Ro5 violations>
0

> <Druglikeness>
4.9782

> <DrugScore>
0.963664962194199

> <Mutagenic>
none

> <Tumorigenic>
none

> <Reproductive Effective>
none

> <Irritant>
none

$$$$
10132-50-0
  SciTegic12192016392D

  7  6  0  0  0  0            999 V2000
    2.5980    0.0000    0.0000 S   0  3
    1.7320   -0.5000    0.0000 C   0  0
    3.4641   -0.5000    0.0000 C   0  0
    2.5980    1.0000    0.0000 C   0  0
    0.8660    0.0000    0.0000 C   0  0
    0.8660    1.0000    0.0000 O   0  0
    0.0000   -0.5000    0.0000 O   0  0
  1  2  1  0
  1  3  1  0
  1  4  1  0
  2  5  1  0
  5  6  2  0
  5  7  1  0
M  CHG  1   1   1
M  END
> <Smiles>
[S+](CC(=O)O)(C)C

> <Molecule Name>
10132-50-0

> <Polar Surface Area>
37.3

> <cLogS>
-1.533

> <Molweight>
121.179

> <cLogP>
-0.3608

> <H-Acceptors>
2

> <H-Donors>
1

> <Ro5 violations>
0

> <Druglikeness>
-3.0542

> <DrugScore>
0.510712733528848

> <Mutagenic>
none

> <Tumorigenic>
none

> <Reproductive Effective>
none

> <Irritant>
none

$$$$
101339-88-2
  SciTegic12192016392D

  9  8  0  0  0  0            999 V2000
    6.9282   -0.5000    0.0000 O   0  0
    6.0621    0.0000    0.0000 C   0  0
    5.1961   -0.5000    0.0000 C   0  0
    4.3301    0.0000    0.0000 C   0  0
    3.4641   -0.5000    0.0000 C   0  0
    2.5980    0.0000    0.0000 C   0  0
    1.7320   -0.5000    0.0000 C   0  0
    0.8660    0.0000    0.0000 C   0  0
    0.0000   -0.5000    0.0000 C   0  0
  1  2  1  0
  2  3  1  0
  3  4  2  0
  4  5  1  0
  5  6  1  0
  6  7  2  0
  7  8  1  0
  8  9  1  0
M  END
> <Smiles>
OCC=CCC=CCC

> <Molecule Name>
101339-88-2

> <Polar Surface Area>
20.23

> <cLogS>
-1.641

> <Molweight>
126.198

> <cLogP>
2.2725

> <H-Acceptors>
1

> <H-Donors>
1

> <Ro5 violations>
0

> <Druglikeness>
-7.5957

> <DrugScore>
0.284458611687717

> <Mutagenic>
none

> <Tumorigenic>
none

> <Reproductive Effective>
none

> <Irritant>
high

$$$$
10136-52-4
  SciTegic12192016392D

 19 18  0  0  0  0            999 V2000
   14.7224    0.0000    0.0000 O   0  0
   13.8564   -0.5000    0.0000 C   0  0
   13.8564   -1.5000    0.0000 O   0  0
   12.9903    0.0000    0.0000 C   0  0
   12.1243   -0.5000    0.0000 C   0  0
   11.2583    0.0000    0.0000 C   0  0
   10.3923   -0.5000    0.0000 C   0  0
    9.5262    0.0000    0.0000 C   0  0
    8.6602   -0.5000    0.0000 C   0  0
    7.7942    0.0000    0.0000 C   0  0
    6.9282   -0.5000    0.0000 C   0  0
    6.0621    0.0000    0.0000 C   0  0
    5.1961   -0.5000    0.0000 C   0  0
    4.3301    0.0000    0.0000 C   0  0
    3.4641   -0.5000    0.0000 C   0  0
    2.5980    0.0000    0.0000 C   0  0
    1.7320   -0.5000    0.0000 C   0  0
    0.8660    0.0000    0.0000 C   0  0
    0.0000   -0.5000    0.0000 C   0  0
  1  2  2  0
  2  3  1  0
  2  4  1  0
  4  5  1  0
  5  6  1  0
  6  7  1  0
  7  8  1  0
  8  9  1  0
  9 10  1  0
 10 11  1  0
 11 12  2  0
 12 13  1  0
 13 14  1  0
 14 15  1  0
 15 16  1  0
 16 17  1  0
 17 18  1  0
 18 19  1  0
M  END
> <Smiles>
O=C(O)CCCCCCCC=CCCCCCCC

> <Molecule Name>
10136-52-4

> <Polar Surface Area>
37.3

> <cLogS>
-4.281

> <Molweight>
268.439

> <cLogP>
6.2647

> <H-Acceptors>
2

> <H-Donors>
1

> <Ro5 violations>
1

> <Druglikeness>
-28.971

> <DrugScore>
0.247614749740911

> <Mutagenic>
none

> <Tumorigenic>
none

> <Reproductive Effective>
none

> <Irritant>
none

$$$$
101365-28-0
  SciTegic12192016392D

 79 93  0  0  0  0            999 V2000
   11.6588    0.2628    0.0000 O   0  0
   12.4508    0.8023    0.0000 C   0  0
   13.6363    0.5937    0.0000 O   0  0
   12.6866    2.1770    0.0000 C   0  0
   14.3360    0.9999    0.0000 C   0  0
   11.3527    2.6012    0.0000 C   0  0
   14.3360    2.0000    0.0000 C   0  0
   13.3862    0.3687    0.0000 C   0  0
   11.6777    3.4257    0.0000 O   0  0
   10.4804    2.2819    0.0000 C   0  0
   13.4699    2.4999    0.0000 O   0  0
   15.2020    2.5000    0.0000 C   0  0
   12.7003    1.0679    0.0000 C   0  0
   13.4699   -0.5000    0.0000 C   0  0
   10.4459    3.6268    0.0000 C   0  0
    9.7174    2.8606    0.0000 C   0  0
   12.4702    1.9459    0.0000 C   0  0
   15.2020    3.5000    0.0000 C   0  0
   11.6267    0.6425    0.0000 O   0  0
   11.4326    3.8107    0.0000 C   0  0
    9.8600    4.4371    0.0000 C   0  0
   11.8171    2.5598    0.0000 C   0  0
   16.0680    4.0000    0.0000 O   0  0
   14.3360    3.9999    0.0000 C   0  0
   10.8719    0.9999    0.0000 C   0  0
   10.5257    6.0773    0.0000 O   0  0
   11.8495    4.6417    0.0000 C   0  0
   10.2688    5.3498    0.0000 O   0  0
   10.8841    1.9738    0.0000 C   0  0
   16.0680    5.0000    0.0000 C   0  0
   13.4699    3.4999    0.0000 C   0  0
   14.3360    5.0000    0.0000 C   0  0
    9.9208    0.6909    0.0000 C   0  0
   12.8072    7.5666    0.0000 C   0  0
   12.8013    4.9486    0.0000 O   0  0
   11.2820    5.4592    0.0000 C   0  0
    9.8654    2.2359    0.0000 O   0  0
   16.9340    5.5000    0.0000 C   0  0
   15.2020    5.5000    0.0000 C   0  0
   13.4262    5.3664    0.0000 C   0  0
    9.3330    1.4999    0.0000 C   0  0
   11.7907    7.3588    0.0000 O   0  0
   12.6171    6.9769    0.0000 C   0  0
   13.4112    6.8406    0.0000 C   0  0
   12.8035    5.9486    0.0000 C   0  0
   11.8532    6.2597    0.0000 C   0  0
   16.9340    6.5000    0.0000 C   0  0
    8.7452    2.3090    0.0000 O   0  0
    8.7452    0.6909    0.0000 C   0  0
   13.5445    6.4020    0.0000 C   0  0
   13.7775    5.6959    0.0000 O   0  0
   16.0110    7.0292    0.0000 C   0  0
    7.7942    1.9999    0.0000 C   0  0
    7.7942    0.9999    0.0000 C   0  0
   14.3930    7.0292    0.0000 C   0  0
   15.2020    6.4414    0.0000 O   0  0
   15.7020    7.9803    0.0000 C   0  0
    6.9282    2.4999    0.0000 C   0  0
    6.9282    0.4999    0.0000 O   0  0
   14.7020    7.9803    0.0000 C   0  0
   16.2898    8.7893    0.0000 C   0  0
    6.0621    1.9999    0.0000 C   0  0
    6.9282    3.4999    0.0000 C   0  0
    6.0621    0.9999    0.0000 C   0  0
    5.1961    1.4999    0.0000 O   0  0
    6.0621    0.0000    0.0000 C   0  0
    4.3301    1.0000    0.0000 C   0  0
    5.1961   -0.4999    0.0000 C   0  0
    4.3301    0.0000    0.0000 C   0  0
    3.4641    1.4999    0.0000 C   0  0
    5.1961   -1.4999    0.0000 C   0  0
    3.4641   -0.4999    0.0000 O   0  0
    2.5980    0.9999    0.0000 C   0  0
    2.5980    0.0000    0.0000 C   0  0
    1.7320    1.4999    0.0000 O   0  0
    1.7320   -0.5000    0.0000 C   0  0
    0.8660    0.0000    0.0000 C   0  0
    0.8660    1.0000    0.0000 O   0  0
    0.0000   -0.5000    0.0000 O   0  0
  1  2  2  0
  2  3  1  0
  2  4  1  0
  3  5  1  0
  4  6  1  0
  5  7  1  0
  5  8  1  0
  6  9  1  0
  6 10  1  0
  7 11  1  0
  7 12  1  0
  8 13  1  0
  8 14  1  0
  9 15  1  0
 10 16  1  0
 11 17  1  0
 12 18  1  0
 13 19  1  0
 15 20  1  0
 15 21  1  0
 17 22  1  0
 18 23  1  0
 18 24  1  0
 19 25  1  0
 20 26  1  0
 20 27  1  0
 21 28  1  0
 22 29  1  0
 23 30  1  0
 24 31  2  0
 24 32  1  0
 25 33  1  0
 26 34  1  0
 27 35  1  0
 27 36  1  0
 29 37  1  0
 30 38  1  0
 30 39  1  0
 32 40  1  0
 33 41  1  0
 34 42  1  0
 34 43  1  0
 34 44  1  0
 35 45  1  0
 36 46  1  0
 38 47  1  0
 41 48  1  0
 41 49  1  0
 43 50  1  0
 45 51  1  0
 47 52  1  0
 48 53  1  0
 49 54  1  0
 50 55  1  0
 52 56  1  0
 52 57  1  0
 53 58  1  0
 54 59  1  0
 55 60  1  0
 57 61  2  0
 58 62  1  0
 58 63  1  0
 59 64  1  0
 64 65  1  0
 64 66  1  0
 65 67  1  0
 66 68  1  0
 67 69  1  0
 67 70  1  0
 68 71  1  0
 69 72  1  0
 70 73  1  0
 72 74  1  0
 73 75  1  0
 74 76  1  0
 76 77  1  0
 77 78  2  0
 77 79  1  0
 13 17  1  0
 16 21  1  0
 25 29  1  0
 28 36  1  0
 32 39  1  0
 37 41  1  0
 42 46  1  0
 44 45  1  0
 45 46  1  0
 53 54  1  0
 55 56  1  0
 57 60  1  0
 62 64  1  0
 68 69  1  0
 73 74  1  0
M  END
> <Smiles>
O=C8(OC1(C(OC2(CC3(OC4(CC3(OC2(C1C)))(OC5(C(CC7(OC5(C4))(OC6(C(OC(CC(=O)O)C(C6)O)C(C7)C)))C)))))CC%15(OC(CCC%14(OC(CCC%11%13(OC%10(C9(OC(C8)CCC9OC%12(C%10OC(O)(C%11)C%12O%13)))))CC%14=C))CC(C%15=C)C)))

> <Molecule Name>
101365-28-0

> <Polar Surface Area>
233.28

> <cLogS>
-9.644

> <Molweight>
1111.28

> <cLogP>
2.1118

> <H-Acceptors>
20

> <H-Donors>
3

> <Ro5 violations>
2

> <Druglikeness>
-4.0585

> <DrugScore>
0.100024893645361

> <Mutagenic>
none

> <Tumorigenic>
low

> <Reproductive Effective>
none

> <Irritant>
none

$$$$
101365-29-1
  SciTegic12192016392D

 78 92  0  0  0  0            999 V2000
   11.6588    0.2628    0.0000 O   0  0
   12.4508    0.8023    0.0000 C   0  0
   13.6363    0.5937    0.0000 O   0  0
   12.6866    2.1770    0.0000 C   0  0
   14.3360    0.9999    0.0000 C   0  0
   11.3527    2.6012    0.0000 C   0  0
   14.3360    2.0000    0.0000 C   0  0
   13.3862    0.3687    0.0000 C   0  0
   11.6777    3.4257    0.0000 O   0  0
   10.4804    2.2819    0.0000 C   0  0
   13.4699    2.4999    0.0000 O   0  0
   15.2020    2.5000    0.0000 C   0  0
   12.7003    1.0679    0.0000 C   0  0
   13.4699   -0.5000    0.0000 C   0  0
   10.4459    3.6268    0.0000 C   0  0
    9.7174    2.8606    0.0000 C   0  0
   12.4702    1.9459    0.0000 C   0  0
   15.2020    3.5000    0.0000 C   0  0
   11.6267    0.6425    0.0000 O   0  0
   11.4326    3.8107    0.0000 C   0  0
    9.8600    4.4371    0.0000 C   0  0
   11.8171    2.5598    0.0000 C   0  0
   16.0680    4.0000    0.0000 O   0  0
   14.3360    3.9999    0.0000 C   0  0
   10.8719    0.9999    0.0000 C   0  0
   10.5257    6.0773    0.0000 O   0  0
   11.8495    4.6417    0.0000 C   0  0
   10.2688    5.3498    0.0000 O   0  0
   10.8841    1.9738    0.0000 C   0  0
   16.0680    5.0000    0.0000 C   0  0
   13.4699    3.4999    0.0000 C   0  0
   14.3360    5.0000    0.0000 C   0  0
    9.9208    0.6909    0.0000 C   0  0
   12.8072    7.5666    0.0000 C   0  0
   12.8013    4.9486    0.0000 O   0  0
   11.2820    5.4592    0.0000 C   0  0
    9.8654    2.2359    0.0000 O   0  0
   16.9340    5.5000    0.0000 C   0  0
   15.2020    5.5000    0.0000 C   0  0
   13.4699    5.5000    0.0000 C   0  0
    9.3330    1.4999    0.0000 C   0  0
   11.7907    7.3588    0.0000 O   0  0
   12.6171    6.9769    0.0000 C   0  0
   13.4112    6.8406    0.0000 C   0  0
   12.8035    5.9486    0.0000 C   0  0
   11.8532    6.2597    0.0000 C   0  0
   16.9340    6.5000    0.0000 C   0  0
    8.7452    2.3090    0.0000 O   0  0
    8.7452    0.6909    0.0000 C   0  0
   13.5445    6.4020    0.0000 C   0  0
   16.0110    7.0292    0.0000 C   0  0
    7.7942    1.9999    0.0000 C   0  0
    7.7942    0.9999    0.0000 C   0  0
   14.3930    7.0292    0.0000 C   0  0
   15.2020    6.4414    0.0000 O   0  0
   15.7020    7.9803    0.0000 C   0  0
    6.9282    2.4999    0.0000 C   0  0
    6.9282    0.4999    0.0000 O   0  0
   14.7020    7.9803    0.0000 C   0  0
   16.2898    8.7893    0.0000 C   0  0
    6.0621    1.9999    0.0000 C   0  0
    6.9282    3.4999    0.0000 C   0  0
    6.0621    0.9999    0.0000 C   0  0
    5.1961    1.4999    0.0000 O   0  0
    6.0621    0.0000    0.0000 C   0  0
    4.3301    1.0000    0.0000 C   0  0
    5.1961   -0.4999    0.0000 C   0  0
    4.3301    0.0000    0.0000 C   0  0
    3.4641    1.4999    0.0000 C   0  0
    5.1961   -1.4999    0.0000 C   0  0
    3.4641   -0.4999    0.0000 O   0  0
    2.5980    0.9999    0.0000 C   0  0
    2.5980    0.0000    0.0000 C   0  0
    1.7320    1.4999    0.0000 O   0  0
    1.7320   -0.5000    0.0000 C   0  0
    0.8660    0.0000    0.0000 C   0  0
    0.8660    1.0000    0.0000 O   0  0
    0.0000   -0.5000    0.0000 O   0  0
  1  2  2  0
  2  3  1  0
  2  4  1  0
  3  5  1  0
  4  6  1  0
  5  7  1  0
  5  8  1  0
  6  9  1  0
  6 10  1  0
  7 11  1  0
  7 12  1  0
  8 13  1  0
  8 14  1  0
  9 15  1  0
 10 16  1  0
 11 17  1  0
 12 18  1  0
 13 19  1  0
 15 20  1  0
 15 21  1  0
 17 22  1  0
 18 23  1  0
 18 24  1  0
 19 25  1  0
 20 26  1  0
 20 27  1  0
 21 28  1  0
 22 29  1  0
 23 30  1  0
 24 31  2  0
 24 32  1  0
 25 33  1  0
 26 34  1  0
 27 35  1  0
 27 36  1  0
 29 37  1  0
 30 38  1  0
 30 39  1  0
 32 40  1  0
 33 41  1  0
 34 42  1  0
 34 43  1  0
 34 44  1  0
 35 45  1  0
 36 46  1  0
 38 47  1  0
 41 48  1  0
 41 49  1  0
 43 50  1  0
 47 51  1  0
 48 52  1  0
 49 53  1  0
 50 54  1  0
 51 55  1  0
 51 56  1  0
 52 57  1  0
 53 58  1  0
 54 59  1  0
 56 60  2  0
 57 61  1  0
 57 62  1  0
 58 63  1  0
 63 64  1  0
 63 65  1  0
 64 66  1  0
 65 67  1  0
 66 68  1  0
 66 69  1  0
 67 70  1  0
 68 71  1  0
 69 72  1  0
 71 73  1  0
 72 74  1  0
 73 75  1  0
 75 76  1  0
 76 77  2  0
 76 78  1  0
 13 17  1  0
 16 21  1  0
 25 29  1  0
 28 36  1  0
 32 39  1  0
 37 41  1  0
 42 46  1  0
 44 45  1  0
 45 46  1  0
 52 53  1  0
 54 55  1  0
 56 59  1  0
 61 63  1  0
 67 68  1  0
 72 73  1  0
M  END
> <Smiles>
O=C8(OC1(C(OC2(CC3(OC4(CC3(OC2(C1C)))(OC5(C(CC7(OC5(C4))(OC6(C(OC(CC(=O)O)C(C6)O)C(C7)C)))C)))))CC%15(OC(CCC%14(OC(CCC%11%13(OC%10(C9(OC(C8)CCC9OC%12(C%10OC(C%11)C%12O%13)))))CC%14=C))CC(C%15=C)C)))

> <Molecule Name>
101365-29-1

> <Polar Surface Area>
213.05

> <cLogS>
-9.961

> <Molweight>
1095.28

> <cLogP>
2.5227

> <H-Acceptors>
19

> <H-Donors>
2

> <Ro5 violations>
2

> <Druglikeness>
-4.3941

> <DrugScore>
0.122567141254221

> <Mutagenic>
none

> <Tumorigenic>
none

> <Reproductive Effective>
none

> <Irritant>
none

$$$$
101383-38-4
  SciTegic12192016392D

 80 94  0  0  0  0            999 V2000
   11.8661   -2.2009    0.0000 O   0  0
   12.9917   -2.1978    0.0000 C   0  0
   13.3281   -2.9344    0.0000 O   0  0
   13.5781   -0.9524    0.0000 C   0  0
   14.5781   -2.9344    0.0000 C   0  0
   12.7955   -0.0563    0.0000 C   0  0
   15.0781   -2.0684    0.0000 C   0  0
   13.5156   -2.9344    0.0000 C   0  0
   13.4888    0.4954    0.0000 O   0  0
   11.8801    0.1035    0.0000 C   0  0
   14.5781   -1.2024    0.0000 O   0  0
   16.0781   -2.0684    0.0000 C   0  0
   13.2138   -2.0068    0.0000 C   0  0
   13.0781   -3.8005    0.0000 C   0  0
   12.5227    1.2854    0.0000 C   0  0
   11.5087    0.9861    0.0000 C   0  0
   13.6671   -1.3068    0.0000 C   0  0
   16.5781   -1.2024    0.0000 C   0  0
   12.0568   -1.8739    0.0000 O   0  0
   13.4691    0.9513    0.0000 C   0  0
   12.4204    2.2802    0.0000 C   0  0
   13.1768   -0.3256    0.0000 C   0  0
   17.5781   -1.2024    0.0000 O   0  0
   16.0781   -0.3364    0.0000 C   0  0
   11.5781   -1.2024    0.0000 C   0  0
   13.8170    3.3677    0.0000 O   0  0
   14.2456    1.4625    0.0000 C   0  0
   13.2307    2.8661    0.0000 O   0  0
   12.0756   -0.3652    0.0000 C   0  0
   18.0781   -0.3364    0.0000 C   0  0
   15.0781   -0.3364    0.0000 C   0  0
   16.5781    0.5296    0.0000 C   0  0
   10.6000   -0.9945    0.0000 C   0  0
   16.5375    3.5167    0.0000 C   0  0
   15.2233    1.2524    0.0000 O   0  0
   14.1629    2.4543    0.0000 C   0  0
   11.3245    0.3711    0.0000 O   0  0
   19.0781   -0.3364    0.0000 C   0  0
   17.5781    0.5296    0.0000 C   0  0
   15.9735    1.3018    0.0000 C   0  0
   10.4954    0.0000    0.0000 C   0  0
   15.5533    3.8450    0.0000 O   0  0
   16.0780    3.1011    0.0000 C   0  0
   16.6976    2.5860    0.0000 C   0  0
   15.7253    2.1173    0.0000 C   0  0
   15.0578    2.8620    0.0000 C   0  0
   19.5781    0.5296    0.0000 C   0  0
   10.3909    0.9945    0.0000 O   0  0
    9.5819   -0.4067    0.0000 C   0  0
   16.5937    2.1395    0.0000 C   0  0
   16.4424    1.4116    0.0000 O   0  0
   19.0434    1.4494    0.0000 C   0  0
    9.4128    1.2024    0.0000 C   0  0
    8.9128    0.3364    0.0000 C   0  0
   17.6421    2.2585    0.0000 C   0  0
   18.0488    1.3449    0.0000 O   0  0
   19.2513    2.4276    0.0000 C   0  0
    8.9128    2.0684    0.0000 C   0  0
    7.9128    0.3364    0.0000 O   0  0
   18.3853    2.9276    0.0000 C   0  0
   20.1648    2.8343    0.0000 C   0  0
    7.9128    2.0684    0.0000 C   0  0
    9.4128    2.9344    0.0000 C   0  0
    7.4128    1.2024    0.0000 C   0  0
    6.9128    0.3364    0.0000 O   0  0
    6.9128    2.0684    0.0000 C   0  0
    5.9128    0.3364    0.0000 C   0  0
    5.9128    2.0684    0.0000 C   0  0
    5.4128    1.2024    0.0000 C   0  0
    5.2436   -0.4067    0.0000 C   0  0
    5.4128    2.9344    0.0000 C   0  0
    4.4346    0.9945    0.0000 O   0  0
    4.3301    0.0000    0.0000 C   0  0
    3.4641   -0.5000    0.0000 C   0  0
    3.4641   -1.5000    0.0000 O   0  0
    2.5980    0.0000    0.0000 C   0  0
    1.7320   -0.5000    0.0000 C   0  0
    1.7320   -1.5000    0.0000 O   0  0
    0.8660    0.0000    0.0000 C   0  0
    0.0000   -0.5000    0.0000 O   0  0
  1  2  2  0
  2  3  1  0
  2  4  1  0
  3  5  1  0
  4  6  1  0
  5  7  1  0
  5  8  1  0
  6  9  1  0
  6 10  1  0
  7 11  1  0
  7 12  1  0
  8 13  1  0
  8 14  1  0
  9 15  1  0
 10 16  1  0
 11 17  1  0
 12 18  1  0
 13 19  1  0
 15 20  1  0
 15 21  1  0
 17 22  1  0
 18 23  1  0
 18 24  1  0
 19 25  1  0
 20 26  1  0
 20 27  1  0
 21 28  1  0
 22 29  1  0
 23 30  1  0
 24 31  2  0
 24 32  1  0
 25 33  1  0
 26 34  1  0
 27 35  1  0
 27 36  1  0
 29 37  1  0
 30 38  1  0
 30 39  1  0
 32 40  1  0
 33 41  1  0
 34 42  1  0
 34 43  1  0
 34 44  1  0
 35 45  1  0
 36 46  1  0
 38 47  1  0
 41 48  1  0
 41 49  1  0
 43 50  1  0
 45 51  1  0
 47 52  1  0
 48 53  1  0
 49 54  1  0
 50 55  1  0
 52 56  1  0
 52 57  1  0
 53 58  1  0
 54 59  1  0
 55 60  1  0
 57 61  2  0
 58 62  1  0
 58 63  1  0
 59 64  1  0
 64 65  1  0
 64 66  1  0
 65 67  1  0
 66 68  1  0
 67 69  1  0
 67 70  1  0
 68 71  1  0
 69 72  1  0
 70 73  1  0
 73 74  1  0
 74 75  1  0
 74 76  1  0
 76 77  1  0
 77 78  1  0
 77 79  1  0
 79 80  1  0
 13 17  1  0
 16 21  1  0
 25 29  1  0
 28 36  1  0
 32 39  1  0
 37 41  1  0
 42 46  1  0
 44 45  1  0
 45 46  1  0
 53 54  1  0
 55 56  1  0
 57 60  1  0
 62 64  1  0
 68 69  1  0
 72 73  1  0
M  END
> <Smiles>
O=C8(OC1(C(OC2(CC3(OC4(CC3(OC2(C1C)))(OC5(C(CC7(OC5(C4))(OC6(C(OC(C6)C(O)CC(O)CO)C(C7)C)))C)))))CC%15(OC(CCC%14(OC(CCC%11%13(OC%10(C9(OC(C8)CCC9OC%12(C%10OC(O)(C%11)C%12O%13)))))CC%14=C))CC(C%15=C)C)))

> <Molecule Name>
101383-38-4

> <Polar Surface Area>
236.44

> <cLogS>
-9.533

> <Molweight>
1127.32

> <cLogP>
1.8367

> <H-Acceptors>
20

> <H-Donors>
4

> <Ro5 violations>
2

> <Druglikeness>
-8.704

> <DrugScore>
0.0594497889468082

> <Mutagenic>
none

> <Tumorigenic>
low

> <Reproductive Effective>
none

> <Irritant>
high

$$$$
101383-39-5
  SciTegic12192016392D

 80 95  0  0  0  0            999 V2000
   11.6990   -1.4046    0.0000 O   0  0
   12.5961   -1.2024    0.0000 C   0  0
   13.0961   -2.0684    0.0000 O   0  0
   13.4642   -0.1381    0.0000 C   0  0
   14.3461   -2.0684    0.0000 C   0  0
   12.5626    0.8103    0.0000 C   0  0
   14.8461   -1.2024    0.0000 C   0  0
   13.2836   -2.0684    0.0000 C   0  0
   13.2568    1.3614    0.0000 O   0  0
   11.6481    0.9695    0.0000 C   0  0
   14.3461   -0.3364    0.0000 O   0  0
   15.8461   -1.2024    0.0000 C   0  0
   12.9682   -1.2110    0.0000 C   0  0
   12.8461   -2.9344    0.0000 C   0  0
   12.2906    2.1514    0.0000 C   0  0
   11.2766    1.8522    0.0000 C   0  0
   13.4019   -0.4678    0.0000 C   0  0
   16.3461   -0.3364    0.0000 C   0  0
   11.8177   -1.0417    0.0000 O   0  0
   13.2370    1.8173    0.0000 C   0  0
   12.1883    3.1462    0.0000 C   0  0
   12.9442    0.5441    0.0000 C   0  0
   17.3461   -0.3364    0.0000 O   0  0
   15.8461    0.5296    0.0000 C   0  0
   11.3461   -0.3364    0.0000 C   0  0
   13.5849    4.2338    0.0000 O   0  0
   14.0136    2.3286    0.0000 C   0  0
   12.9987    3.7321    0.0000 O   0  0
   11.8435    0.5008    0.0000 C   0  0
   17.8461    0.5296    0.0000 C   0  0
   14.8461    0.5296    0.0000 C   0  0
   16.3461    1.3956    0.0000 C   0  0
   10.3679   -0.1284    0.0000 C   0  0
   16.3054    4.3828    0.0000 C   0  0
   14.9913    2.1184    0.0000 O   0  0
   13.9308    3.3203    0.0000 C   0  0
   11.0924    1.2372    0.0000 O   0  0
   18.8461    0.5296    0.0000 C   0  0
   17.3461    1.3956    0.0000 C   0  0
   15.8461    2.2616    0.0000 C   0  0
   10.2634    0.8660    0.0000 C   0  0
   15.3213    4.7111    0.0000 O   0  0
   15.8460    3.9671    0.0000 C   0  0
   16.4656    3.4520    0.0000 C   0  0
   15.4932    2.9833    0.0000 C   0  0
   14.8258    3.7280    0.0000 C   0  0
   19.3461    1.3956    0.0000 C   0  0
   10.1588    1.8605    0.0000 O   0  0
    9.3498    0.4592    0.0000 C   0  0
   16.3617    3.0055    0.0000 C   0  0
   18.8113    2.3155    0.0000 C   0  0
    9.1807    2.0684    0.0000 C   0  0
    8.6807    1.2024    0.0000 C   0  0
   17.4101    3.1245    0.0000 C   0  0
   17.8168    2.2109    0.0000 O   0  0
   19.0192    3.2936    0.0000 C   0  0
    8.6807    2.9344    0.0000 C   0  0
    7.6807    1.2024    0.0000 O   0  0
   18.1532    3.7936    0.0000 C   0  0
   19.9328    3.7003    0.0000 C   0  0
    7.6807    2.9344    0.0000 C   0  0
    9.1807    3.8005    0.0000 C   0  0
    7.1807    2.0684    0.0000 C   0  0
    6.6807    1.2024    0.0000 O   0  0
    6.6807    2.9344    0.0000 C   0  0
    5.6807    1.2024    0.0000 C   0  0
    5.6807    2.9344    0.0000 C   0  0
    5.1807    2.0684    0.0000 C   0  0
    5.1807    0.3364    0.0000 C   0  0
    5.1807    3.8005    0.0000 C   0  0
    4.1807    2.0684    0.0000 O   0  0
    4.1807    0.3364    0.0000 C   0  0
    3.6807    1.2024    0.0000 C   0  0
    3.5116   -0.4067    0.0000 O   0  0
    2.7026    0.9945    0.0000 C   0  0
    2.5980    0.0000    0.0000 C   0  0
    1.7320   -0.5000    0.0000 C   0  0
    1.7320   -1.5000    0.0000 O   0  0
    0.8660    0.0000    0.0000 C   0  0
    0.0000   -0.5000    0.0000 O   0  0
  1  2  2  0
  2  3  1  0
  2  4  1  0
  3  5  1  0
  4  6  1  0
  5  7  1  0
  5  8  1  0
  6  9  1  0
  6 10  1  0
  7 11  1  0
  7 12  1  0
  8 13  1  0
  8 14  1  0
  9 15  1  0
 10 16  1  0
 11 17  1  0
 12 18  1  0
 13 19  1  0
 15 20  1  0
 15 21  1  0
 17 22  1  0
 18 23  1  0
 18 24  1  0
 19 25  1  0
 20 26  1  0
 20 27  1  0
 21 28  1  0
 22 29  1  0
 23 30  1  0
 24 31  2  0
 24 32  1  0
 25 33  1  0
 26 34  1  0
 27 35  1  0
 27 36  1  0
 29 37  1  0
 30 38  1  0
 30 39  1  0
 32 40  1  0
 33 41  1  0
 34 42  1  0
 34 43  1  0
 34 44  1  0
 35 45  1  0
 36 46  1  0
 38 47  1  0
 41 48  1  0
 41 49  1  0
 43 50  1  0
 47 51  1  0
 48 52  1  0
 49 53  1  0
 50 54  1  0
 51 55  1  0
 51 56  1  0
 52 57  1  0
 53 58  1  0
 54 59  1  0
 56 60  2  0
 57 61  1  0
 57 62  1  0
 58 63  1  0
 63 64  1  0
 63 65  1  0
 64 66  1  0
 65 67  1  0
 66 68  1  0
 66 69  1  0
 67 70  1  0
 68 71  1  0
 69 72  1  0
 71 73  1  0
 72 74  1  0
 73 75  1  0
 74 76  1  0
 76 77  1  0
 77 78  1  0
 77 79  1  0
 79 80  1  0
 13 17  1  0
 16 21  1  0
 25 29  1  0
 28 36  1  0
 32 39  1  0
 37 41  1  0
 42 46  1  0
 44 45  1  0
 45 46  1  0
 52 53  1  0
 54 55  1  0
 56 59  1  0
 61 63  1  0
 67 68  1  0
 72 73  1  0
 75 76  1  0
M  END
> <Smiles>
O=C9(OC1(C(OC2(CC3(OC4(CC3(OC2(C1C)))(OC5(C(CC8(OC5(C4))(OC6(C(OC7(CC(OC7(C6))C(O)CO))C(C8)C)))C)))))CC%16(OC(CCC%15(OC(CCC%12%14(OC%11(C%10(OC(C9)CCC%10OC%13(C%11OC(C%12)C%13O%14)))))CC%15=C))CC(C%16=C)C)))

> <Molecule Name>
101383-39-5

> <Polar Surface Area>
205.21

> <cLogS>
-10.202

> <Molweight>
1123.33

> <cLogP>
2.2368

> <H-Acceptors>
19

> <H-Donors>
2

> <Ro5 violations>
2

> <Druglikeness>
-5.1086

> <DrugScore>
0.122756947931673

> <Mutagenic>
none

> <Tumorigenic>
none

> <Reproductive Effective>
none

> <Irritant>
none

$$$$
101383-40-8
  SciTegic12192016392D

 82 97  0  0  0  0            999 V2000
   11.6990   -1.4046    0.0000 O   0  0
   12.5961   -1.2024    0.0000 C   0  0
   13.0961   -2.0684    0.0000 O   0  0
   13.4642   -0.1381    0.0000 C   0  0
   14.3461   -2.0684    0.0000 C   0  0
   12.5626    0.8103    0.0000 C   0  0
   14.8461   -1.2024    0.0000 C   0  0
   13.2836   -2.0684    0.0000 C   0  0
   13.2568    1.3614    0.0000 O   0  0
   11.6481    0.9695    0.0000 C   0  0
   14.3461   -0.3364    0.0000 O   0  0
   15.8461   -1.2024    0.0000 C   0  0
   12.9682   -1.2110    0.0000 C   0  0
   12.8461   -2.9344    0.0000 C   0  0
   12.2906    2.1514    0.0000 C   0  0
   11.2766    1.8522    0.0000 C   0  0
   13.4019   -0.4678    0.0000 C   0  0
   16.3461   -0.3364    0.0000 C   0  0
   11.8177   -1.0417    0.0000 O   0  0
   13.2370    1.8173    0.0000 C   0  0
   12.1883    3.1462    0.0000 C   0  0
   12.9442    0.5441    0.0000 C   0  0
   17.3461   -0.3364    0.0000 O   0  0
   15.8461    0.5296    0.0000 C   0  0
   11.3461   -0.3364    0.0000 C   0  0
   13.5849    4.2338    0.0000 O   0  0
   14.0136    2.3286    0.0000 C   0  0
   12.9987    3.7321    0.0000 O   0  0
   11.8435    0.5008    0.0000 C   0  0
   17.8461    0.5296    0.0000 C   0  0
   14.8461    0.5296    0.0000 C   0  0
   16.3461    1.3956    0.0000 C   0  0
   10.3679   -0.1284    0.0000 C   0  0
   16.3054    4.3828    0.0000 C   0  0
   14.9913    2.1184    0.0000 O   0  0
   13.9308    3.3203    0.0000 C   0  0
   11.0924    1.2372    0.0000 O   0  0
   18.8461    0.5296    0.0000 C   0  0
   17.3461    1.3956    0.0000 C   0  0
   15.7414    2.1678    0.0000 C   0  0
   10.2634    0.8660    0.0000 C   0  0
   15.3213    4.7111    0.0000 O   0  0
   16.4625    3.4510    0.0000 C   0  0
   15.8460    3.9671    0.0000 C   0  0
   15.4932    2.9833    0.0000 C   0  0
   14.8258    3.7280    0.0000 C   0  0
   19.3461    1.3956    0.0000 C   0  0
   10.1588    1.8605    0.0000 O   0  0
    9.3498    0.4592    0.0000 C   0  0
   17.2115    2.7913    0.0000 O   0  0
   16.3312    3.0122    0.0000 C   0  0
   16.2104    2.2776    0.0000 O   0  0
   18.8113    2.3155    0.0000 C   0  0
    9.1807    2.0684    0.0000 C   0  0
    8.6807    1.2024    0.0000 C   0  0
   17.4387    3.1726    0.0000 C   0  0
   17.8168    2.2109    0.0000 O   0  0
   19.0192    3.2936    0.0000 C   0  0
    8.6807    2.9344    0.0000 C   0  0
    7.6807    1.2024    0.0000 O   0  0
   18.1532    3.7936    0.0000 C   0  0
   19.9328    3.7003    0.0000 C   0  0
    7.6807    2.9344    0.0000 C   0  0
    9.1807    3.8005    0.0000 C   0  0
    7.1807    2.0684    0.0000 C   0  0
    6.6807    1.2024    0.0000 O   0  0
    6.6807    2.9344    0.0000 C   0  0
    5.6807    1.2024    0.0000 C   0  0
    5.6807    2.9344    0.0000 C   0  0
    5.1807    2.0684    0.0000 C   0  0
    5.1807    0.3364    0.0000 C   0  0
    5.1807    3.8005    0.0000 C   0  0
    4.1807    2.0684    0.0000 O   0  0
    4.1807    0.3364    0.0000 C   0  0
    3.6807    1.2024    0.0000 C   0  0
    3.5116   -0.4067    0.0000 O   0  0
    2.7026    0.9945    0.0000 C   0  0
    2.5980    0.0000    0.0000 C   0  0
    1.7320   -0.5000    0.0000 C   0  0
    1.7320   -1.5000    0.0000 O   0  0
    0.8660    0.0000    0.0000 C   0  0
    0.0000   -0.5000    0.0000 O   0  0
  1  2  2  0
  2  3  1  0
  2  4  1  0
  3  5  1  0
  4  6  1  0
  5  7  1  0
  5  8  1  0
  6  9  1  0
  6 10  1  0
  7 11  1  0
  7 12  1  0
  8 13  1  0
  8 14  1  0
  9 15  1  0
 10 16  1  0
 11 17  1  0
 12 18  1  0
 13 19  1  0
 15 20  1  0
 15 21  1  0
 17 22  1  0
 18 23  1  0
 18 24  1  0
 19 25  1  0
 20 26  1  0
 20 27  1  0
 21 28  1  0
 22 29  1  0
 23 30  1  0
 24 31  2  0
 24 32  1  0
 25 33  1  0
 26 34  1  0
 27 35  1  0
 27 36  1  0
 29 37  1  0
 30 38  1  0
 30 39  1  0
 32 40  1  0
 33 41  1  0
 34 42  1  0
 34 43  1  0
 34 44  1  0
 35 45  1  0
 36 46  1  0
 38 47  1  0
 41 48  1  0
 41 49  1  0
 43 50  1  0
 44 51  1  0
 45 52  1  0
 47 53  1  0
 48 54  1  0
 49 55  1  0
 51 56  1  0
 53 57  1  0
 53 58  1  0
 54 59  1  0
 55 60  1  0
 56 61  1  0
 58 62  2  0
 59 63  1  0
 59 64  1  0
 60 65  1  0
 65 66  1  0
 65 67  1  0
 66 68  1  0
 67 69  1  0
 68 70  1  0
 68 71  1  0
 69 72  1  0
 70 73  1  0
 71 74  1  0
 73 75  1  0
 74 76  1  0
 75 77  1  0
 76 78  1  0
 78 79  1  0
 79 80  1  0
 79 81  1  0
 81 82  1  0
 13 17  1  0
 16 21  1  0
 25 29  1  0
 28 36  1  0
 32 39  1  0
 37 41  1  0
 42 46  1  0
 43 45  1  0
 45 46  1  0
 54 55  1  0
 56 57  1  0
 58 61  1  0
 63 65  1  0
 69 70  1  0
 74 75  1  0
 77 78  1  0
M  END
> <Smiles>
O=C9(OC1(C(OC2(CC3(OC4(CC3(OC2(C1C)))(OC5(C(CC8(OC5(C4))(OC6(C(OC7(CC(OC7(C6))C(O)CO))C(C8)C)))C)))))CC%16(OC(CCC%15(OC(CCC%12%14(OC%11(C%10(OC(C9)CCC%10OC%13(C%11OC(O)(C%12O)C%13O%14)))))CC%15=C))CC(C%16=C)C)))

> <Molecule Name>
101383-40-8

> <Polar Surface Area>
245.67

> <cLogS>
-9.486

> <Molweight>
1155.33

> <cLogP>
0.9738

> <H-Acceptors>
21

> <H-Donors>
4

> <Ro5 violations>
2

> <Druglikeness>
-4.8154

> <DrugScore>
0.101072317002448

> <Mutagenic>
none

> <Tumorigenic>
low

> <Reproductive Effective>
none

> <Irritant>
none

$$$$
101383-41-9
  SciTegic12192016392D

 81 96  0  0  0  0            999 V2000
   11.6990   -1.4046    0.0000 O   0  0
   12.5961   -1.2024    0.0000 C   0  0
   13.0961   -2.0684    0.0000 O   0  0
   13.4642   -0.1381    0.0000 C   0  0
   14.3461   -2.0684    0.0000 C   0  0
   12.5626    0.8103    0.0000 C   0  0
   14.8461   -1.2024    0.0000 C   0  0
   13.2836   -2.0684    0.0000 C   0  0
   13.2568    1.3614    0.0000 O   0  0
   11.6481    0.9695    0.0000 C   0  0
   14.3461   -0.3364    0.0000 O   0  0
   15.8461   -1.2024    0.0000 C   0  0
   12.9682   -1.2110    0.0000 C   0  0
   12.8461   -2.9344    0.0000 C   0  0
   12.2906    2.1514    0.0000 C   0  0
   11.2766    1.8522    0.0000 C   0  0
   13.4019   -0.4678    0.0000 C   0  0
   16.3461   -0.3364    0.0000 C   0  0
   11.8177   -1.0417    0.0000 O   0  0
   13.2370    1.8173    0.0000 C   0  0
   12.1883    3.1462    0.0000 C   0  0
   12.9442    0.5441    0.0000 C   0  0
   17.3461   -0.3364    0.0000 O   0  0
   15.8461    0.5296    0.0000 C   0  0
   11.3461   -0.3364    0.0000 C   0  0
   13.5849    4.2338    0.0000 O   0  0
   14.0136    2.3286    0.0000 C   0  0
   12.9987    3.7321    0.0000 O   0  0
   11.8435    0.5008    0.0000 C   0  0
   17.8461    0.5296    0.0000 C   0  0
   14.8461    0.5296    0.0000 C   0  0
   16.3461    1.3956    0.0000 C   0  0
   10.3679   -0.1284    0.0000 C   0  0
   16.3054    4.3828    0.0000 C   0  0
   14.9913    2.1184    0.0000 O   0  0
   13.9308    3.3203    0.0000 C   0  0
   11.0924    1.2372    0.0000 O   0  0
   18.8461    0.5296    0.0000 C   0  0
   17.3461    1.3956    0.0000 C   0  0
   15.7414    2.1678    0.0000 C   0  0
   10.2634    0.8660    0.0000 C   0  0
   15.3213    4.7111    0.0000 O   0  0
   15.8460    3.9671    0.0000 C   0  0
   16.4656    3.4520    0.0000 C   0  0
   15.4932    2.9833    0.0000 C   0  0
   14.8258    3.7280    0.0000 C   0  0
   19.3461    1.3956    0.0000 C   0  0
   10.1588    1.8605    0.0000 O   0  0
    9.3498    0.4592    0.0000 C   0  0
   16.3617    3.0055    0.0000 C   0  0
   16.2104    2.2776    0.0000 O   0  0
   18.8113    2.3155    0.0000 C   0  0
    9.1807    2.0684    0.0000 C   0  0
    8.6807    1.2024    0.0000 C   0  0
   17.4101    3.1245    0.0000 C   0  0
   17.8168    2.2109    0.0000 O   0  0
   19.0192    3.2936    0.0000 C   0  0
    8.6807    2.9344    0.0000 C   0  0
    7.6807    1.2024    0.0000 O   0  0
   18.1532    3.7936    0.0000 C   0  0
   19.9328    3.7003    0.0000 C   0  0
    7.6807    2.9344    0.0000 C   0  0
    9.1807    3.8005    0.0000 C   0  0
    7.1807    2.0684    0.0000 C   0  0
    6.6807    1.2024    0.0000 O   0  0
    6.6807    2.9344    0.0000 C   0  0
    5.6807    1.2024    0.0000 C   0  0
    5.6807    2.9344    0.0000 C   0  0
    5.1807    2.0684    0.0000 C   0  0
    5.1807    0.3364    0.0000 C   0  0
    5.1807    3.8005    0.0000 C   0  0
    4.1807    2.0684    0.0000 O   0  0
    4.1807    0.3364    0.0000 C   0  0
    3.6807    1.2024    0.0000 C   0  0
    3.5116   -0.4067    0.0000 O   0  0
    2.7026    0.9945    0.0000 C   0  0
    2.5980    0.0000    0.0000 C   0  0
    1.7320   -0.5000    0.0000 C   0  0
    1.7320   -1.5000    0.0000 O   0  0
    0.8660    0.0000    0.0000 C   0  0
    0.0000   -0.5000    0.0000 O   0  0
  1  2  2  0
  2  3  1  0
  2  4  1  0
  3  5  1  0
  4  6  1  0
  5  7  1  0
  5  8  1  0
  6  9  1  0
  6 10  1  0
  7 11  1  0
  7 12  1  0
  8 13  1  0
  8 14  1  0
  9 15  1  0
 10 16  1  0
 11 17  1  0
 12 18  1  0
 13 19  1  0
 15 20  1  0
 15 21  1  0
 17 22  1  0
 18 23  1  0
 18 24  1  0
 19 25  1  0
 20 26  1  0
 20 27  1  0
 21 28  1  0
 22 29  1  0
 23 30  1  0
 24 31  2  0
 24 32  1  0
 25 33  1  0
 26 34  1  0
 27 35  1  0
 27 36  1  0
 29 37  1  0
 30 38  1  0
 30 39  1  0
 32 40  1  0
 33 41  1  0
 34 42  1  0
 34 43  1  0
 34 44  1  0
 35 45  1  0
 36 46  1  0
 38 47  1  0
 41 48  1  0
 41 49  1  0
 43 50  1  0
 45 51  1  0
 47 52  1  0
 48 53  1  0
 49 54  1  0
 50 55  1  0
 52 56  1  0
 52 57  1  0
 53 58  1  0
 54 59  1  0
 55 60  1  0
 57 61  2  0
 58 62  1  0
 58 63  1  0
 59 64  1  0
 64 65  1  0
 64 66  1  0
 65 67  1  0
 66 68  1  0
 67 69  1  0
 67 70  1  0
 68 71  1  0
 69 72  1  0
 70 73  1  0
 72 74  1  0
 73 75  1  0
 74 76  1  0
 75 77  1  0
 77 78  1  0
 78 79  1  0
 78 80  1  0
 80 81  1  0
 13 17  1  0
 16 21  1  0
 25 29  1  0
 28 36  1  0
 32 39  1  0
 37 41  1  0
 42 46  1  0
 44 45  1  0
 45 46  1  0
 53 54  1  0
 55 56  1  0
 57 60  1  0
 62 64  1  0
 68 69  1  0
 73 74  1  0
 76 77  1  0
M  END
> <Smiles>
O=C9(OC1(C(OC2(CC3(OC4(CC3(OC2(C1C)))(OC5(C(CC8(OC5(C4))(OC6(C(OC7(CC(OC7(C6))C(O)CO))C(C8)C)))C)))))CC%16(OC(CCC%15(OC(CCC%12%14(OC%11(C%10(OC(C9)CCC%10OC%13(C%11OC(O)(C%12)C%13O%14)))))CC%15=C))CC(C%16=C)C)))

> <Molecule Name>
101383-41-9

> <Polar Surface Area>
225.44

> <cLogS>
-9.885

> <Molweight>
1139.33

> <cLogP>
1.8259

> <H-Acceptors>
20

> <H-Donors>
3

> <Ro5 violations>
2

> <Druglikeness>
-4.6006

> <DrugScore>
0.0997559216182277

> <Mutagenic>
none

> <Tumorigenic>
low

> <Reproductive Effective>
none

> <Irritant>
none

$$$$
101390-93-6
  SciTegic12192016392D

 22 22  0  0  0  0            999 V2000
    7.4338    1.1396    0.0000 O   0  0
    6.9338    0.2736    0.0000 C   0  0
    7.3405   -0.6398    0.0000 C   0  0
    5.9392    0.1691    0.0000 C   0  0
    8.2065   -1.1398    0.0000 C   0  0
    6.5974   -1.3090    0.0000 C   0  0
    5.5325    1.0826    0.0000 O   0  0
    5.1961   -0.5000    0.0000 C   0  0
    7.9986   -2.1180    0.0000 C   0  0
    4.3301    0.0000    0.0000 C   0  0
    4.9882   -1.4781    0.0000 C   0  0
    7.0041   -2.2225    0.0000 C   0  0
    3.4641   -0.5000    0.0000 C   0  0
    4.3301    1.0000    0.0000 C   0  0
    5.3949   -2.3916    0.0000 C   0  0
    6.2610   -2.8916    0.0000 C   0  0
    2.5980    0.0000    0.0000 C   0  0
    6.3655   -3.8862    0.0000 C   0  0
    1.7320   -0.5000    0.0000 C   0  0
    0.8660    0.0000    0.0000 C   0  0
    0.8660    1.0000    0.0000 C   0  0
    0.0000   -0.5000    0.0000 C   0  0
  1  2  1  0
  2  3  1  0
  2  4  1  0
  3  5  2  0
  3  6  1  0
  4  7  1  0
  4  8  1  0
  5  9  1  0
  8 10  1  0
  8 11  1  0
  9 12  1  0
 10 13  1  0
 10 14  1  0
 11 15  1  0
 12 16  2  0
 13 17  1  0
 16 18  1  0
 17 19  1  0
 19 20  2  0
 20 21  1  0
 20 22  1  0
 15 16  1  0
M  END
> <Smiles>
OC1(C(=CCC=C(C)CCC(C1O)C(CCC=C(C)C)C)C)

> <Molecule Name>
101390-93-6

> <Polar Surface Area>
40.46

> <cLogS>
-3.79

> <Molweight>
306.488

> <cLogP>
6.2716

> <H-Acceptors>
2

> <H-Donors>
2

> <Ro5 violations>
1

> <Druglikeness>
-3.0335

> <DrugScore>
0.16172298081956

> <Mutagenic>
none

> <Tumorigenic>
none

> <Reproductive Effective>
none

> <Irritant>
high

$$$$
10148-89-7
  SciTegic12192016392D

 23 26  0  0  0  0            999 V2000
   12.7717    1.7313    0.0000 O   0  0
   11.3045    1.4194    0.0000 C   0  0
   10.8409   -0.0071    0.0000 C   0  0
   10.3008    2.5341    0.0000 C   0  0
    9.3737   -0.3190    0.0000 C   0  0
    8.8335    2.2222    0.0000 C   0  0
    8.9102   -1.7455    0.0000 C   0  0
    8.3700    0.7957    0.0000 C   0  0
    7.4430   -2.0574    0.0000 C   0  0
    6.9028    0.4838    0.0000 C   0  0
    7.3663    1.9104    0.0000 C   0  0
    6.4393   -0.9427    0.0000 C   0  0
    5.8991    1.5985    0.0000 C   0  0
    4.9720   -1.2546    0.0000 C   0  0
    4.4319    1.2866    0.0000 C   0  0
    3.9683   -0.1398    0.0000 C   0  0
    4.2220   -2.5536    0.0000 C   0  0
    2.5980   -0.7500    0.0000 C   0  0
    2.8536    0.8638    0.0000 C   0  0
    2.7548   -2.2417    0.0000 C   0  0
    1.2990    0.0000    0.0000 C   0  0
    1.2990    1.5000    0.0000 O   0  0
    0.0000   -0.7500    0.0000 C   0  0
  1  2  1  0
  2  3  1  0
  2  4  1  0
  3  5  1  0
  4  6  1  0
  5  7  2  0
  5  8  1  0
  7  9  1  0
  8 10  1  0
  8 11  1  0
  9 12  1  0
 10 13  1  0
 12 14  1  0
 13 15  1  0
 14 16  1  0
 14 17  1  0
 16 18  1  0
 16 19  1  0
 17 20  1  0
 18 21  1  0
 21 22  1  0
 21 23  1  0
  6  8  1  0
 10 12  1  0
 15 16  1  0
 18 20  1  0
M  END
> <Smiles>
OC3(CC2(=CCC4(C1(C(C(C(O)C)CC1)(C)CCC4(C2(C)CC3)))))

> <Molecule Name>
10148-89-7

> <Polar Surface Area>
40.46

> <cLogS>
-4.44

> <Molweight>
318.499

> <cLogP>
3.9065

> <H-Acceptors>
2

> <H-Donors>
2

> <Ro5 violations>
0

> <Druglikeness>
-0.92027

> <DrugScore>
0.34905884113779

> <Mutagenic>
none

> <Tumorigenic>
none

> <Reproductive Effective>
low

> <Irritant>
none

$$$$
101481-34-9
  SciTegic12192016392D

 19 22  0  0  0  0            999 V2000
    1.3062    0.0000    0.0000 Br  0  0
    0.0000   -0.7541    0.0000 C   0  0
   -1.3779   -0.1406    0.0000 N   0  0
   -0.1576   -2.2542    0.0000 C   0  0
   -2.3872   -1.2615    0.0000 C   0  0
    0.9632   -3.2635    0.0000 Br  0  0
   -1.6330   -2.5678    0.0000 C   0  0
   -3.8955   -1.2615    0.0000 C   0  0
   -2.6729   -3.5297    0.0000 C   0  0
   -4.8369   -0.0830    0.0000 O   0  0
   -4.2085   -2.6431    0.0000 N   0  0
   -1.6637   -4.6506    0.0000 N   0  0
   -4.0509   -4.1432    0.0000 C   0  0
   -5.6839   -2.3295    0.0000 C   0  0
   -2.4178   -5.9569    0.0000 C   0  0
   -3.8932   -5.6433    0.0000 N   0  0
   -5.4288   -4.7567    0.0000 C   0  0
   -6.4381   -3.6358    0.0000 C   0  0
   -1.8043   -7.3348    0.0000 N   0  0
  1  2  1  0
  2  3  1  0
  2  4  2  0
  3  5  1  0
  4  6  1  0
  4  7  1  0
  5  8  1  0
  7  9  1  0
  8 10  2  0
  8 11  1  0
  9 12  1  0
  9 13  1  0
 11 14  1  0
 12 15  1  0
 13 16  1  0
 13 17  1  0
 14 18  1  0
 15 19  1  0
  5  7  2  0
 11 13  1  0
 15 16  2  0
 17 18  1  0
M  END
> <Smiles>
[Br]C=1(NC=2(C(=O)N4(CCCC34(C(C=2(C=1[Br]))NC(N)=N3))))

> <Molecule Name>
101481-34-9

> <Polar Surface Area>
86.51

> <cLogS>
-2.932

> <Molweight>
389.05

> <cLogP>
0.9173

> <H-Acceptors>
6

> <H-Donors>
3

> <Ro5 violations>
0

> <Druglikeness>
-0.25891

> <DrugScore>
0.60172170691248

> <Mutagenic>
none

> <Tumorigenic>
none

> <Reproductive Effective>
none

> <Irritant>
none

$$$$
101509-61-9
  SciTegic12192016392D

 86 93  0  0  0  0            999 V2000
   22.4957    0.7681    0.0000 O   0  0
   21.5012    0.6635    0.0000 C   0  0
   20.8321    1.4067    0.0000 N   0  0
   21.0012   -0.2024    0.0000 C   0  0
   19.9185    0.9999    0.0000 C   0  0
   20.0231    0.0054    0.0000 C   0  0
   19.0525    1.4999    0.0000 C   0  0
   19.0525    2.4999    0.0000 O   0  0
   18.1865    0.9999    0.0000 N   0  0
   17.3205    1.4999    0.0000 C   0  0
   16.4544    0.9999    0.0000 C   0  0
   17.3205    2.4999    0.0000 C   0  0
   15.5884    1.5000    0.0000 O   0  0
   16.4544    0.0000    0.0000 N   0  0
   16.4544    3.0000    0.0000 C   0  0
   15.5884   -0.5000    0.0000 C   0  0
   16.3499    3.9945    0.0000 N   0  0
   15.5409    2.5932    0.0000 C   0  0
   14.7224    0.0000    0.0000 C   0  0
   15.5884   -1.4999    0.0000 C   0  0
   15.3718    4.2024    0.0000 C   0  0
   14.8718    3.3364    0.0000 N   0  0
   14.7224    1.0000    0.0000 O   0  0
   13.8564   -0.5000    0.0000 N   0  0
   16.4544   -2.0000    0.0000 C   0  0
   12.9903    0.0000    0.0000 C   0  0
   16.5590   -2.9945    0.0000 C   0  0
   17.3680   -1.5932    0.0000 C   0  0
   12.1243   -0.5000    0.0000 C   0  0
   12.9903    0.9999    0.0000 C   0  0
   17.5371   -3.2024    0.0000 C   0  0
   15.8898   -3.7376    0.0000 C   0  0
   18.0371   -2.3364    0.0000 N   0  0
   12.1243   -1.5000    0.0000 O   0  0
   11.2583    0.0000    0.0000 N   0  0
   12.1243    1.4999    0.0000 O   0  0
   17.8461   -4.1534    0.0000 C   0  0
   16.1988   -4.6887    0.0000 C   0  0
   10.3923   -0.5000    0.0000 C   0  0
   17.1770   -4.8966    0.0000 C   0  0
    9.5262    0.0000    0.0000 C   0  0
   10.3923   -1.4999    0.0000 C   0  0
    9.5262    1.0000    0.0000 O   0  0
    8.6602   -0.5000    0.0000 N   0  0
    9.5262   -1.9999    0.0000 C   0  0
    7.7942    0.0000    0.0000 C   0  0
    9.4217   -2.9945    0.0000 N   0  0
    8.6127   -1.5932    0.0000 C   0  0
    6.9282   -0.5000    0.0000 C   0  0
    8.4436   -3.2024    0.0000 C   0  0
    7.9436   -2.3364    0.0000 N   0  0
    6.9282   -1.4999    0.0000 O   0  0
    6.0621    0.0000    0.0000 N   0  0
    5.1961   -0.5000    0.0000 C   0  0
    5.1961   -1.4999    0.0000 C   0  0
    4.3301    0.0000    0.0000 C   0  0
    6.0621   -1.9999    0.0000 O   0  0
    4.3301   -1.9999    0.0000 N   0  0
    4.3301    1.0000    0.0000 C   0  0
    4.3301   -2.9999    0.0000 C   0  0
    5.1391    1.5877    0.0000 C   0  0
    3.5211    1.5877    0.0000 C   0  0
    5.1961   -3.4999    0.0000 C   0  0
    3.4641   -3.4999    0.0000 C   0  0
    4.8301    2.5388    0.0000 C   0  0
    6.1172    1.3798    0.0000 C   0  0
    3.8301    2.5388    0.0000 N   0  0
    6.0621   -3.0000    0.0000 O   0  0
    5.1961   -4.5000    0.0000 N   0  0
    2.5980   -3.0000    0.0000 C   0  0
    5.4992    3.2819    0.0000 C   0  0
    6.7864    2.1230    0.0000 C   0  0
    6.0051   -5.0877    0.0000 C   0  0
    4.3871   -5.0877    0.0000 C   0  0
    2.5980   -2.0000    0.0000 C   0  0
    1.7320   -3.5000    0.0000 C   0  0
    6.4774    3.0740    0.0000 C   0  0
    6.9562   -4.7787    0.0000 C   0  0
    5.6961   -6.0388    0.0000 C   0  0
    4.6961   -6.0388    0.0000 C   0  0
    7.1641   -3.8006    0.0000 O   0  0
    7.6993   -5.4478    0.0000 N   0  0
    8.6504   -5.1388    0.0000 C   0  0
    9.3935   -5.8080    0.0000 C   0  0
    9.1856   -6.7861    0.0000 O   0  0
   10.3446   -5.4989    0.0000 N   0  0
  1  2  2  0
  2  3  1  0
  2  4  1  0
  3  5  1  0
  4  6  1  0
  5  7  1  0
  7  8  2  0
  7  9  1  0
  9 10  1  0
 10 11  1  0
 10 12  1  0
 11 13  2  0
 11 14  1  0
 12 15  1  0
 14 16  1  0
 15 17  1  0
 15 18  2  0
 16 19  1  0
 16 20  1  0
 17 21  2  0
 18 22  1  0
 19 23  2  0
 19 24  1  0
 20 25  1  0
 24 26  1  0
 25 27  1  0
 25 28  2  0
 26 29  1  0
 26 30  1  0
 27 31  2  0
 27 32  1  0
 28 33  1  0
 29 34  2  0
 29 35  1  0
 30 36  1  0
 31 37  1  0
 32 38  2  0
 35 39  1  0
 37 40  2  0
 39 41  1  0
 39 42  1  0
 41 43  2  0
 41 44  1  0
 42 45  1  0
 44 46  1  0
 45 47  1  0
 45 48  2  0
 46 49  1  0
 47 50  2  0
 48 51  1  0
 49 52  2  0
 49 53  1  0
 53 54  1  0
 54 55  1  0
 54 56  1  0
 55 57  2  0
 55 58  1  0
 56 59  1  0
 58 60  1  0
 59 61  1  0
 59 62  2  0
 60 63  1  0
 60 64  1  0
 61 65  2  0
 61 66  1  0
 62 67  1  0
 63 68  2  0
 63 69  1  0
 64 70  1  0
 65 71  1  0
 66 72  2  0
 69 73  1  0
 69 74  1  0
 70 75  1  0
 70 76  1  0
 71 77  2  0
 73 78  1  0
 73 79  1  0
 74 80  1  0
 78 81  2  0
 78 82  1  0
 82 83  1  0
 83 84  1  0
 84 85  2  0
 84 86  1  0
  5  6  1  0
 21 22  1  0
 31 33  1  0
 38 40  1  0
 50 51  1  0
 65 67  1  0
 72 77  1  0
 79 80  1  0
M  END
> <Smiles>
O=C8(NC(C(=O)NC(C(=O)NC(C(=O)NC(C(=O)NC(C(=O)NCC(=O)NC(C(=O)NC(C(=O)N1(C(C(=O)NCC(=O)N)CCC1))CC(C)C)CC=3(C2(=C(C=CC=C2)NC=3)))CC=4(N=CNC=4))CO)CC=6(C5(=C(C=CC=C5)NC=6)))CC=7(N=CNC=7))CC8)

> <Molecule Name>
101509-61-9

> <Polar Surface Area>
434.47

> <cLogS>
-4.8

> <Molweight>
1186.3

> <cLogP>
-4.1529

> <H-Acceptors>
29

> <H-Donors>
15

> <Ro5 violations>
3

> <Druglikeness>
11.152

> <DrugScore>
0.387537853862389

> <Mutagenic>
none

> <Tumorigenic>
none

> <Reproductive Effective>
none

> <Irritant>
none

$$$$
101512-26-9
  SciTegic12192016392D

 17 18  0  0  0  0            999 V2000
    7.7942   -0.7500    0.0000 O   0  0
    6.4951    0.0000    0.0000 C   0  0
    5.1961   -0.7500    0.0000 C   0  0
    3.8971    0.0000    0.0000 C   0  0
    5.1961   -2.2500    0.0000 C   0  0
    2.5980   -0.7500    0.0000 C   0  0  1  0  0  0
    1.2990    0.0000    0.0000 N   0  0
    2.5980   -2.2500    0.0000 C   0  0
    0.0000   -0.7500    0.0000 C   0  0
    0.0000   -2.2500    0.0000 N   0  0
   -1.2990    0.0000    0.0000 C   0  0
   -1.2990   -3.0000    0.0000 C   0  0
   -1.6109    1.4672    0.0000 N   0  0
   -2.5980   -0.7499    0.0000 C   0  0
   -2.5980   -2.2499    0.0000 N   0  0
   -3.1026    1.6240    0.0000 C   0  0
   -3.7127    0.2536    0.0000 N   0  0
  1  2  1  0
  2  3  1  0
  3  4  2  0
  3  5  1  0
  6  4  1  0
  6  7  1  6
  6  8  1  0
  7  9  1  0
  9 10  1  0
  9 11  2  0
 10 12  1  0
 11 13  1  0
 11 14  1  0
 12 15  2  0
 13 16  2  0
 14 17  2  0
 14 15  1  0
 16 17  1  0
M  END
> <Smiles>
OCC(=CC(NC=1(NC=NC=2(C=1N=CN=2)))C)C

> <Molecule Name>
101512-26-9

> <Polar Surface Area>
81.37

> <cLogS>
-3.735

> <Molweight>
233.274

> <cLogP>
-0.379

> <H-Acceptors>
6

> <H-Donors>
3

> <Ro5 violations>
0

> <Druglikeness>
1.0631

> <DrugScore>
0.607027787258511

> <Mutagenic>
low

> <Tumorigenic>
none

> <Reproductive Effective>
none

> <Irritant>
none

$$$$
101527-80-4
  SciTegic12192016392D

 45 47  0  0  0  0            999 V2000
    2.5980   -2.2500    0.0000 O   0  0
    2.5980   -0.7500    0.0000 C   0  0
    3.8971    0.0000    0.0000 C   0  0
    1.2990    0.0000    0.0000 C   0  0
    5.1961   -0.7500    0.0000 C   0  0
    3.8971    1.5000    0.0000 C   0  0
    0.0000   -0.7500    0.0000 C   0  0
    6.4952    0.0000    0.0000 C   0  0
    0.0000    0.7500    0.0000 O   0  0
    0.0000   -2.2500    0.0000 C   0  0
   -1.2990    0.0000    0.0000 C   0  0
    7.7942   -0.7500    0.0000 C   0  0
    1.2990   -3.0000    0.0000 C   0  0
   -1.2990   -3.0000    0.0000 C   0  0
   -2.5980   -0.7500    0.0000 C   0  0
   -2.0490    1.2990    0.0000 C   0  0
   -0.5490    1.2990    0.0000 C   0  0
    9.0932    0.0000    0.0000 C   0  0
   -2.5980   -2.2500    0.0000 C   0  0
   10.3923   -0.7500    0.0000 C   0  0
    9.0932    1.5000    0.0000 C   0  0
   -3.8971   -3.0000    0.0000 O   0  0
   11.6913    0.0000    0.0000 C   0  0
   12.9904   -0.7500    0.0000 C   0  0
   14.2894    0.0000    0.0000 C   0  0
   15.5884   -0.7500    0.0000 C   0  0
   16.8875    0.0000    0.0000 C   0  0
   15.5884   -2.2500    0.0000 C   0  0
   18.1865   -0.7500    0.0000 C   0  0
   19.4856    0.0000    0.0000 C   0  0
   20.7846   -0.7500    0.0000 C   0  0
   22.0836    0.0000    0.0000 C   0  0
   20.7846   -2.2500    0.0000 C   0  0
   23.3827   -0.7500    0.0000 C   0  0
   24.6817    0.0000    0.0000 C   0  0
   24.6817    1.5000    0.0000 C   0  0
   25.9808   -0.7500    0.0000 C   0  0
   25.9808    2.2500    0.0000 C   0  0
   23.9318    2.7990    0.0000 C   0  0
   23.1818    1.4999    0.0000 C   0  0
   27.2798   -1.5000    0.0000 O   0  0
   27.2798    0.0000    0.0000 C   0  0
   25.2308   -2.0490    0.0000 C   0  0
   27.2798    1.5000    0.0000 C   0  0
   28.5788    2.2500    0.0000 O   0  0
  1  2  2  0
  2  3  1  0
  2  4  1  0
  3  5  2  0
  3  6  1  0
  4  7  1  0
  5  8  1  0
  7  9  1  0
  7 10  1  0
  7 11  1  0
  8 12  2  0
 10 13  2  0
 10 14  1  0
 11 15  1  0
 11 16  1  0
 11 17  1  0
 12 18  1  0
 14 19  1  0
 18 20  2  0
 18 21  1  0
 19 22  1  0
 20 23  1  0
 23 24  2  0
 24 25  1  0
 25 26  2  0
 26 27  1  0
 26 28  1  0
 27 29  2  0
 29 30  1  0
 30 31  2  0
 31 32  1  0
 31 33  1  0
 32 34  1  0
 34 35  1  0
 35 36  1  0
 35 37  1  0
 36 38  1  0
 36 39  1  0
 36 40  1  0
 37 41  1  0
 37 42  1  0
 37 43  1  0
 38 44  1  0
 44 45  1  0
 15 19  1  0
 41 42  1  0
 42 44  1  0
M  END
> <Smiles>
O=C(C(=CC=CC(=CC=CC=C(C=CC=C(CCC1(C(CC(O)C2(C1(O2)C))(C)C))C)C)C)C)CC3(O)(C(=C)CC(O)CC3(C)C)

> <Molecule Name>
101527-80-4

> <Polar Surface Area>
90.29

> <cLogS>
-6.329

> <Molweight>
618.896

> <cLogP>
9.5171

> <H-Acceptors>
5

> <H-Donors>
3

> <Ro5 violations>
2

> <Druglikeness>
-0.85875

> <DrugScore>
0.0425984331908895

> <Mutagenic>
high

> <Tumorigenic>
none

> <Reproductive Effective>
none

> <Irritant>
high

$$$$
101527-89-3
  SciTegic12192016392D

 45 48  0  0  0  0            999 V2000
   22.0523   -1.0978    0.0000 O   0  0
   20.5605   -1.2546    0.0000 C   0  0
   19.5568   -0.1398    0.0000 O   0  0
   19.8105   -2.5536    0.0000 C   0  0
   18.1865   -0.7500    0.0000 C   0  0
   18.3433   -2.2417    0.0000 C   0  0
   20.4206   -3.9239    0.0000 C   0  0
   16.8875    0.0000    0.0000 C   0  0
   19.5390   -5.1375    0.0000 C   0  0
   15.5884   -0.7500    0.0000 C   0  0
   20.1491   -6.5078    0.0000 C   0  0
   14.2894    0.0000    0.0000 C   0  0
   15.5884   -2.2500    0.0000 C   0  0
   19.2674   -7.7213    0.0000 C   0  0
   21.6409   -6.6646    0.0000 C   0  0
   12.9904   -0.7500    0.0000 C   0  0
   19.8775   -9.0916    0.0000 C   0  0
   17.7756   -7.5645    0.0000 C   0  0
   22.2510   -8.0349    0.0000 C   0  0
   23.0112   -6.0545    0.0000 C   0  0
   21.7976   -5.1728    0.0000 C   0  0
   11.6913    0.0000    0.0000 C   0  0
   21.3693   -9.2484    0.0000 C   0  0
   10.3923   -0.7500    0.0000 C   0  0
   21.9794  -10.6187    0.0000 O   0  0
    9.0932    0.0000    0.0000 C   0  0
    7.7942   -0.7500    0.0000 C   0  0
    9.0932    1.5000    0.0000 C   0  0
    6.4952    0.0000    0.0000 C   0  0
    5.1961   -0.7500    0.0000 C   0  0
    3.8971    0.0000    0.0000 C   0  0
    2.5980   -0.7500    0.0000 C   0  0
    3.8971    1.5000    0.0000 C   0  0
    1.2990    0.0000    0.0000 C   0  0
    0.0000   -0.7500    0.0000 C   0  0
    0.7500   -2.0490    0.0000 O   0  0
   -0.7500    0.5490    0.0000 C   0  0
   -0.7500   -2.0490    0.0000 C   0  0
   -2.2500    0.5490    0.0000 C   0  0
   -0.7500    2.0490    0.0000 C   0  0
    0.5490    1.2990    0.0000 C   0  0
   -2.2500   -2.0490    0.0000 C   0  0
   -0.7500   -3.5490    0.0000 C   0  0
   -3.0000   -0.7500    0.0000 C   0  0
   -4.5000   -0.7500    0.0000 O   0  0
  1  2  2  0
  2  3  1  0
  2  4  1  0
  3  5  1  0
  4  6  2  0
  4  7  1  0
  5  8  2  0
  7  9  1  0
  8 10  1  0
  9 11  1  0
 10 12  2  0
 10 13  1  0
 11 14  1  0
 11 15  1  0
 12 16  1  0
 14 17  2  0
 14 18  1  0
 15 19  1  0
 15 20  1  0
 15 21  1  0
 16 22  2  0
 17 23  1  0
 22 24  1  0
 23 25  1  0
 24 26  2  0
 26 27  1  0
 26 28  1  0
 27 29  2  0
 29 30  1  0
 30 31  2  0
 31 32  1  0
 31 33  1  0
 32 34  2  0
 34 35  1  0
 35 36  1  0
 35 37  1  0
 35 38  1  0
 37 39  1  0
 37 40  1  0
 37 41  1  0
 38 42  1  0
 38 43  1  0
 39 44  1  0
 44 45  1  0
  5  6  1  0
 19 23  1  0
 36 38  1  0
 42 44  1  0
M  END
> <Smiles>
O=C3(OC(=CC(=CC=CC=C(C=CC=C(C=CC12(OC1(CC(CC2(C)C)O)C))C)C)C)C=C3CCC4(C(=CC(O)CC4(C)C)C))

> <Molecule Name>
101527-89-3

> <Polar Surface Area>
79.29

> <cLogS>
-6.568

> <Molweight>
614.864

> <cLogP>
9.2071

> <H-Acceptors>
5

> <H-Donors>
2

> <Ro5 violations>
2

> <Druglikeness>
0.80809

> <DrugScore>
0.120885378845942

> <Mutagenic>
low

> <Tumorigenic>
none

> <Reproductive Effective>
none

> <Irritant>
none

$$$$
10153-99-8
  SciTegic12192016392D

 42 42  0  0  0  0            999 V2000
   31.9269    0.5490    0.0000 O   0  0
   31.1769   -0.7500    0.0000 C   0  0
   29.8779    0.0000    0.0000 C   0  0
   32.4759   -1.5000    0.0000 C   0  0
   30.4269   -2.0490    0.0000 C   0  0
   28.5788   -0.7500    0.0000 C   0  0
   27.2798    0.0000    0.0000 C   0  0
   25.9807   -0.7500    0.0000 C   0  0
   24.6817    0.0000    0.0000 C   0  0
   25.9807   -2.2500    0.0000 C   0  0
   23.3827   -0.7500    0.0000 C   0  0
   22.0836    0.0000    0.0000 C   0  0
   20.7846   -0.7500    0.0000 C   0  0
   19.4855    0.0000    0.0000 C   0  0
   20.7846   -2.2500    0.0000 C   0  0
   18.1865   -0.7500    0.0000 C   0  0
   16.8875    0.0000    0.0000 C   0  0
   15.5884   -0.7500    0.0000 C   0  0
   14.2894    0.0000    0.0000 C   0  0
   15.5884   -2.2500    0.0000 C   0  0
   12.9903   -0.7500    0.0000 C   0  0
   11.6913    0.0000    0.0000 C   0  0
   10.3923   -0.7500    0.0000 C   0  0
    9.0932    0.0000    0.0000 C   0  0
    7.7942   -0.7500    0.0000 C   0  0
    9.0932    1.5000    0.0000 C   0  0
    6.4951    0.0000    0.0000 C   0  0
    5.1961   -0.7500    0.0000 C   0  0
    3.8971    0.0000    0.0000 C   0  0
    2.5980   -0.7500    0.0000 C   0  0
    3.8971    1.5000    0.0000 C   0  0
    1.2990    0.0000    0.0000 C   0  0
    0.0000   -0.7500    0.0000 C   0  0
   -1.2990    0.0000    0.0000 C   0  0
    0.0000   -2.2500    0.0000 C   0  0
   -2.5980   -0.7500    0.0000 C   0  0
   -1.2990    1.5000    0.0000 C   0  0
   -1.2990   -3.0000    0.0000 C   0  0
    0.7499   -3.5490    0.0000 C   0  0
    1.4999   -2.2499    0.0000 C   0  0
   -2.5980   -2.2500    0.0000 C   0  0  2  0  0  0
   -3.8971   -3.0000    0.0000 O   0  0
  1  2  1  0
  2  3  1  0
  2  4  1  0
  2  5  1  0
  3  6  1  0
  6  7  2  0
  7  8  1  0
  8  9  2  0
  8 10  1  0
  9 11  1  0
 11 12  2  0
 12 13  1  0
 13 14  2  0
 13 15  1  0
 14 16  1  0
 16 17  2  0
 17 18  1  0
 18 19  2  0
 18 20  1  0
 19 21  1  0
 21 22  2  0
 22 23  1  0
 23 24  2  0
 24 25  1  0
 24 26  1  0
 25 27  2  0
 27 28  1  0
 28 29  2  0
 29 30  1  0
 29 31  1  0
 30 32  2  0
 32 33  1  0
 33 34  2  0
 33 35  1  0
 34 36  1  0
 34 37  1  0
 35 38  1  0
 35 39  1  0
 35 40  1  0
 41 36  1  0
 41 42  1  6
 38 41  1  0
M  END
> <Smiles>
OC(CC=CC(=CC=CC(=CC=CC(=CC=CC=C(C=CC=C(C=CC1(=C(CC(O)CC1(C)C)C))C)C)C)C)C)(C)C

> <Molecule Name>
10153-99-8

> <Polar Surface Area>
40.46

> <cLogS>
-6.41

> <Molweight>
568.883

> <cLogP>
12.928

> <H-Acceptors>
2

> <H-Donors>
2

> <Ro5 violations>
2

> <Druglikeness>
-1.7281

> <DrugScore>
0.112269911954364

> <Mutagenic>
none

> <Tumorigenic>
none

> <Reproductive Effective>
none

> <Irritant>
none

$$$$
101541-15-5
  SciTegic12192016392D

 11 10  0  0  0  0            999 V2000
    5.1961   -0.5000    0.0000 O   0  0
    4.3301    0.0000    0.0000 C   0  0
    4.3301    1.0000    0.0000 O   0  0
    3.4641   -0.5000    0.0000 C   0  0
    2.5980    0.0000    0.0000 N   0  0
    3.4641   -1.5000    0.0000 C   0  0
    1.7320   -0.5000    0.0000 C   0  0
    0.8660    0.0000    0.0000 C   0  0
    1.7320   -1.5000    0.0000 C   0  0
    0.8660    1.0000    0.0000 O   0  0
    0.0000   -0.5000    0.0000 O   0  0
  1  2  2  0
  2  3  1  0
  2  4  1  0
  4  5  1  0
  4  6  1  0
  5  7  1  0
  7  8  1  0
  7  9  1  0
  8 10  2  0
  8 11  1  0
M  END
> <Smiles>
O=C(O)C(NC(C(=O)O)C)C

> <Molecule Name>
101541-15-5

> <Polar Surface Area>
86.63

> <cLogS>
-0.475

> <Molweight>
161.156

> <cLogP>
-2.8146

> <H-Acceptors>
5

> <H-Donors>
3

> <Ro5 violations>
0

> <Druglikeness>
2.7534

> <DrugScore>
0.765223609185334

> <Mutagenic>
none

> <Tumorigenic>
none

> <Reproductive Effective>
low

> <Irritant>
none

$$$$
101541-48-4
  SciTegic12192016392D

 43 44  0  0  0  0            999 V2000
   15.5884    1.5000    0.0000 Br  0  0
   16.4544    1.0000    0.0000 C   0  0
   16.4544    0.0000    0.0000 C   0  0
   17.3205    1.4999    0.0000 C   0  0
   15.5884   -0.5000    0.0000 O   0  0
   17.3205   -0.5000    0.0000 C   0  0
   18.1865    0.9999    0.0000 C   0  0
   14.7224    0.0000    0.0000 C   0  0
   17.3205   -1.4999    0.0000 Br  0  0
   18.1865    0.0000    0.0000 C   0  0
   19.0525    1.4999    0.0000 C   0  0
   13.8564   -0.5000    0.0000 C   0  0
   19.9185    0.9999    0.0000 C   0  0
   12.9903    0.0000    0.0000 C   0  0
   19.9185    0.0000    0.0000 N   0  0
   20.7846    1.4999    0.0000 C   0  0
   12.1243   -0.5000    0.0000 N   0  0
   19.0525   -0.5000    0.0000 O   0  0
   20.7846    2.4999    0.0000 O   0  0
   21.6506    0.9999    0.0000 N   0  0
   11.2583    0.0000    0.0000 C   0  0
   22.5166    1.4999    0.0000 C   0  0
   11.2583    1.0000    0.0000 O   0  0
   10.3923   -0.5000    0.0000 C   0  0
   23.3826    0.9999    0.0000 C   0  0
    9.5262    0.0000    0.0000 C   0  0
   24.2487    1.4999    0.0000 C   0  0
    8.6602   -0.5000    0.0000 C   0  0
   25.1622    1.0932    0.0000 N   0  0
   24.3532    2.4945    0.0000 C   0  0
    7.7942    0.0000    0.0000 C   0  0
   25.8313    1.8364    0.0000 C   0  0
   25.3313    2.7024    0.0000 N   0  0
    6.9282   -0.5000    0.0000 C   0  0
   26.8259    1.7318    0.0000 N   0  0
    6.0621    0.0000    0.0000 C   0  0
    5.1961   -0.5000    0.0000 C   0  0
    4.3301    0.0000    0.0000 C   0  0
    3.4641   -0.5000    0.0000 C   0  0
    2.5980    0.0000    0.0000 C   0  0
    1.7320   -0.5000    0.0000 C   0  0
    0.8660    0.0000    0.0000 C   0  0
    0.0000   -0.5000    0.0000 C   0  0
  1  2  1  0
  2  3  2  0
  2  4  1  0
  3  5  1  0
  3  6  1  0
  4  7  2  0
  5  8  1  0
  6  9  1  0
  6 10  2  0
  7 11  1  0
  8 12  1  0
 11 13  1  0
 12 14  1  0
 13 15  2  0
 13 16  1  0
 14 17  1  0
 15 18  1  0
 16 19  2  0
 16 20  1  0
 17 21  1  0
 20 22  1  0
 21 23  2  0
 21 24  1  0
 22 25  1  0
 24 26  1  0
 25 27  1  0
 26 28  1  0
 27 29  1  0
 27 30  2  0
 28 31  1  0
 29 32  2  0
 30 33  1  0
 31 34  1  0
 32 35  1  0
 34 36  1  0
 36 37  1  0
 37 38  1  0
 38 39  1  0
 39 40  1  0
 40 41  1  0
 41 42  1  0
 42 43  1  0
  7 10  1  0
 32 33  1  0
M  END
> <Smiles>
[Br]C1(=C(OCCCNC(=O)CCCCCCCCCCCCC)C([Br])=CC(=C1)CC(=NO)C(=O)NCCC=2(N=C(N)NC=2))

> <Molecule Name>
101541-48-4

> <Polar Surface Area>
154.72

> <cLogS>
-7.767

> <Molweight>
728.568

> <cLogP>
7.6515

> <H-Acceptors>
10

> <H-Donors>
5

> <Ro5 violations>
2

> <Druglikeness>
-18.487

> <DrugScore>
0.074826246825816

> <Mutagenic>
none

> <Tumorigenic>
none

> <Reproductive Effective>
none

> <Irritant>
none

$$$$
101541-49-5
  SciTegic12192016392D

 44 45  0  0  0  0            999 V2000
   15.5884    1.5000    0.0000 Br  0  0
   16.4544    1.0000    0.0000 C   0  0
   16.4544    0.0000    0.0000 C   0  0
   17.3205    1.4999    0.0000 C   0  0
   15.5884   -0.5000    0.0000 O   0  0
   17.3205   -0.5000    0.0000 C   0  0
   18.1865    0.9999    0.0000 C   0  0
   14.7224    0.0000    0.0000 C   0  0
   17.3205   -1.4999    0.0000 Br  0  0
   18.1865    0.0000    0.0000 C   0  0
   19.0525    1.4999    0.0000 C   0  0
   13.8564   -0.5000    0.0000 C   0  0
   19.9185    0.9999    0.0000 C   0  0
   12.9903    0.0000    0.0000 C   0  0
   19.9185    0.0000    0.0000 N   0  0
   20.7846    1.4999    0.0000 C   0  0
   12.1243   -0.5000    0.0000 N   0  0
   19.0525   -0.5000    0.0000 O   0  0
   20.7846    2.4999    0.0000 O   0  0
   21.6506    0.9999    0.0000 N   0  0
   11.2583    0.0000    0.0000 C   0  0
   22.5166    1.4999    0.0000 C   0  0
   11.2583    1.0000    0.0000 O   0  0
   10.3923   -0.5000    0.0000 C   0  0
   23.3826    0.9999    0.0000 C   0  0
    9.5262    0.0000    0.0000 C   0  0
   24.2487    1.4999    0.0000 C   0  0
    8.6602   -0.5000    0.0000 C   0  0
   25.1622    1.0932    0.0000 N   0  0
   24.3532    2.4945    0.0000 C   0  0
    7.7942    0.0000    0.0000 C   0  0
   25.8313    1.8364    0.0000 C   0  0
   25.3313    2.7024    0.0000 N   0  0
    6.9282   -0.5000    0.0000 C   0  0
   26.8259    1.7318    0.0000 N   0  0
    6.0621    0.0000    0.0000 C   0  0
    5.1961   -0.5000    0.0000 C   0  0
    4.3301    0.0000    0.0000 C   0  0
    3.4641   -0.5000    0.0000 C   0  0
    2.5980    0.0000    0.0000 C   0  0
    1.7320   -0.5000    0.0000 C   0  0
    0.8660    0.0000    0.0000 C   0  0
    0.8660    1.0000    0.0000 C   0  0
    0.0000   -0.5000    0.0000 C   0  0
  1  2  1  0
  2  3  2  0
  2  4  1  0
  3  5  1  0
  3  6  1  0
  4  7  2  0
  5  8  1  0
  6  9  1  0
  6 10  2  0
  7 11  1  0
  8 12  1  0
 11 13  1  0
 12 14  1  0
 13 15  2  0
 13 16  1  0
 14 17  1  0
 15 18  1  0
 16 19  2  0
 16 20  1  0
 17 21  1  0
 20 22  1  0
 21 23  2  0
 21 24  1  0
 22 25  1  0
 24 26  1  0
 25 27  1  0
 26 28  1  0
 27 29  1  0
 27 30  2  0
 28 31  1  0
 29 32  2  0
 30 33  1  0
 31 34  1  0
 32 35  1  0
 34 36  1  0
 36 37  1  0
 37 38  1  0
 38 39  1  0
 39 40  1  0
 40 41  1  0
 41 42  1  0
 42 43  1  0
 42 44  1  0
  7 10  1  0
 32 33  1  0
M  END
> <Smiles>
[Br]C1(=C(OCCCNC(=O)CCCCCCCCCCCC(C)C)C([Br])=CC(=C1)CC(=NO)C(=O)NCCC=2(N=C(N)NC=2))

> <Molecule Name>
101541-49-5

> <Polar Surface Area>
154.72

> <cLogS>
-7.927

> <Molweight>
742.595

> <cLogP>
7.8698

> <H-Acceptors>
10

> <H-Donors>
5

> <Ro5 violations>
2

> <Druglikeness>
-7.8738

> <DrugScore>
0.072800755951765

> <Mutagenic>
none

> <Tumorigenic>
none

> <Reproductive Effective>
none

> <Irritant>
none

$$$$
101541-50-8
  SciTegic12192016392D

 45 46  0  0  0  0            999 V2000
   17.3205    1.4999    0.0000 Br  0  0
   18.1865    1.0000    0.0000 C   0  0
   18.1865    0.0000    0.0000 C   0  0
   19.0525    1.5000    0.0000 C   0  0
   17.3205   -0.5000    0.0000 O   0  0
   19.0525   -0.4999    0.0000 C   0  0
   19.9185    1.0000    0.0000 C   0  0
   16.4544    0.0000    0.0000 C   0  0
   19.0525   -1.4999    0.0000 Br  0  0
   19.9185    0.0000    0.0000 C   0  0
   20.7846    1.5000    0.0000 C   0  0
   15.5884   -0.5000    0.0000 C   0  0
   21.6506    1.0000    0.0000 C   0  0
   14.7224    0.0000    0.0000 C   0  0
   21.6506    0.0000    0.0000 N   0  0
   22.5166    1.5000    0.0000 C   0  0
   13.8564   -0.5000    0.0000 N   0  0
   20.7846   -0.4999    0.0000 O   0  0
   22.5166    2.5000    0.0000 O   0  0
   23.3826    1.0000    0.0000 N   0  0
   12.9903    0.0000    0.0000 C   0  0
   24.2487    1.5000    0.0000 C   0  0
   12.9903    1.0000    0.0000 O   0  0
   12.1243   -0.5000    0.0000 C   0  0
   25.1147    1.0000    0.0000 C   0  0
   11.2583    0.0000    0.0000 C   0  0
   25.9807    1.5000    0.0000 C   0  0
   10.3923   -0.5000    0.0000 C   0  0
   26.8943    1.0932    0.0000 N   0  0
   26.0852    2.4945    0.0000 C   0  0
    9.5262    0.0000    0.0000 C   0  0
   27.5634    1.8364    0.0000 C   0  0
   27.0634    2.7024    0.0000 N   0  0
    8.6602   -0.5000    0.0000 C   0  0
   28.5579    1.7318    0.0000 N   0  0
    7.7942    0.0000    0.0000 C   0  0
    6.9282   -0.5000    0.0000 C   0  0
    6.0621    0.0000    0.0000 C   0  0
    5.1961   -0.5000    0.0000 C   0  0
    4.3301    0.0000    0.0000 C   0  0
    3.4641   -0.5000    0.0000 C   0  0
    2.5980    0.0000    0.0000 C   0  0
    1.7320   -0.5000    0.0000 C   0  0
    0.8660    0.0000    0.0000 C   0  0
    0.0000   -0.5000    0.0000 C   0  0
  1  2  1  0
  2  3  2  0
  2  4  1  0
  3  5  1  0
  3  6  1  0
  4  7  2  0
  5  8  1  0
  6  9  1  0
  6 10  2  0
  7 11  1  0
  8 12  1  0
 11 13  1  0
 12 14  1  0
 13 15  2  0
 13 16  1  0
 14 17  1  0
 15 18  1  0
 16 19  2  0
 16 20  1  0
 17 21  1  0
 20 22  1  0
 21 23  2  0
 21 24  1  0
 22 25  1  0
 24 26  1  0
 25 27  1  0
 26 28  1  0
 27 29  1  0
 27 30  2  0
 28 31  1  0
 29 32  2  0
 30 33  1  0
 31 34  1  0
 32 35  1  0
 34 36  1  0
 36 37  1  0
 37 38  1  0
 38 39  1  0
 39 40  1  0
 40 41  1  0
 41 42  1  0
 42 43  1  0
 43 44  1  0
 44 45  1  0
  7 10  1  0
 32 33  1  0
M  END
> <Smiles>
[Br]C1(=C(OCCCNC(=O)CCCCCCCCCCCCCCC)C([Br])=CC(=C1)CC(=NO)C(=O)NCCC=2(N=C(N)NC=2))

> <Molecule Name>
101541-50-8

> <Polar Surface Area>
154.72

> <cLogS>
-8.307

> <Molweight>
756.622

> <cLogP>
8.5603

> <H-Acceptors>
10

> <H-Donors>
5

> <Ro5 violations>
2

> <Druglikeness>
-18.487

> <DrugScore>
0.0694204231561851

> <Mutagenic>
none

> <Tumorigenic>
none

> <Reproductive Effective>
none

> <Irritant>
none

$$$$
101550-93-0
  SciTegic12192016392D

 68 71  0  0  0  0            999 V2000
   12.9946    1.7730    0.0000 O   0  0
   13.5126    0.9176    0.0000 C   0  0
   12.7289    0.2965    0.0000 O   0  0
   14.4261    1.3244    0.0000 C   0  0
   12.1243   -0.5000    0.0000 C   0  0
   15.4121    1.4911    0.0000 C   0  0
   11.7368   -1.4218    0.0000 C   0  0
   11.2583    0.0000    0.0000 C   0  0
   15.3703    2.4903    0.0000 O   0  0
   16.4086    1.4075    0.0000 C   0  0
   11.5907   -2.4111    0.0000 C   0  0
   10.7736   -1.1529    0.0000 C   0  0
   11.2583    1.0000    0.0000 C   0  0
   16.2146    3.0261    0.0000 C   0  0
   17.3530    1.0786    0.0000 C   0  0
   10.5909   -2.3901    0.0000 O   0  0
   11.6952   -3.4056    0.0000 C   0  0
   12.1243    1.5000    0.0000 O   0  0
   10.3923    1.4999    0.0000 C   0  0
   17.1008    2.5628    0.0000 O   0  0
   16.1727    4.0252    0.0000 N   0  0
   18.1859    0.5252    0.0000 C   0  0
   17.7976    1.9743    0.0000 C   0  0
   10.0729   -3.2455    0.0000 C   0  0
   12.2659   -4.2268    0.0000 C   0  0
   12.1243    2.5000    0.0000 C   0  0
    9.5262    0.9999    0.0000 C   0  0
   10.3923    2.4999    0.0000 C   0  0
   18.8551   -0.2178    0.0000 C   0  0
   12.6145   -5.1640    0.0000 C   0  0
    9.5262    0.0000    0.0000 C   0  0
   19.6762    0.3528    0.0000 O   0  0
   19.3184   -1.1041    0.0000 C   0  0
   13.4937   -6.0233    0.0000 C   0  0
    8.6602   -0.5000    0.0000 C   0  0
   19.5467   -2.0776    0.0000 C   0  0
   20.2556   -0.7555    0.0000 C   0  0
   13.4728   -7.0230    0.0000 O   0  0
   14.4511   -5.7342    0.0000 N   0  0
    8.6602   -1.5000    0.0000 O   0  0
    7.7942    0.0000    0.0000 C   0  0
   20.5375   -1.9424    0.0000 O   0  0
   19.5969   -3.3059    0.0000 C   0  0
   20.4224    0.2304    0.0000 O   0  0
   14.4172   -7.3519    0.0000 C   0  0
   15.0218   -6.5554    0.0000 C   0  0
    6.9282   -0.5000    0.0000 C   0  0
    7.7942    0.9999    0.0000 C   0  0
   21.1500   -2.7329    0.0000 C   0  0
   18.7416   -3.8240    0.0000 N   0  0
   20.3539   -3.9594    0.0000 C   0  0
   16.4745   -6.4945    0.0000 C   0  0
    6.0621    0.0000    0.0000 O   0  0
    6.9282   -1.5000    0.0000 C   0  0
   18.9699   -4.7975    0.0000 C   0  0
   19.9664   -4.8812    0.0000 O   0  0
   17.1436   -7.2376    0.0000 O   0  0
   16.9745   -5.6285    0.0000 N   0  0
    6.0621    0.9999    0.0000 C   0  0
    6.0621   -2.0000    0.0000 C   0  0
    7.7942   -2.0000    0.0000 C   0  0
   17.9526   -5.8364    0.0000 C   0  0
   18.0571   -6.8309    0.0000 C   0  0
    6.0621   -3.0000    0.0000 C   0  0
    5.1961   -3.5000    0.0000 N   0  0
    5.1961   -4.5000    0.0000 C   0  0
    4.3301   -3.0000    0.0000 C   0  0
    4.3301   -5.0000    0.0000 O   0  0
  1  2  2  0
  2  3  1  0
  2  4  1  0
  3  5  1  0
  4  6  1  0
  5  7  1  0
  5  8  1  0
  6  9  1  0
  6 10  1  0
  7 11  1  0
  7 12  1  0
  8 13  1  0
  9 14  1  0
 10 15  1  0
 11 16  1  0
 11 17  1  0
 13 18  1  0
 13 19  1  0
 14 20  2  0
 14 21  1  0
 15 22  1  0
 15 23  1  0
 16 24  1  0
 17 25  1  0
 18 26  1  0
 19 27  1  0
 19 28  1  0
 22 29  1  0
 25 30  2  0
 27 31  1  0
 29 32  1  0
 29 33  1  0
 30 34  1  0
 31 35  1  0
 33 36  1  0
 33 37  1  0
 34 38  1  0
 34 39  2  0
 35 40  2  0
 35 41  1  0
 36 42  1  0
 36 43  1  0
 37 44  1  0
 38 45  1  0
 39 46  1  0
 41 47  1  0
 41 48  1  0
 42 49  1  0
 43 50  1  0
 43 51  2  0
 46 52  1  0
 47 53  1  0
 47 54  1  0
 50 55  2  0
 51 56  1  0
 52 57  1  0
 52 58  2  0
 53 59  1  0
 54 60  1  0
 54 61  1  0
 55 62  1  0
 57 63  1  0
 60 64  2  0
 64 65  1  0
 65 66  1  0
 65 67  1  0
 66 68  2  0
 45 46  2  0
 55 56  1  0
 58 62  1  0
 62 63  2  0
M  END
> <Smiles>
O=C2(OC(C(C(OC)CC=CC=1(OC=C(N=1)C=4(OC=C(C3(=NC(C(C(C(CC(CC(C2)OC(=O)N)C)O)CO)OC)=CO3))N=4)))C)CC(OC)C(CCC(=O)C(C(OC)C(C=CN(C=O)C)C)C)C)

> <Molecule Name>
101550-93-0

> <Polar Surface Area>
271.47

> <cLogS>
-8.128

> <Molweight>
958.112

> <cLogP>
4.1241

> <H-Acceptors>
20

> <H-Donors>
3

> <Ro5 violations>
2

> <Druglikeness>
2.1019

> <DrugScore>
0.126571944187898

> <Mutagenic>
none

> <Tumorigenic>
high

> <Reproductive Effective>
none

> <Irritant>
none

$$$$
101550-94-1
  SciTegic12192016392D

 66 69  0  0  0  0            999 V2000
   12.9946    1.7730    0.0000 O   0  0
   13.5126    0.9176    0.0000 C   0  0
   12.7289    0.2965    0.0000 O   0  0
   14.4261    1.3244    0.0000 C   0  0
   12.1243   -0.5000    0.0000 C   0  0
   15.4121    1.4911    0.0000 C   0  0
   11.7368   -1.4218    0.0000 C   0  0
   11.2583    0.0000    0.0000 C   0  0
   15.3703    2.4903    0.0000 O   0  0
   16.4086    1.4075    0.0000 C   0  0
   11.5907   -2.4111    0.0000 C   0  0
   10.7736   -1.1529    0.0000 C   0  0
   11.2583    1.0000    0.0000 C   0  0
   16.2146    3.0261    0.0000 C   0  0
   17.3530    1.0786    0.0000 C   0  0
   10.5909   -2.3901    0.0000 O   0  0
   11.6952   -3.4056    0.0000 C   0  0
   12.1243    1.5000    0.0000 O   0  0
   10.3923    1.4999    0.0000 C   0  0
   17.1008    2.5628    0.0000 O   0  0
   16.1727    4.0252    0.0000 N   0  0
   18.1859    0.5252    0.0000 C   0  0
   17.7976    1.9743    0.0000 C   0  0
   12.2659   -4.2268    0.0000 C   0  0
   12.1243    2.5000    0.0000 C   0  0
   10.3923    2.4999    0.0000 C   0  0
    9.5262    0.9999    0.0000 C   0  0
   18.8551   -0.2178    0.0000 C   0  0
   12.6145   -5.1640    0.0000 C   0  0
    9.5262    2.9999    0.0000 C   0  0
   19.6762    0.3528    0.0000 O   0  0
   19.3184   -1.1041    0.0000 C   0  0
   13.4937   -6.0233    0.0000 C   0  0
    9.5262    3.9999    0.0000 C   0  0
   19.5467   -2.0776    0.0000 C   0  0
   20.2556   -0.7555    0.0000 C   0  0
   13.4728   -7.0230    0.0000 O   0  0
   14.4511   -5.7342    0.0000 N   0  0
   10.3923    4.4999    0.0000 O   0  0
    8.6602    4.4999    0.0000 C   0  0
   20.5375   -1.9424    0.0000 O   0  0
   19.5969   -3.3059    0.0000 C   0  0
   14.4172   -7.3519    0.0000 C   0  0
   15.0218   -6.5554    0.0000 C   0  0
    8.6602    5.4999    0.0000 C   0  0
    7.7942    3.9999    0.0000 C   0  0
   21.1500   -2.7329    0.0000 C   0  0
   18.7416   -3.8240    0.0000 N   0  0
   20.3539   -3.9594    0.0000 C   0  0
   16.4745   -6.4945    0.0000 C   0  0
    9.5262    5.9999    0.0000 O   0  0
    7.7942    5.9999    0.0000 C   0  0
   18.9699   -4.7975    0.0000 C   0  0
   19.9664   -4.8812    0.0000 O   0  0
   17.1436   -7.2376    0.0000 O   0  0
   16.9745   -5.6285    0.0000 N   0  0
   10.3923    5.5000    0.0000 C   0  0
    7.7942    6.9999    0.0000 C   0  0
    6.9282    5.4999    0.0000 C   0  0
   17.9526   -5.8364    0.0000 C   0  0
   18.0571   -6.8309    0.0000 C   0  0
    6.9282    7.4999    0.0000 C   0  0
    6.9282    8.4999    0.0000 N   0  0
    6.0621    8.9999    0.0000 C   0  0
    7.7942    8.9999    0.0000 C   0  0
    6.0621    9.9999    0.0000 O   0  0
  1  2  2  0
  2  3  1  0
  2  4  1  0
  3  5  1  0
  4  6  1  0
  5  7  1  0
  5  8  1  0
  6  9  1  0
  6 10  1  0
  7 11  1  0
  7 12  1  0
  8 13  1  0
  9 14  1  0
 10 15  1  0
 11 16  1  0
 11 17  1  0
 13 18  1  0
 13 19  1  0
 14 20  2  0
 14 21  1  0
 15 22  1  0
 15 23  1  0
 17 24  1  0
 18 25  1  0
 19 26  1  0
 19 27  1  0
 22 28  1  0
 24 29  2  0
 26 30  1  0
 28 31  1  0
 28 32  1  0
 29 33  1  0
 30 34  1  0
 32 35  1  0
 32 36  1  0
 33 37  1  0
 33 38  2  0
 34 39  2  0
 34 40  1  0
 35 41  1  0
 35 42  1  0
 37 43  1  0
 38 44  1  0
 40 45  1  0
 40 46  1  0
 41 47  1  0
 42 48  1  0
 42 49  2  0
 44 50  1  0
 45 51  1  0
 45 52  1  0
 48 53  2  0
 49 54  1  0
 50 55  1  0
 50 56  2  0
 51 57  1  0
 52 58  1  0
 52 59  1  0
 53 60  1  0
 55 61  1  0
 58 62  2  0
 62 63  1  0
 63 64  1  0
 63 65  1  0
 64 66  2  0
 43 44  2  0
 53 54  1  0
 56 60  1  0
 60 61  2  0
M  END
> <Smiles>
O=C2(OC(C(C(O)CC=CC=1(OC=C(N=1)C=4(OC=C(C3(=NC(C(C(C(CC(CC(C2)OC(=O)N)C)O)C)OC)=CO3))N=4)))C)CC(OC)C(CCC(=O)C(C(OC)C(C=CN(C=O)C)C)C)C)

> <Molecule Name>
101550-94-1

> <Polar Surface Area>
262.24

> <cLogS>
-8.507

> <Molweight>
928.086

> <cLogP>
4.6229

> <H-Acceptors>
19

> <H-Donors>
3

> <Ro5 violations>
2

> <Druglikeness>
2.6365

> <DrugScore>
0.119552288011908

> <Mutagenic>
none

> <Tumorigenic>
high

> <Reproductive Effective>
none

> <Irritant>
none

$$$$
101550-95-2
  SciTegic12192016392D

 64 67  0  0  0  0            999 V2000
   12.9946    1.7730    0.0000 O   0  0
   13.5126    0.9176    0.0000 C   0  0
   12.7289    0.2965    0.0000 O   0  0
   14.4261    1.3244    0.0000 C   0  0
   12.1243   -0.5000    0.0000 C   0  0
   15.4121    1.4911    0.0000 C   0  0
   11.7368   -1.4218    0.0000 C   0  0
   11.2583    0.0000    0.0000 C   0  0
   15.3703    2.4903    0.0000 O   0  0
   16.4086    1.4075    0.0000 C   0  0
   11.5907   -2.4111    0.0000 C   0  0
   10.7736   -1.1529    0.0000 C   0  0
   11.2583    1.0000    0.0000 C   0  0
   17.3530    1.0786    0.0000 C   0  0
   10.5909   -2.3901    0.0000 O   0  0
   11.6952   -3.4056    0.0000 C   0  0
   12.1243    1.5000    0.0000 O   0  0
   10.3923    1.4999    0.0000 C   0  0
   18.1859    0.5252    0.0000 C   0  0
   17.7976    1.9743    0.0000 C   0  0
   10.0729   -3.2455    0.0000 C   0  0
   12.2659   -4.2268    0.0000 C   0  0
   12.1243    2.5000    0.0000 C   0  0
   10.3923    2.4999    0.0000 C   0  0
    9.5262    0.9999    0.0000 C   0  0
   18.8551   -0.2178    0.0000 C   0  0
   12.6145   -5.1640    0.0000 C   0  0
    9.5262    2.9999    0.0000 C   0  0
   19.6762    0.3528    0.0000 O   0  0
   19.3184   -1.1041    0.0000 C   0  0
   13.4937   -6.0233    0.0000 C   0  0
    9.5262    3.9999    0.0000 C   0  0
   19.5467   -2.0776    0.0000 C   0  0
   20.2556   -0.7555    0.0000 C   0  0
   13.4728   -7.0230    0.0000 O   0  0
   14.4511   -5.7342    0.0000 N   0  0
   10.3923    4.4999    0.0000 O   0  0
    8.6602    4.4999    0.0000 C   0  0
   20.5375   -1.9424    0.0000 O   0  0
   19.5969   -3.3059    0.0000 C   0  0
   14.4172   -7.3519    0.0000 C   0  0
   15.0218   -6.5554    0.0000 C   0  0
    8.6602    5.4999    0.0000 C   0  0
    7.7942    3.9999    0.0000 C   0  0
   21.1500   -2.7329    0.0000 C   0  0
   18.7416   -3.8240    0.0000 N   0  0
   20.3539   -3.9594    0.0000 C   0  0
   16.4745   -6.4945    0.0000 C   0  0
    9.5262    5.9999    0.0000 O   0  0
    7.7942    5.9999    0.0000 C   0  0
   18.9699   -4.7975    0.0000 C   0  0
   19.9664   -4.8812    0.0000 O   0  0
   17.1436   -7.2376    0.0000 O   0  0
   16.9745   -5.6285    0.0000 N   0  0
   10.3923    5.5000    0.0000 C   0  0
    7.7942    6.9999    0.0000 C   0  0
    6.9282    5.4999    0.0000 C   0  0
   17.9526   -5.8364    0.0000 C   0  0
   18.0571   -6.8309    0.0000 C   0  0
    6.9282    7.4999    0.0000 C   0  0
    6.9282    8.4999    0.0000 N   0  0
    6.0621    8.9999    0.0000 C   0  0
    7.7942    8.9999    0.0000 C   0  0
    6.0621    9.9999    0.0000 O   0  0
  1  2  2  0
  2  3  1  0
  2  4  1  0
  3  5  1  0
  4  6  1  0
  5  7  1  0
  5  8  1  0
  6  9  1  0
  6 10  1  0
  7 11  1  0
  7 12  1  0
  8 13  1  0
 10 14  1  0
 11 15  1  0
 11 16  1  0
 13 17  1  0
 13 18  1  0
 14 19  1  0
 14 20  1  0
 15 21  1  0
 16 22  1  0
 17 23  1  0
 18 24  1  0
 18 25  1  0
 19 26  1  0
 22 27  2  0
 24 28  1  0
 26 29  1  0
 26 30  1  0
 27 31  1  0
 28 32  1  0
 30 33  1  0
 30 34  1  0
 31 35  1  0
 31 36  2  0
 32 37  2  0
 32 38  1  0
 33 39  1  0
 33 40  1  0
 35 41  1  0
 36 42  1  0
 38 43  1  0
 38 44  1  0
 39 45  1  0
 40 46  1  0
 40 47  2  0
 42 48  1  0
 43 49  1  0
 43 50  1  0
 46 51  2  0
 47 52  1  0
 48 53  1  0
 48 54  2  0
 49 55  1  0
 50 56  1  0
 50 57  1  0
 51 58  1  0
 53 59  1  0
 56 60  2  0
 60 61  1  0
 61 62  1  0
 61 63  1  0
 62 64  2  0
 41 42  2  0
 51 52  1  0
 54 58  1  0
 58 59  2  0
M  END
> <Smiles>
O=C2(OC(C(C(OC)CC=CC=1(OC=C(N=1)C=4(OC=C(C3(=NC(C(C(C(CC(CC(C2)O)C)O)C)OC)=CO3))N=4)))C)CC(OC)C(CCC(=O)C(C(OC)C(C=CN(C=O)C)C)C)C)

> <Molecule Name>
101550-95-2

> <Polar Surface Area>
219.15

> <cLogS>
-7.962

> <Molweight>
899.088

> <cLogP>
5.1887

> <H-Acceptors>
17

> <H-Donors>
2

> <Ro5 violations>
3

> <Druglikeness>
2.3245

> <DrugScore>
0.110137905854714

> <Mutagenic>
none

> <Tumorigenic>
high

> <Reproductive Effective>
none

> <Irritant>
none

$$$$
101550-96-3
  SciTegic12192016392D

 67 70  0  0  0  0            999 V2000
   12.9946    1.7730    0.0000 O   0  0
   13.5126    0.9176    0.0000 C   0  0
   12.7289    0.2965    0.0000 O   0  0
   14.4261    1.3244    0.0000 C   0  0
   12.1243   -0.5000    0.0000 C   0  0
   15.4121    1.4911    0.0000 C   0  0
   11.7368   -1.4218    0.0000 C   0  0
   11.2583    0.0000    0.0000 C   0  0
   15.3703    2.4903    0.0000 O   0  0
   16.4086    1.4075    0.0000 C   0  0
   11.5907   -2.4111    0.0000 C   0  0
   10.7736   -1.1529    0.0000 C   0  0
   11.2583    1.0000    0.0000 C   0  0
   16.2146    3.0261    0.0000 C   0  0
   17.3530    1.0786    0.0000 C   0  0
   10.5909   -2.3901    0.0000 O   0  0
   11.6952   -3.4056    0.0000 C   0  0
   12.1243    1.5000    0.0000 O   0  0
   10.3923    1.4999    0.0000 C   0  0
   17.1008    2.5628    0.0000 O   0  0
   16.1727    4.0252    0.0000 C   0  0
   18.1859    0.5252    0.0000 C   0  0
   17.7976    1.9743    0.0000 C   0  0
   10.0729   -3.2455    0.0000 C   0  0
   12.2659   -4.2268    0.0000 C   0  0
   12.1243    2.5000    0.0000 C   0  0
   10.3923    2.4999    0.0000 C   0  0
    9.5262    0.9999    0.0000 C   0  0
   18.8551   -0.2178    0.0000 C   0  0
   12.6145   -5.1640    0.0000 C   0  0
    9.5262    2.9999    0.0000 C   0  0
   19.6762    0.3528    0.0000 O   0  0
   19.3184   -1.1041    0.0000 C   0  0
   13.4937   -6.0233    0.0000 C   0  0
    9.5262    3.9999    0.0000 C   0  0
   19.5467   -2.0776    0.0000 C   0  0
   20.2556   -0.7555    0.0000 C   0  0
   13.4728   -7.0230    0.0000 O   0  0
   14.4511   -5.7342    0.0000 N   0  0
   10.3923    4.4999    0.0000 O   0  0
    8.6602    4.4999    0.0000 C   0  0
   20.5375   -1.9424    0.0000 O   0  0
   19.5969   -3.3059    0.0000 C   0  0
   14.4172   -7.3519    0.0000 C   0  0
   15.0218   -6.5554    0.0000 C   0  0
    8.6602    5.4999    0.0000 C   0  0
    7.7942    3.9999    0.0000 C   0  0
   21.1500   -2.7329    0.0000 C   0  0
   18.7416   -3.8240    0.0000 N   0  0
   20.3539   -3.9594    0.0000 C   0  0
   16.4745   -6.4945    0.0000 C   0  0
    9.5262    5.9999    0.0000 O   0  0
    7.7942    5.9999    0.0000 C   0  0
   18.9699   -4.7975    0.0000 C   0  0
   19.9664   -4.8812    0.0000 O   0  0
   17.1436   -7.2376    0.0000 O   0  0
   16.9745   -5.6285    0.0000 N   0  0
   10.3923    5.5000    0.0000 C   0  0
    7.7942    6.9999    0.0000 C   0  0
    6.9282    5.4999    0.0000 C   0  0
   17.9526   -5.8364    0.0000 C   0  0
   18.0571   -6.8309    0.0000 C   0  0
    6.9282    7.4999    0.0000 C   0  0
    6.9282    8.4999    0.0000 N   0  0
    6.0621    8.9999    0.0000 C   0  0
    7.7942    8.9999    0.0000 C   0  0
    6.0621    9.9999    0.0000 O   0  0
  1  2  2  0
  2  3  1  0
  2  4  1  0
  3  5  1  0
  4  6  1  0
  5  7  1  0
  5  8  1  0
  6  9  1  0
  6 10  1  0
  7 11  1  0
  7 12  1  0
  8 13  1  0
  9 14  1  0
 10 15  1  0
 11 16  1  0
 11 17  1  0
 13 18  1  0
 13 19  1  0
 14 20  2  0
 14 21  1  0
 15 22  1  0
 15 23  1  0
 16 24  1  0
 17 25  1  0
 18 26  1  0
 19 27  1  0
 19 28  1  0
 22 29  1  0
 25 30  2  0
 27 31  1  0
 29 32  1  0
 29 33  1  0
 30 34  1  0
 31 35  1  0
 33 36  1  0
 33 37  1  0
 34 38  1  0
 34 39  2  0
 35 40  2  0
 35 41  1  0
 36 42  1  0
 36 43  1  0
 38 44  1  0
 39 45  1  0
 41 46  1  0
 41 47  1  0
 42 48  1  0
 43 49  1  0
 43 50  2  0
 45 51  1  0
 46 52  1  0
 46 53  1  0
 49 54  2  0
 50 55  1  0
 51 56  1  0
 51 57  2  0
 52 58  1  0
 53 59  1  0
 53 60  1  0
 54 61  1  0
 56 62  1  0
 59 63  2  0
 63 64  1  0
 64 65  1  0
 64 66  1  0
 65 67  2  0
 44 45  2  0
 54 55  1  0
 57 61  1  0
 61 62  2  0
M  END
> <Smiles>
O=C2(OC(C(C(OC)CC=CC=1(OC=C(N=1)C=4(OC=C(C3(=NC(C(C(C(CC(CC(C2)OC(=O)C)C)O)C)OC)=CO3))N=4)))C)CC(OC)C(CCC(=O)C(C(OC)C(C=CN(C=O)C)C)C)C)

> <Molecule Name>
101550-96-3

> <Polar Surface Area>
225.22

> <cLogS>
-8.372

> <Molweight>
941.125

> <cLogP>
5.6733

> <H-Acceptors>
18

> <H-Donors>
1

> <Ro5 violations>
3

> <Druglikeness>
2.3471

> <DrugScore>
0.0996320563779715

> <Mutagenic>
none

> <Tumorigenic>
high

> <Reproductive Effective>
none

> <Irritant>
none

$$$$
101627-32-1
  SciTegic12192016392D

 44 47  0  0  0  0            999 V2000
   23.9317    1.2990    0.0000 O   0  0
   24.6817    0.0000    0.0000 C   0  0
   25.4317    1.2990    0.0000 C   0  0
   23.3827   -0.7500    0.0000 C   0  0
   25.4317   -1.2990    0.0000 C   0  0
   26.9317    1.2990    0.0000 C   0  0
   25.4317    2.7990    0.0000 C   0  0
   22.0836    0.0000    0.0000 C   0  0
   26.9317   -1.2990    0.0000 C   0  0
   24.1327   -2.0490    0.0000 C   0  0
   25.4317   -2.7990    0.0000 C   0  0
   27.6817    0.0000    0.0000 C   0  0
   20.7846   -0.7500    0.0000 C   0  0
   29.1817    0.0000    0.0000 O   0  0
   19.4856    0.0000    0.0000 C   0  0
   20.7846   -2.2500    0.0000 C   0  0
   18.1865   -0.7500    0.0000 C   0  0
   16.8875    0.0000    0.0000 C   0  0
   15.5884   -0.7500    0.0000 C   0  0
   14.2894    0.0000    0.0000 C   0  0
   15.5884   -2.2500    0.0000 C   0  0
   12.9904   -0.7500    0.0000 C   0  0
   11.6913    0.0000    0.0000 C   0  0
   10.3923   -0.7500    0.0000 C   0  0
    9.0932    0.0000    0.0000 C   0  0
    7.7942   -0.7500    0.0000 C   0  0
    9.0932    1.5000    0.0000 C   0  0
    6.4952    0.0000    0.0000 C   0  0
    5.1961   -0.7500    0.0000 C   0  0
    3.8971    0.0000    0.0000 C   0  0
    2.5980   -0.7500    0.0000 C   0  0
    3.8971    1.5000    0.0000 C   0  0
    1.2990    0.0000    0.0000 C   0  0
    0.0000   -0.7500    0.0000 C   0  0
    0.7500   -2.0490    0.0000 O   0  0
   -0.7500    0.5490    0.0000 C   0  0
   -0.7500   -2.0490    0.0000 C   0  0
   -2.2500    0.5490    0.0000 C   0  0
   -0.7500    2.0490    0.0000 C   0  0
    0.5490    1.2990    0.0000 C   0  0
   -2.2500   -2.0490    0.0000 C   0  0
   -0.7500   -3.5490    0.0000 C   0  0
   -3.0000   -0.7500    0.0000 C   0  0
   -4.5000   -0.7500    0.0000 O   0  0
  1  2  1  0
  1  3  1  0
  2  4  1  0
  2  5  1  0
  3  6  1  0
  3  7  1  0
  4  8  2  0
  5  9  1  0
  5 10  1  0
  5 11  1  0
  6 12  1  0
  8 13  1  0
 12 14  1  0
 13 15  2  0
 13 16  1  0
 15 17  1  0
 17 18  2  0
 18 19  1  0
 19 20  2  0
 19 21  1  0
 20 22  1  0
 22 23  2  0
 23 24  1  0
 24 25  2  0
 25 26  1  0
 25 27  1  0
 26 28  2  0
 28 29  1  0
 29 30  2  0
 30 31  1  0
 30 32  1  0
 31 33  2  0
 33 34  1  0
 34 35  1  0
 34 36  1  0
 34 37  1  0
 36 38  1  0
 36 39  1  0
 36 40  1  0
 37 41  1  0
 37 42  1  0
 38 43  1  0
 43 44  1  0
  2  3  1  0
  9 12  1  0
 35 37  1  0
 41 43  1  0
M  END
> <Smiles>
O3(C4(C=CC(=CC=CC(=CC=CC=C(C=CC=C(C=CC12(OC1(CC(CC2(C)C)O)C))C)C)C)C)(C(CC(CC34(C))O)(C)C))

> <Molecule Name>
101627-32-1

> <Polar Surface Area>
65.52

> <cLogS>
-6.298

> <Molweight>
600.881

> <cLogP>
9.8516

> <H-Acceptors>
4

> <H-Donors>
2

> <Ro5 violations>
2

> <Druglikeness>
1.1925

> <DrugScore>
0.166218670745917

> <Mutagenic>
none

> <Tumorigenic>
none

> <Reproductive Effective>
none

> <Irritant>
none

$$$$
101627-33-2
  SciTegic12192016392D

 44 47  0  0  0  0            999 V2000
   23.9317    1.2990    0.0000 O   0  0
   24.6817    0.0000    0.0000 C   0  0
   25.4317    1.2990    0.0000 C   0  0
   23.3827   -0.7500    0.0000 C   0  0
   25.4317   -1.2990    0.0000 C   0  0
   26.9317    1.2990    0.0000 C   0  0
   25.4317    2.7990    0.0000 C   0  0
   22.0836    0.0000    0.0000 C   0  0
   26.9317   -1.2990    0.0000 C   0  0
   24.1327   -2.0490    0.0000 C   0  0
   25.4317   -2.7990    0.0000 C   0  0
   27.6817    0.0000    0.0000 C   0  0
   20.7846   -0.7500    0.0000 C   0  0
   29.1817    0.0000    0.0000 O   0  0
   19.4856    0.0000    0.0000 C   0  0
   20.7846   -2.2500    0.0000 C   0  0
   18.1865   -0.7500    0.0000 C   0  0
   16.8875    0.0000    0.0000 C   0  0
   15.5884   -0.7500    0.0000 C   0  0
   14.2894    0.0000    0.0000 C   0  0
   15.5884   -2.2500    0.0000 C   0  0
   12.9904   -0.7500    0.0000 C   0  0
   11.6913    0.0000    0.0000 C   0  0
   10.3923   -0.7500    0.0000 C   0  0
    9.0932    0.0000    0.0000 C   0  0
    7.7942   -0.7500    0.0000 C   0  0
    9.0932    1.5000    0.0000 C   0  0
    6.4952    0.0000    0.0000 C   0  0
    5.1961   -0.7500    0.0000 C   0  0
    3.8971    0.0000    0.0000 C   0  0
    2.5980   -0.7500    0.0000 C   0  0
    3.8971    1.5000    0.0000 C   0  0
    1.2990    0.0000    0.0000 C   0  0
    0.0000   -0.7500    0.0000 C   0  0
    0.7500   -2.0490    0.0000 O   0  0
   -0.7500    0.5490    0.0000 C   0  0
   -0.7500   -2.0490    0.0000 C   0  0
   -2.2500    0.5490    0.0000 C   0  0
   -0.7500    2.0490    0.0000 C   0  0
    0.5490    1.2990    0.0000 C   0  0
   -2.2500   -2.0490    0.0000 C   0  0
   -0.7500   -3.5490    0.0000 C   0  0
   -3.0000   -0.7500    0.0000 C   0  0
   -4.5000   -0.7500    0.0000 O   0  0
  1  2  1  0
  1  3  1  0
  2  4  1  0
  2  5  1  0
  3  6  1  0
  3  7  1  0
  4  8  2  0
  5  9  1  0
  5 10  1  0
  5 11  1  0
  6 12  1  0
  8 13  1  0
 12 14  1  0
 13 15  2  0
 13 16  1  0
 15 17  1  0
 17 18  2  0
 18 19  1  0
 19 20  2  0
 19 21  1  0
 20 22  1  0
 22 23  2  0
 23 24  1  0
 24 25  2  0
 25 26  1  0
 25 27  1  0
 26 28  2  0
 28 29  1  0
 29 30  2  0
 30 31  1  0
 30 32  1  0
 31 33  2  0
 33 34  1  0
 34 35  1  0
 34 36  1  0
 34 37  1  0
 36 38  1  0
 36 39  1  0
 36 40  1  0
 37 41  1  0
 37 42  1  0
 38 43  1  0
 43 44  1  0
  2  3  1  0
  9 12  1  0
 35 37  1  0
 41 43  1  0
M  END
> <Smiles>
O3(C4(C=CC(=CC=CC(=CC=CC=C(C=CC=C(C=CC12(OC1(CC(CC2(C)C)O)C))C)C)C)C)(C(CC(CC34(C))O)(C)C))

> <Molecule Name>
101627-33-2

> <Polar Surface Area>
65.52

> <cLogS>
-6.298

> <Molweight>
600.881

> <cLogP>
9.8516

> <H-Acceptors>
4

> <H-Donors>
2

> <Ro5 violations>
2

> <Druglikeness>
1.1925

> <DrugScore>
0.166218670745917

> <Mutagenic>
none

> <Tumorigenic>
none

> <Reproductive Effective>
none

> <Irritant>
none

$$$$
101627-34-3
  SciTegic12192016392D

 44 47  0  0  0  0            999 V2000
   23.9317    1.2990    0.0000 O   0  0
   24.6817    0.0000    0.0000 C   0  0
   25.4317    1.2990    0.0000 C   0  0
   23.3827   -0.7500    0.0000 C   0  0
   25.4317   -1.2990    0.0000 C   0  0
   26.9317    1.2990    0.0000 C   0  0
   25.4317    2.7990    0.0000 C   0  0
   22.0836    0.0000    0.0000 C   0  0
   26.9317   -1.2990    0.0000 C   0  0
   24.1327   -2.0490    0.0000 C   0  0
   25.4317   -2.7990    0.0000 C   0  0
   27.6817    0.0000    0.0000 C   0  0
   20.7846   -0.7500    0.0000 C   0  0
   29.1817    0.0000    0.0000 O   0  0
   19.4856    0.0000    0.0000 C   0  0
   20.7846   -2.2500    0.0000 C   0  0
   18.1865   -0.7500    0.0000 C   0  0
   16.8875    0.0000    0.0000 C   0  0
   15.5884   -0.7500    0.0000 C   0  0
   14.2894    0.0000    0.0000 C   0  0
   15.5884   -2.2500    0.0000 C   0  0
   12.9904   -0.7500    0.0000 C   0  0
   11.6913    0.0000    0.0000 C   0  0
   10.3923   -0.7500    0.0000 C   0  0
    9.0932    0.0000    0.0000 C   0  0
    7.7942   -0.7500    0.0000 C   0  0
    9.0932    1.5000    0.0000 C   0  0
    6.4952    0.0000    0.0000 C   0  0
    5.1961   -0.7500    0.0000 C   0  0
    3.8971    0.0000    0.0000 C   0  0
    2.5980   -0.7500    0.0000 C   0  0
    3.8971    1.5000    0.0000 C   0  0
    1.2990    0.0000    0.0000 C   0  0
    0.0000   -0.7500    0.0000 C   0  0
    0.7500   -2.0490    0.0000 O   0  0
   -0.7500    0.5490    0.0000 C   0  0
   -0.7500   -2.0490    0.0000 C   0  0
   -2.2500    0.5490    0.0000 C   0  0
   -0.7500    2.0490    0.0000 C   0  0
    0.5490    1.2990    0.0000 C   0  0
   -2.2500   -2.0490    0.0000 C   0  0
   -0.7500   -3.5490    0.0000 C   0  0
   -3.0000   -0.7500    0.0000 C   0  0
   -4.5000   -0.7500    0.0000 O   0  0
  1  2  1  0
  1  3  1  0
  2  4  1  0
  2  5  1  0
  3  6  1  0
  3  7  1  0
  4  8  2  0
  5  9  1  0
  5 10  1  0
  5 11  1  0
  6 12  1  0
  8 13  1  0
 12 14  1  0
 13 15  2  0
 13 16  1  0
 15 17  1  0
 17 18  2  0
 18 19  1  0
 19 20  2  0
 19 21  1  0
 20 22  1  0
 22 23  2  0
 23 24  1  0
 24 25  2  0
 25 26  1  0
 25 27  1  0
 26 28  2  0
 28 29  1  0
 29 30  2  0
 30 31  1  0
 30 32  1  0
 31 33  2  0
 33 34  1  0
 34 35  1  0
 34 36  1  0
 34 37  1  0
 36 38  1  0
 36 39  1  0
 36 40  1  0
 37 41  1  0
 37 42  1  0
 38 43  1  0
 43 44  1  0
  2  3  1  0
  9 12  1  0
 35 37  1  0
 41 43  1  0
M  END
> <Smiles>
O3(C4(C=CC(=CC=CC(=CC=CC=C(C=CC=C(C=CC12(OC1(CC(CC2(C)C)O)C))C)C)C)C)(C(CC(CC34(C))O)(C)C))

> <Molecule Name>
101627-34-3

> <Polar Surface Area>
65.52

> <cLogS>
-6.298

> <Molweight>
600.881

> <cLogP>
9.8516

> <H-Acceptors>
4

> <H-Donors>
2

> <Ro5 violations>
2

> <Druglikeness>
1.1925

> <DrugScore>
0.166218670745917

> <Mutagenic>
none

> <Tumorigenic>
none

> <Reproductive Effective>
none

> <Irritant>
none

$$$$
101627-35-4
  SciTegic12192016392D

 44 47  0  0  0  0            999 V2000
   23.9317    1.2990    0.0000 O   0  0
   24.6817    0.0000    0.0000 C   0  0
   25.4317    1.2990    0.0000 C   0  0
   23.3827   -0.7500    0.0000 C   0  0
   25.4317   -1.2990    0.0000 C   0  0
   26.9317    1.2990    0.0000 C   0  0
   25.4317    2.7990    0.0000 C   0  0
   22.0836    0.0000    0.0000 C   0  0
   26.9317   -1.2990    0.0000 C   0  0
   24.1327   -2.0490    0.0000 C   0  0
   25.4317   -2.7990    0.0000 C   0  0
   27.6817    0.0000    0.0000 C   0  0
   20.7846   -0.7500    0.0000 C   0  0
   29.1817    0.0000    0.0000 O   0  0
   19.4856    0.0000    0.0000 C   0  0
   20.7846   -2.2500    0.0000 C   0  0
   18.1865   -0.7500    0.0000 C   0  0
   16.8875    0.0000    0.0000 C   0  0
   15.5884   -0.7500    0.0000 C   0  0
   14.2894    0.0000    0.0000 C   0  0
   15.5884   -2.2500    0.0000 C   0  0
   12.9904   -0.7500    0.0000 C   0  0
   11.6913    0.0000    0.0000 C   0  0
   10.3923   -0.7500    0.0000 C   0  0
    9.0932    0.0000    0.0000 C   0  0
    7.7942   -0.7500    0.0000 C   0  0
    9.0932    1.5000    0.0000 C   0  0
    6.4952    0.0000    0.0000 C   0  0
    5.1961   -0.7500    0.0000 C   0  0
    3.8971    0.0000    0.0000 C   0  0
    2.5980   -0.7500    0.0000 C   0  0
    3.8971    1.5000    0.0000 C   0  0
    1.2990    0.0000    0.0000 C   0  0
    0.0000   -0.7500    0.0000 C   0  0
    0.7500   -2.0490    0.0000 O   0  0
   -0.7500    0.5490    0.0000 C   0  0
   -0.7500   -2.0490    0.0000 C   0  0
   -2.2500    0.5490    0.0000 C   0  0
   -0.7500    2.0490    0.0000 C   0  0
    0.5490    1.2990    0.0000 C   0  0
   -2.2500   -2.0490    0.0000 C   0  0
   -0.7500   -3.5490    0.0000 C   0  0
   -3.0000   -0.7500    0.0000 C   0  0
   -4.5000   -0.7500    0.0000 O   0  0
  1  2  1  0
  1  3  1  0
  2  4  1  0
  2  5  1  0
  3  6  1  0
  3  7  1  0
  4  8  2  0
  5  9  1  0
  5 10  1  0
  5 11  1  0
  6 12  1  0
  8 13  1  0
 12 14  1  0
 13 15  2  0
 13 16  1  0
 15 17  1  0
 17 18  2  0
 18 19  1  0
 19 20  2  0
 19 21  1  0
 20 22  1  0
 22 23  2  0
 23 24  1  0
 24 25  2  0
 25 26  1  0
 25 27  1  0
 26 28  2  0
 28 29  1  0
 29 30  2  0
 30 31  1  0
 30 32  1  0
 31 33  2  0
 33 34  1  0
 34 35  1  0
 34 36  1  0
 34 37  1  0
 36 38  1  0
 36 39  1  0
 36 40  1  0
 37 41  1  0
 37 42  1  0
 38 43  1  0
 43 44  1  0
  2  3  1  0
  9 12  1  0
 35 37  1  0
 41 43  1  0
M  END
> <Smiles>
O3(C4(C=CC(=CC=CC(=CC=CC=C(C=CC=C(C=CC12(OC1(CC(CC2(C)C)O)C))C)C)C)C)(C(CC(CC34(C))O)(C)C))

> <Molecule Name>
101627-35-4

> <Polar Surface Area>
65.52

> <cLogS>
-6.298

> <Molweight>
600.881

> <cLogP>
9.8516

> <H-Acceptors>
4

> <H-Donors>
2

> <Ro5 violations>
2

> <Druglikeness>
1.1925

> <DrugScore>
0.166218670745917

> <Mutagenic>
none

> <Tumorigenic>
none

> <Reproductive Effective>
none

> <Irritant>
none

$$$$
10163-49-2
  SciTegic12192016392D

 26 29  0  0  0  0            999 V2000
    4.5567    6.7008    0.0000 O   0  0
    4.2476    5.7498    0.0000 C   0  0
    4.9168    5.0066    0.0000 C   0  0
    3.2695    5.5418    0.0000 C   0  0
    4.6078    4.0556    0.0000 C   0  0
    2.9605    4.5908    0.0000 C   0  0
    3.6296    3.8476    0.0000 C   0  0
    5.2769    3.3124    0.0000 C   0  0
    1.9823    4.3829    0.0000 O   0  0
    3.3206    2.8966    0.0000 C   0  0
    2.6515    3.6397    0.0000 C   0  0
    4.9679    2.3614    0.0000 C   0  0
    2.3424    2.6887    0.0000 C   0  0
    3.9897    2.1534    0.0000 C   0  0
    1.6733    3.4318    0.0000 O   0  0
    2.0334    1.7376    0.0000 C   0  0
    3.6807    1.2024    0.0000 C   0  0
    2.7026    0.9945    0.0000 C   0  0
    4.1807    0.3364    0.0000 C   0  0
    2.5980    0.0000    0.0000 C   0  0
    1.7515    0.6855    0.0000 C   0  0
    3.5116   -0.4067    0.0000 C   0  0
    1.7320   -0.5000    0.0000 C   0  0
    1.7320   -1.5000    0.0000 O   0  0
    0.8660    0.0000    0.0000 C   0  0
    0.0000   -0.5000    0.0000 O   0  0
  1  2  2  0
  2  3  1  0
  2  4  1  0
  3  5  2  0
  4  6  1  0
  5  7  1  0
  5  8  1  0
  6  9  1  0
  7 10  1  0
  7 11  1  0
  8 12  1  0
 10 13  1  0
 10 14  1  0
 13 15  1  0
 13 16  1  0
 14 17  1  0
 16 18  1  0
 17 19  1  0
 18 20  1  0
 18 21  1  0
 19 22  1  0
 20 23  1  0
 23 24  2  0
 23 25  1  0
 25 26  1  0
  6  7  1  0
 12 14  1  0
 17 18  1  0
 20 22  1  0
M  END
> <Smiles>
O=C4(C=C2(C(C1(C(O)CC3(C(C(=O)CO)CCC3(C1CC2))(C)))(C)C(C4)O))

> <Molecule Name>
10163-49-2

> <Polar Surface Area>
94.83

> <cLogS>
-3.237

> <Molweight>
362.464

> <cLogP>
1.3881

> <H-Acceptors>
5

> <H-Donors>
3

> <Ro5 violations>
0

> <Druglikeness>
2.7131

> <DrugScore>
0.488882674368312

> <Mutagenic>
none

> <Tumorigenic>
none

> <Reproductive Effective>
high

> <Irritant>
none

$$$$
101691-11-6
  SciTegic12192016392D

 48 52  0  0  0  0            999 V2000
   25.1297    0.3307    0.0000 O   0  0
   23.6625    0.0188    0.0000 C   0  0
   22.6588    1.1335    0.0000 O   0  0
   23.1990   -1.4077    0.0000 C   0  0
   21.1916    0.8216    0.0000 C   0  0
   20.1879    1.9364    0.0000 C   0  0
   18.7207    1.6245    0.0000 O   0  0
   20.6514    3.3629    0.0000 C   0  0
   17.7170    2.7392    0.0000 C   0  0
   22.1186    3.6748    0.0000 O   0  0
   19.6477    4.4777    0.0000 C   0  0
   16.2497    2.4273    0.0000 O   0  0
   18.1805    4.1658    0.0000 C   0  0
   20.1112    5.9042    0.0000 O   0  0
   15.2461    3.5421    0.0000 C   0  0
   17.1768    5.2805    0.0000 O   0  0
   13.7788    3.2302    0.0000 C   0  0
   15.7096    4.9686    0.0000 C   0  0
   12.7751    4.3449    0.0000 C   0  0
   13.3153    1.8036    0.0000 C   0  0
   14.7059    6.0834    0.0000 C   0  0
   13.2387    5.7715    0.0000 C   0  0
   11.3079    4.0330    0.0000 C   0  0
   11.8481    1.4917    0.0000 C   0  0
   14.0653    0.5046    0.0000 C   0  0
   15.1694    7.5099    0.0000 C   0  0
   12.2350    6.8862    0.0000 C   0  0
   11.7714    5.4596    0.0000 C   0  0
   10.8444    2.6065    0.0000 C   0  0
   11.6913    0.0000    0.0000 C   0  0
   10.4215    1.0282    0.0000 C   0  0
   13.0616   -0.6101    0.0000 C   0  0
   14.1657    8.6247    0.0000 C   0  0
   12.6985    8.3128    0.0000 C   0  0
    9.3772    2.2946    0.0000 O   0  0
   10.3923   -0.7500    0.0000 C   0  0
   14.6292   10.0512    0.0000 O   0  0
    9.0932    0.0000    0.0000 C   0  0
   10.3923   -2.2500    0.0000 C   0  0
    7.7942   -0.7500    0.0000 C   0  0
    6.4951    0.0000    0.0000 C   0  0
    5.1961   -0.7500    0.0000 C   0  0
    3.8971    0.0000    0.0000 C   0  0
    5.1961   -2.2500    0.0000 C   0  0
    2.5980   -0.7500    0.0000 O   0  0
    1.2990    0.0000    0.0000 C   0  0
    1.2990    1.5000    0.0000 O   0  0
    0.0000   -0.7500    0.0000 C   0  0
  1  2  2  0
  2  3  1  0
  2  4  1  0
  3  5  1  0
  5  6  1  0
  6  7  1  0
  6  8  1  0
  7  9  1  0
  8 10  1  0
  8 11  1  0
  9 12  1  0
  9 13  1  0
 11 14  1  0
 12 15  1  0
 13 16  1  0
 15 17  1  0
 15 18  1  0
 17 19  1  0
 17 20  1  0
 18 21  1  0
 19 22  1  0
 19 23  1  0
 20 24  1  0
 20 25  1  0
 21 26  2  0
 22 27  1  0
 22 28  1  0
 23 29  1  0
 24 30  1  0
 24 31  1  0
 25 32  1  0
 26 33  1  0
 27 34  1  0
 29 35  1  0
 30 36  1  0
 33 37  1  0
 36 38  1  0
 36 39  1  0
 38 40  1  0
 40 41  1  0
 41 42  1  0
 42 43  1  0
 42 44  1  0
 43 45  1  0
 45 46  1  0
 46 47  2  0
 46 48  1  0
 11 13  1  0
 21 22  1  0
 24 29  1  0
 30 32  1  0
 33 34  1  0
M  END
> <Smiles>
O=C(OCC5(OC(OC1(C3(C(C2(CCC(C=C2(C1))O)(C))CC(O)C4(C3CCC4C(CCCC(COC(=O)C)C)C)(C))))C(O)C(C5O)O))C

> <Molecule Name>
101691-11-6

> <Polar Surface Area>
172.21

> <cLogS>
-5.454

> <Molweight>
680.872

> <cLogP>
3.6837

> <H-Acceptors>
11

> <H-Donors>
5

> <Ro5 violations>
2

> <Druglikeness>
0.09884

> <DrugScore>
0.093915959256293

> <Mutagenic>
none

> <Tumorigenic>
none

> <Reproductive Effective>
high

> <Irritant>
high

$$$$
101691-12-7
  SciTegic12192016392D

 45 49  0  0  0  0            999 V2000
    7.7942    0.0000    0.0000 O   0  0
    6.9282   -0.5000    0.0000 C   0  0
    6.0621    0.0000    0.0000 O   0  0
    6.9282   -1.4999    0.0000 C   0  0
    5.1961   -0.5000    0.0000 C   0  0
    4.3301    0.0000    0.0000 C   0  0
    3.4641   -0.5000    0.0000 C   0  0
    4.3301    1.0000    0.0000 C   0  0
    2.5980    0.0000    0.0000 C   0  0
    1.7320   -0.5000    0.0000 C   0  0
    0.8660    0.0000    0.0000 C   0  0
    0.8660    1.0000    0.0000 C   0  0
    0.0000   -0.5000    0.0000 C   0  0
    1.6750    1.5877    0.0000 C   0  0
    0.0570    1.5877    0.0000 C   0  0
    1.3660    2.5388    0.0000 C   0  0
    2.6531    1.3798    0.0000 C   0  0
    1.8829    0.6096    0.0000 C   0  0
    0.3660    2.5388    0.0000 C   0  0
    2.0351    3.2819    0.0000 C   0  0
    3.3223    2.1230    0.0000 C   0  0
   -0.2217    3.3478    0.0000 O   0  0
    1.7261    4.2330    0.0000 C   0  0
    3.0133    3.0740    0.0000 C   0  0
    0.7479    4.4409    0.0000 O   0  0
    2.3952    4.9761    0.0000 C   0  0
    3.6824    3.8172    0.0000 C   0  0
    0.4389    5.3920    0.0000 C   0  0
    3.3734    4.7682    0.0000 C   0  0
    4.6605    3.6093    0.0000 C   0  0
    3.9914    2.8661    0.0000 C   0  0
   -0.5391    5.5999    0.0000 O   0  0
    1.1081    6.1351    0.0000 C   0  0
    4.0425    5.5114    0.0000 C   0  0
    5.3297    4.3524    0.0000 C   0  0
   -0.8481    6.5509    0.0000 C   0  0
    2.0862    5.9272    0.0000 O   0  0
    0.7990    7.0862    0.0000 C   0  0
    5.0206    5.3035    0.0000 C   0  0
   -0.1790    7.2941    0.0000 C   0  0
   -1.8263    6.7588    0.0000 C   0  0
    1.4682    7.8293    0.0000 O   0  0
    5.6898    6.0466    0.0000 O   0  0
   -0.4880    8.2451    0.0000 O   0  0
   -2.1353    7.7099    0.0000 O   0  0
  1  2  2  0
  2  3  1  0
  2  4  1  0
  3  5  1  0
  5  6  1  0
  6  7  1  0
  6  8  1  0
  7  9  1  0
  9 10  1  0
 10 11  1  0
 11 12  1  0
 11 13  1  0
 12 14  1  0
 12 15  1  0
 14 16  1  0
 14 17  1  0
 14 18  1  0
 15 19  1  0
 16 20  1  0
 17 21  1  0
 19 22  1  0
 20 23  1  0
 20 24  1  0
 23 25  1  0
 23 26  1  0
 24 27  1  0
 25 28  1  0
 26 29  2  0
 27 30  1  0
 27 31  1  0
 28 32  1  0
 28 33  1  0
 29 34  1  0
 30 35  1  0
 32 36  1  0
 33 37  1  0
 33 38  1  0
 34 39  1  0
 36 40  1  0
 36 41  1  0
 38 42  1  0
 39 43  1  0
 40 44  1  0
 41 45  1  0
 16 19  1  0
 21 24  1  0
 27 29  1  0
 35 39  1  0
 38 40  1  0
M  END
> <Smiles>
O=C(OCC(CCCC(C5(C3(C(C2(C(OC1(OC(C(O)C(C1O)O)CO))C=C4(CC(O)CCC4(C2CC3)(C))))C(C5)O)(C)))C)C)C

> <Molecule Name>
101691-12-7

> <Polar Surface Area>
166.14

> <cLogS>
-5.044

> <Molweight>
638.836

> <cLogP>
3.1991

> <H-Acceptors>
10

> <H-Donors>
6

> <Ro5 violations>
2

> <Druglikeness>
-4.3575

> <DrugScore>
0.121774798720427

> <Mutagenic>
none

> <Tumorigenic>
none

> <Reproductive Effective>
none

> <Irritant>
high

$$$$
101691-13-8
  SciTegic12192016392D

 48 52  0  0  0  0            999 V2000
   25.1297    0.3307    0.0000 O   0  0
   23.6625    0.0188    0.0000 C   0  0
   22.6588    1.1335    0.0000 O   0  0
   23.1990   -1.4077    0.0000 C   0  0
   21.1916    0.8216    0.0000 C   0  0
   20.1879    1.9364    0.0000 C   0  0
   18.7207    1.6245    0.0000 O   0  0
   20.6514    3.3629    0.0000 C   0  0
   17.7170    2.7392    0.0000 C   0  0
   22.1186    3.6748    0.0000 O   0  0
   19.6477    4.4777    0.0000 C   0  0
   16.2497    2.4273    0.0000 O   0  0
   18.1805    4.1658    0.0000 C   0  0
   20.1112    5.9042    0.0000 O   0  0
   15.2461    3.5421    0.0000 C   0  0
   17.1768    5.2805    0.0000 O   0  0
   13.7788    3.2302    0.0000 C   0  0
   15.7096    4.9686    0.0000 C   0  0
   12.7751    4.3449    0.0000 C   0  0
   13.3153    1.8036    0.0000 C   0  0
   14.7059    6.0834    0.0000 C   0  0
   13.2387    5.7715    0.0000 C   0  0
   11.3079    4.0330    0.0000 C   0  0
   11.8481    1.4917    0.0000 C   0  0
   14.0653    0.5046    0.0000 C   0  0
   15.1694    7.5099    0.0000 C   0  0
   12.2350    6.8862    0.0000 C   0  0
   11.7714    5.4596    0.0000 C   0  0
   10.8444    2.6065    0.0000 C   0  0
   11.6913    0.0000    0.0000 C   0  0
   10.4215    1.0282    0.0000 C   0  0
   13.0616   -0.6101    0.0000 C   0  0
   14.1657    8.6247    0.0000 C   0  0
   12.6985    8.3128    0.0000 C   0  0
    9.3772    2.2946    0.0000 O   0  0
   10.3923   -0.7500    0.0000 C   0  0
   14.6292   10.0512    0.0000 O   0  0
    9.0932    0.0000    0.0000 C   0  0
   10.3923   -2.2500    0.0000 C   0  0
    7.7942   -0.7500    0.0000 C   0  0
    6.4951    0.0000    0.0000 C   0  0
    5.1961   -0.7500    0.0000 C   0  0
    3.8971    0.0000    0.0000 C   0  0
    5.1961   -2.2500    0.0000 C   0  0
    2.5980   -0.7500    0.0000 O   0  0
    1.2990    0.0000    0.0000 C   0  0
    1.2990    1.5000    0.0000 O   0  0
    0.0000   -0.7500    0.0000 C   0  0
  1  2  2  0
  2  3  1  0
  2  4  1  0
  3  5  1  0
  5  6  1  0
  6  7  1  0
  6  8  1  0
  7  9  1  0
  8 10  1  0
  8 11  1  0
  9 12  1  0
  9 13  1  0
 11 14  1  0
 12 15  1  0
 13 16  1  0
 15 17  1  0
 15 18  1  0
 17 19  1  0
 17 20  1  0
 18 21  1  0
 19 22  1  0
 19 23  1  0
 20 24  1  0
 20 25  1  0
 21 26  1  0
 22 27  1  0
 22 28  1  0
 23 29  1  0
 24 30  1  0
 24 31  1  0
 25 32  1  0
 26 33  1  0
 27 34  1  0
 29 35  1  0
 30 36  1  0
 33 37  1  0
 36 38  1  0
 36 39  1  0
 38 40  1  0
 40 41  1  0
 41 42  1  0
 42 43  1  0
 42 44  1  0
 43 45  1  0
 45 46  1  0
 46 47  2  0
 46 48  1  0
 11 13  1  0
 21 22  1  0
 24 29  1  0
 30 32  1  0
 33 34  1  0
M  END
> <Smiles>
O=C(OCC5(OC(OC1(C3(C(C2(CCC(CC2(C1))O)(C))CC(O)C4(C3CCC4C(CCCC(COC(=O)C)C)C)(C))))C(O)C(C5O)O))C

> <Molecule Name>
101691-13-8

> <Polar Surface Area>
172.21

> <cLogS>
-5.718

> <Molweight>
682.888

> <cLogP>
3.7882

> <H-Acceptors>
11

> <H-Donors>
5

> <Ro5 violations>
2

> <Druglikeness>
-0.24711

> <DrugScore>
0.139541719820203

> <Mutagenic>
none

> <Tumorigenic>
none

> <Reproductive Effective>
none

> <Irritant>
high

$$$$
101691-14-9
  SciTegic12192016392D

 45 49  0  0  0  0            999 V2000
   -6.0621    0.0000    0.0000 O   0  0
   -5.1961   -0.5000    0.0000 C   0  0
   -4.3301    0.0000    0.0000 O   0  0
   -5.1961   -1.5000    0.0000 C   0  0
   -3.4641   -0.5000    0.0000 C   0  0
   -2.5980    0.0000    0.0000 C   0  0
   -1.7320   -0.5000    0.0000 C   0  0
   -2.5980    0.9999    0.0000 C   0  0
   -0.8660    0.0000    0.0000 C   0  0
    0.0000   -0.5000    0.0000 C   0  0
    0.8660    0.0000    0.0000 C   0  0
    0.8660    1.0000    0.0000 C   0  0
    1.7320   -0.4999    0.0000 C   0  0
    1.6750    1.5877    0.0000 C   0  0
    0.0570    1.5877    0.0000 C   0  0
    2.6531    1.3798    0.0000 C   0  0
    1.3660    2.5388    0.0000 C   0  0
    1.8829    0.6096    0.0000 C   0  0
    0.3660    2.5388    0.0000 C   0  0
    2.9622    0.4288    0.0000 O   0  0
    3.3223    2.1230    0.0000 C   0  0
    2.0351    3.2819    0.0000 C   0  0
    3.0133    3.0740    0.0000 C   0  0
    1.7261    4.2330    0.0000 C   0  0
    3.6824    3.8172    0.0000 C   0  0
    0.7479    4.4409    0.0000 O   0  0
    2.3952    4.9761    0.0000 C   0  0
    3.3734    4.7682    0.0000 C   0  0
    4.6605    3.6093    0.0000 C   0  0
    3.9914    2.8661    0.0000 C   0  0
    0.4389    5.3920    0.0000 C   0  0
    4.0425    5.5114    0.0000 C   0  0
    5.3297    4.3524    0.0000 C   0  0
   -0.5391    5.5999    0.0000 O   0  0
    1.1081    6.1351    0.0000 C   0  0
    5.0206    5.3035    0.0000 C   0  0
   -0.8481    6.5509    0.0000 C   0  0
    2.0862    5.9272    0.0000 O   0  0
    0.7990    7.0862    0.0000 C   0  0
    5.6898    6.0466    0.0000 O   0  0
   -0.1790    7.2941    0.0000 C   0  0
   -1.8263    6.7588    0.0000 C   0  0
    1.4682    7.8293    0.0000 O   0  0
   -0.4880    8.2451    0.0000 O   0  0
   -2.4954    6.0157    0.0000 O   0  0
  1  2  2  0
  2  3  1  0
  2  4  1  0
  3  5  1  0
  5  6  1  0
  6  7  1  0
  6  8  1  0
  7  9  1  0
  9 10  1  0
 10 11  1  0
 11 12  1  0
 11 13  1  0
 12 14  1  0
 12 15  1  0
 14 16  1  0
 14 17  1  0
 14 18  1  0
 15 19  1  0
 16 20  1  0
 16 21  1  0
 17 22  1  0
 21 23  1  0
 22 24  1  0
 23 25  1  0
 24 26  1  0
 24 27  1  0
 25 28  1  0
 25 29  1  0
 25 30  1  0
 26 31  1  0
 28 32  1  0
 29 33  1  0
 31 34  1  0
 31 35  1  0
 32 36  1  0
 34 37  1  0
 35 38  1  0
 35 39  1  0
 36 40  1  0
 37 41  1  0
 37 42  1  0
 39 43  1  0
 41 44  1  0
 42 45  1  0
 17 19  1  0
 22 23  1  0
 27 28  1  0
 33 36  1  0
 39 41  1  0
M  END
> <Smiles>
O=C(OCC(CCCC(C3(C2(C(O)CC4(C1(C(CC(O)CC1)CC(C4(C2CC3))OC5(OC(C(O)C(C5O)O)CO))(C)))(C)))C)C)C

> <Molecule Name>
101691-14-9

> <Polar Surface Area>
166.14

> <cLogS>
-5.308

> <Molweight>
640.851

> <cLogP>
3.3036

> <H-Acceptors>
10

> <H-Donors>
6

> <Ro5 violations>
2

> <Druglikeness>
-4.2819

> <DrugScore>
0.115391374649308

> <Mutagenic>
none

> <Tumorigenic>
none

> <Reproductive Effective>
none

> <Irritant>
high

$$$$
101766-90-9
  SciTegic12192016392D

 22 21  0  0  0  0            999 V2000
   14.7224    1.0000    0.0000 O   0  0
   14.7224    0.0000    0.0000 C   0  0
   15.5884   -0.5000    0.0000 O   0  0
   13.8564   -0.5000    0.0000 C   0  0
   16.4544    0.0000    0.0000 C   0  0
   12.9903    0.0000    0.0000 C   0  0
   17.3205   -0.5000    0.0000 C   0  0
   12.1243   -0.5000    0.0000 C   0  0
   11.2583    0.0000    0.0000 C   0  0
   10.3923   -0.5000    0.0000 C   0  0
    9.5262    0.0000    0.0000 C   0  0
    8.6602   -0.5000    0.0000 C   0  0
    7.7942    0.0000    0.0000 C   0  0
    6.9282   -0.5000    0.0000 C   0  0
    6.0621    0.0000    0.0000 C   0  0
    5.1961   -0.5000    0.0000 C   0  0
    4.3301    0.0000    0.0000 C   0  0
    3.4641   -0.5000    0.0000 C   0  0
    2.5980    0.0000    0.0000 C   0  0
    1.7320   -0.5000    0.0000 C   0  0
    0.8660    0.0000    0.0000 C   0  0
    0.0000   -0.5000    0.0000 C   0  0
  1  2  2  0
  2  3  1  0
  2  4  1  0
  3  5  1  0
  4  6  1  0
  5  7  1  0
  6  8  1  0
  8  9  1  0
  9 10  1  0
 10 11  1  0
 11 12  1  0
 12 13  1  0
 13 14  1  0
 14 15  1  0
 15 16  1  0
 16 17  1  0
 17 18  2  0
 18 19  1  0
 19 20  1  0
 20 21  1  0
 21 22  1  0
M  END
> <Smiles>
O=C(OCC)CCCCCCCCCCCC=CCCCC

> <Molecule Name>
101766-90-9

> <Polar Surface Area>
26.3

> <cLogS>
-4.979

> <Molweight>
310.52

> <cLogP>
7.5533

> <H-Acceptors>
2

> <H-Donors>
0

> <Ro5 violations>
1

> <Druglikeness>
-34.889

> <DrugScore>
0.192328821343401

> <Mutagenic>
none

> <Tumorigenic>
none

> <Reproductive Effective>
none

> <Irritant>
none

$$$$
101767-68-4
  SciTegic12192016392D

 53 58  0  0  0  0            999 V2000
    7.7942    1.0000    0.0000 O   0  0
    6.9282    1.5000    0.0000 C   0  0
    8.6602    1.5000    0.0000 C   0  0
    6.0621    1.0000    0.0000 O   0  0
    6.9282    2.5000    0.0000 C   0  0
    8.6602    2.5000    0.0000 C   0  0
    6.0621    0.0000    0.0000 C   0  0
    6.0621    3.0000    0.0000 O   0  0
    7.7942    3.0000    0.0000 C   0  0
    9.5262    3.0000    0.0000 O   0  0
    5.1961   -0.5000    0.0000 C   0  0
    6.9282   -0.4999    0.0000 C   0  0
    7.7942    4.0000    0.0000 O   0  0
   10.3923    2.5000    0.0000 C   0  0
    5.1961   -1.4999    0.0000 O   0  0
    4.3301    0.0000    0.0000 O   0  0
    7.7942    0.0000    0.0000 O   0  0
    6.9282   -1.4999    0.0000 C   0  0
    6.0621   -1.9999    0.0000 C   0  0
    3.4641   -0.5000    0.0000 C   0  0
    8.6602   -0.5000    0.0000 C   0  0
    7.7942   -1.9999    0.0000 O   0  0
    3.4641   -1.5000    0.0000 C   0  0
    2.5980    0.0000    0.0000 C   0  0
    2.5980   -1.9999    0.0000 C   0  0
    4.3301   -2.0000    0.0000 C   0  0
    1.7320   -0.5000    0.0000 C   0  0
    0.8660    0.0000    0.0000 C   0  0
    0.8660    1.0000    0.0000 C   0  0
    0.0000   -0.5000    0.0000 C   0  0
    1.6750    1.5877    0.0000 C   0  0
    0.0570    1.5877    0.0000 C   0  0
    1.3660    2.5388    0.0000 C   0  0
    2.6531    1.3798    0.0000 C   0  0
    1.8829    0.6096    0.0000 C   0  0
    0.3660    2.5388    0.0000 C   0  0
    2.0351    3.2819    0.0000 C   0  0
    3.3223    2.1230    0.0000 C   0  0
   -0.2217    3.3478    0.0000 O   0  0
    1.0570    3.4898    0.0000 O   0  0
    1.7261    4.2330    0.0000 C   0  0
    3.0133    3.0740    0.0000 C   0  0
    0.7479    4.4409    0.0000 O   0  0
    2.3952    4.9761    0.0000 C   0  0
    3.6824    3.8172    0.0000 C   0  0
    2.0862    5.9272    0.0000 O   0  0
    3.3734    4.7682    0.0000 C   0  0
    4.6605    3.6093    0.0000 C   0  0
    3.9914    2.8661    0.0000 C   0  0
    4.0425    5.5114    0.0000 C   0  0
    5.3297    4.3524    0.0000 C   0  0
    5.0206    5.3035    0.0000 C   0  0
    5.6898    6.0466    0.0000 O   0  0
  1  2  1  0
  1  3  1  0
  2  4  1  0
  2  5  1  0
  3  6  1  0
  4  7  1  0
  5  8  1  0
  5  9  1  0
  6 10  1  0
  7 11  1  0
  7 12  1  0
  9 13  1  0
 10 14  1  0
 11 15  1  0
 11 16  1  0
 12 17  1  0
 12 18  1  0
 15 19  1  0
 16 20  1  0
 17 21  1  0
 18 22  1  0
 20 23  1  0
 20 24  1  0
 23 25  1  0
 23 26  1  0
 24 27  1  0
 27 28  1  0
 28 29  1  0
 28 30  1  0
 29 31  1  0
 29 32  1  0
 31 33  1  0
 31 34  1  0
 31 35  1  0
 32 36  1  0
 33 37  1  0
 34 38  1  0
 36 39  1  0
 37 40  1  0
 37 41  1  0
 37 42  1  0
 41 43  1  0
 41 44  1  0
 42 45  1  0
 44 46  1  0
 44 47  1  0
 45 48  1  0
 45 49  1  0
 47 50  1  0
 48 51  1  0
 50 52  1  0
 52 53  1  0
  6  9  1  0
 18 19  1  0
 33 36  1  0
 38 42  1  0
 45 47  1  0
 51 52  1  0
M  END
> <Smiles>
O6(C(OC1(C(OCC(C1OC)O)OC(C(C)C)CCC(C5(C3(C(C2(O)(C(O)C(O)C4(CC(O)CCC4(C2CC3)(C))))C(C5)O)(C)))C))C(O)C(O)C(C6)OC)

> <Molecule Name>
101767-68-4

> <Polar Surface Area>
217.22

> <cLogS>
-4.371

> <Molweight>
760.955

> <cLogP>
1.2711

> <H-Acceptors>
14

> <H-Donors>
8

> <Ro5 violations>
3

> <Druglikeness>
-3.5385

> <DrugScore>
0.218652610141608

> <Mutagenic>
none

> <Tumorigenic>
none

> <Reproductive Effective>
none

> <Irritant>
none

$$$$
101899-43-8
  SciTegic12192016392D

 21 21  0  0  0  0            999 V2000
   13.6360   -0.9862    0.0000 O   0  0
   13.0043    0.3490    0.0000 C   0  0
   13.8890    1.5667    0.0000 O   0  0
   11.5073    0.5063    0.0000 C   0  0
   10.7546    1.8099    0.0000 N   0  0
   10.5001   -0.6122    0.0000 C   0  0
    9.2823    1.4969    0.0000 C   0  0
    9.1250    0.0000    0.0000 C   0  0
   10.8130   -2.0845    0.0000 C   0  0
    7.8214   -0.7526    0.0000 C   0  0
   12.2446   -2.5497    0.0000 C   0  0
    7.8214   -2.2578    0.0000 C   0  0
    6.5178    0.0000    0.0000 C   0  0
   13.3241   -1.6221    0.0000 O   0  0
   12.5575   -4.0220    0.0000 O   0  0
    6.5178   -3.0104    0.0000 C   0  0
    6.5178   -4.5157    0.0000 C   0  0
    5.2142   -5.2683    0.0000 C   0  0
    5.2142   -6.7735    0.0000 C   0  0
    6.5178   -7.5261    0.0000 O   0  0
    3.9107   -7.5261    0.0000 O   0  0
  1  2  2  0
  2  3  1  0
  2  4  1  0
  4  5  1  0
  4  6  1  0
  5  7  1  0
  6  8  1  0
  6  9  1  0
  8 10  1  0
  9 11  1  0
 10 12  2  0
 10 13  1  0
 11 14  2  0
 11 15  1  0
 12 16  1  0
 16 17  2  0
 17 18  1  0
 18 19  1  0
 19 20  2  0
 19 21  1  0
  7  8  1  0
M  END
> <Smiles>
O=C(O)C1(NCC(C1CC(=O)O)C(=CC=CCC(=O)O)C)

> <Molecule Name>
101899-43-8

> <Polar Surface Area>
123.93

> <cLogS>
-1.266

> <Molweight>
297.306

> <cLogP>
-1.7981

> <H-Acceptors>
7

> <H-Donors>
4

> <Ro5 violations>
0

> <Druglikeness>
1.7856

> <DrugScore>
0.703869621099588

> <Mutagenic>
none

> <Tumorigenic>
none

> <Reproductive Effective>
low

> <Irritant>
none

$$$$
101899-44-9
  SciTegic12192016392D

 22 22  0  0  0  0            999 V2000
   -2.6067   -6.7724    0.0000 O   0  0
   -2.6067   -5.2674    0.0000 C   0  0
   -3.9100   -4.5149    0.0000 O   0  0
   -1.3033   -4.5149    0.0000 C   0  0
   -1.3033   -3.0099    0.0000 C   0  0
    0.0000   -5.2674    0.0000 C   0  0
    0.0000   -2.2574    0.0000 C   0  0
    0.0000   -0.7524    0.0000 C   0  0
    1.3033    0.0000    0.0000 C   0  0
    1.3033    1.5049    0.0000 C   0  0
    2.6067   -0.7524    0.0000 C   0  0
    2.5209    2.3896    0.0000 C   0  0
    0.0857    2.3896    0.0000 C   0  0
    2.0558    3.8209    0.0000 C   0  0
    3.9522    1.9245    0.0000 C   0  0
    0.5508    3.8209    0.0000 N   0  0
    2.9404    5.0385    0.0000 C   0  0
    5.0707    2.9315    0.0000 C   0  0
    4.4125    4.9180    0.0000 O   0  0
    2.3283    6.4134    0.0000 O   0  0
    4.8072    4.3300    0.0000 O   0  0
    6.5020    2.4665    0.0000 O   0  0
  1  2  2  0
  2  3  1  0
  2  4  1  0
  4  5  2  0
  4  6  1  0
  5  7  1  0
  7  8  1  0
  8  9  2  0
  9 10  1  0
  9 11  1  0
 10 12  1  0
 10 13  1  0
 12 14  1  0
 12 15  1  0
 13 16  1  0
 14 17  1  0
 15 18  1  0
 17 19  2  0
 17 20  1  0
 18 21  2  0
 18 22  1  0
 14 16  1  0
M  END
> <Smiles>
O=C(O)C(=CCC=C(C1(C(C(C(=O)O)NC1)CC(=O)O))C)C

> <Molecule Name>
101899-44-9

> <Polar Surface Area>
123.93

> <cLogS>
-1.39

> <Molweight>
311.333

> <cLogP>
-1.1917

> <H-Acceptors>
7

> <H-Donors>
4

> <Ro5 violations>
0

> <Druglikeness>
3.568

> <DrugScore>
0.741222408109897

> <Mutagenic>
none

> <Tumorigenic>
none

> <Reproductive Effective>
low

> <Irritant>
none

$$$$
101899-45-0
  SciTegic12192016392D

 22 22  0  0  0  0            999 V2000
    5.2134    6.7724    0.0000 O   0  0
    3.9100    6.0199    0.0000 C   0  0
    2.6067    6.7724    0.0000 O   0  0
    3.9100    4.5149    0.0000 C   0  0
    2.6067    3.7624    0.0000 C   0  0
    5.2134    3.7624    0.0000 C   0  0
    2.6067    2.2574    0.0000 C   0  0
    1.3033    1.5049    0.0000 C   0  0
    1.3033    0.0000    0.0000 C   0  0
    2.6067   -0.7524    0.0000 C   0  0
    0.0000   -0.7524    0.0000 C   0  0
   -1.3748   -0.1403    0.0000 C   0  0
   -0.1573   -2.2492    0.0000 C   0  0
   -2.3819   -1.2587    0.0000 C   0  0
   -1.6877    1.3317    0.0000 C   0  0
   -1.6294   -2.5621    0.0000 N   0  0
   -3.8786   -1.1014    0.0000 C   0  0
   -3.1191    1.7968    0.0000 C   0  0
   -4.5103    0.2335    0.0000 O   0  0
   -4.7632   -2.3190    0.0000 O   0  0
   -4.1985    0.8694    0.0000 O   0  0
   -3.4320    3.2689    0.0000 O   0  0
  1  2  2  0
  2  3  1  0
  2  4  1  0
  4  5  2  0
  4  6  1  0
  5  7  1  0
  7  8  1  0
  8  9  1  0
  9 10  2  0
  9 11  1  0
 11 12  1  0
 11 13  1  0
 12 14  1  0
 12 15  1  0
 13 16  1  0
 14 17  1  0
 15 18  1  0
 17 19  2  0
 17 20  1  0
 18 21  2  0
 18 22  1  0
 14 16  1  0
M  END
> <Smiles>
O=C(O)C(=CCCC(=C)C1(C(C(C(=O)O)NC1)CC(=O)O))C

> <Molecule Name>
101899-45-0

> <Polar Surface Area>
123.93

> <cLogS>
-1.557

> <Molweight>
311.333

> <cLogP>
-1.125

> <H-Acceptors>
7

> <H-Donors>
4

> <Ro5 violations>
0

> <Druglikeness>
-1.361

> <DrugScore>
0.45135673538223

> <Mutagenic>
none

> <Tumorigenic>
none

> <Reproductive Effective>
low

> <Irritant>
none

$$$$
101899-46-1
  SciTegic12192016392D

 23 24  0  0  0  0            999 V2000
    1.6366   -5.7894    0.0000 O   0  0
    0.7522   -4.5721    0.0000 C   0  0
    1.2172   -3.1412    0.0000 O   0  0
   -0.7522   -4.5721    0.0000 C   0  0
    0.0000   -2.2568    0.0000 C   0  0
   -1.2172   -3.1412    0.0000 C   0  0
   -1.6366   -5.7894    0.0000 C   0  0
    0.0000   -0.7522    0.0000 C   0  0
   -2.6481   -2.6762    0.0000 O   0  0
    1.3030    0.0000    0.0000 C   0  0
    1.3030    1.5045    0.0000 C   0  0
    2.6060   -0.7522    0.0000 C   0  0
    2.5202    2.3889    0.0000 C   0  0
    0.0857    2.3889    0.0000 C   0  0
    2.0552    3.8198    0.0000 C   0  0
    3.9511    1.9240    0.0000 C   0  0
    0.5507    3.8198    0.0000 N   0  0
    2.9396    5.0371    0.0000 C   0  0
    5.0692    2.9307    0.0000 C   0  0
    4.4112    4.9166    0.0000 O   0  0
    2.3276    6.4116    0.0000 O   0  0
    4.8058    4.3288    0.0000 O   0  0
    6.5002    2.4658    0.0000 O   0  0
  1  2  2  0
  2  3  1  0
  2  4  1  0
  3  5  1  0
  4  6  1  0
  4  7  1  0
  5  8  1  0
  6  9  1  0
  8 10  2  0
 10 11  1  0
 10 12  1  0
 11 13  1  0
 11 14  1  0
 13 15  1  0
 13 16  1  0
 14 17  1  0
 15 18  1  0
 16 19  1  0
 18 20  2  0
 18 21  1  0
 19 22  2  0
 19 23  1  0
  5  6  1  0
 15 17  1  0
M  END
> <Smiles>
O=C2(OC(C=C(C1(C(C(C(=O)O)NC1)CC(=O)O))C)C(C2C)O)

> <Molecule Name>
101899-46-1

> <Polar Surface Area>
133.16

> <cLogS>
-1.337

> <Molweight>
327.332

> <cLogP>
-2.8883

> <H-Acceptors>
8

> <H-Donors>
4

> <Ro5 violations>
0

> <Druglikeness>
4.2615

> <DrugScore>
0.740491254655022

> <Mutagenic>
none

> <Tumorigenic>
none

> <Reproductive Effective>
low

> <Irritant>
none

$$$$
1019-44-9
  SciTegic12192016392D

 16 17  0  0  0  0            999 V2000
    5.1078   -2.5167    0.0000 O   0  0
    4.7987   -1.5657    0.0000 C   0  0
    3.8206   -1.3577    0.0000 C   0  0
    5.4679   -0.8225    0.0000 C   0  0
    3.5116   -0.4067    0.0000 C   0  0
    5.1588    0.1284    0.0000 C   0  0
    4.1807    0.3364    0.0000 C   0  0
    2.5980    0.0000    0.0000 C   0  0
    3.6807    1.2024    0.0000 N   0  0
    2.7026    0.9945    0.0000 C   0  0
    1.7320   -0.5000    0.0000 C   0  0
    0.8660    0.0000    0.0000 C   0  0
    0.0000   -0.5000    0.0000 N   0  3
    0.4999   -1.3660    0.0000 O   0  5
   -0.8660   -0.9999    0.0000 C   0  0
   -0.4999    0.3660    0.0000 C   0  0
  1  2  1  0
  2  3  2  0
  2  4  1  0
  3  5  1  0
  4  6  2  0
  5  7  2  0
  5  8  1  0
  7  9  1  0
  8 10  2  0
  8 11  1  0
 11 12  1  0
 12 13  1  0
 13 14  1  0
 13 15  1  0
 13 16  1  0
  6  7  1  0
  9 10  1  0
M  CHG  2  13   1  14  -1
M  END
> <Smiles>
OC2(=CC1(=C(NC=C1CC[N+]([O-])(C)C)C=C2))

> <Molecule Name>
1019-44-9

> <Polar Surface Area>
53.09

> <cLogS>
0.698

> <Molweight>
220.271

> <cLogP>
0.5207

> <H-Acceptors>
4

> <H-Donors>
2

> <Ro5 violations>
0

> <Druglikeness>
-8.6728

> <DrugScore>
0.488091769765847

> <Mutagenic>
none

> <Tumorigenic>
none

> <Reproductive Effective>
none

> <Irritant>
none

$$$$
10191-41-0
  SciTegic12192016392D

 31 32  0  0  0  0            999 V2000
   -1.2990    0.0000    0.0000 O   0  0
   -2.5980   -0.7499    0.0000 C   0  0
    0.0000   -0.7500    0.0000 C   0  0
   -2.5980   -2.2499    0.0000 C   0  0
   -3.8971    0.0000    0.0000 C   0  0
    0.0000   -2.2500    0.0000 C   0  0
    1.2990    0.0000    0.0000 C   0  0
    1.2990   -1.5000    0.0000 C   0  0
   -3.8971   -2.9999    0.0000 C   0  0
   -1.2990   -2.9999    0.0000 C   0  0
   -5.1961   -0.7499    0.0000 C   0  0
   -3.8971    1.5000    0.0000 C   0  0
    2.5980   -0.7500    0.0000 C   0  0
   -5.1961   -2.2499    0.0000 C   0  0
   -3.8971   -4.4999    0.0000 C   0  0
   -6.4951    0.0000    0.0000 C   0  0
    3.8971    0.0000    0.0000 C   0  0
   -6.4951   -2.9999    0.0000 O   0  0
    5.1961   -0.7500    0.0000 C   0  0
    6.4951    0.0000    0.0000 C   0  0
    5.1961   -2.2500    0.0000 C   0  0
    7.7942   -0.7500    0.0000 C   0  0
    9.0932    0.0000    0.0000 C   0  0
   10.3923   -0.7500    0.0000 C   0  0
   11.6913    0.0000    0.0000 C   0  0
   10.3923   -2.2500    0.0000 C   0  0
   12.9903   -0.7500    0.0000 C   0  0
   14.2894    0.0000    0.0000 C   0  0
   15.5884   -0.7500    0.0000 C   0  0
   16.8874    0.0000    0.0000 C   0  0
   15.5884   -2.2500    0.0000 C   0  0
  1  2  1  0
  1  3  1  0
  2  4  2  0
  2  5  1  0
  3  6  1  0
  3  7  1  0
  3  8  1  0
  4  9  1  0
  4 10  1  0
  5 11  2  0
  5 12  1  0
  7 13  1  0
  9 14  2  0
  9 15  1  0
 11 16  1  0
 13 17  1  0
 14 18  1  0
 17 19  1  0
 19 20  1  0
 19 21  1  0
 20 22  1  0
 22 23  1  0
 23 24  1  0
 24 25  1  0
 24 26  1  0
 25 27  1  0
 27 28  1  0
 28 29  1  0
 29 30  1  0
 29 31  1  0
  6 10  1  0
 11 14  1  0
M  END
> <Smiles>
O2(C1(=C(C(=C(O)C(=C1C)C)C)CCC2(CCCC(CCCC(CCCC(C)C)C)C)C))

> <Molecule Name>
10191-41-0

> <Polar Surface Area>
29.46

> <cLogS>
-7.196

> <Molweight>
430.714

> <cLogP>
9.6438

> <H-Acceptors>
2

> <H-Donors>
1

> <Ro5 violations>
1

> <Druglikeness>
-3.2757

> <DrugScore>
0.122057034100301

> <Mutagenic>
none

> <Tumorigenic>
none

> <Reproductive Effective>
none

> <Irritant>
none

$$$$
101932-71-2
  SciTegic12192016392D

 70 72  0  0  0  0            999 V2000
   20.6438    2.9220    0.0000 P   0  0
   19.6454    4.0335    0.0000 O   0  0
   19.5290    1.9182    0.0000 O   0  0
   21.7586    3.9258    0.0000 O   0  0
   21.6476    1.8072    0.0000 O   0  0
   18.1023    2.3818    0.0000 C   0  0
   17.6387    3.8085    0.0000 C   0  0
   16.8887    1.5001    0.0000 C   0  0
   16.1386    3.8085    0.0000 C   0  0
   19.0064    4.4202    0.0000 C   0  0
   17.7955    5.3004    0.0000 C   0  0
   15.6751    2.3818    0.0000 O   0  0
   16.8887    0.0000    0.0000 C   0  0
   16.7488    5.1789    0.0000 O   0  0
   14.6467    3.6517    0.0000 C   0  0
   18.1878   -0.7500    0.0000 O   0  0
   15.5895   -0.7500    0.0000 C   0  0
   15.8670    6.3925    0.0000 C   0  0
   13.7650    4.8653    0.0000 C   0  0
   19.4869    0.0000    0.0000 C   0  0
   14.2904    0.0000    0.0000 C   0  0
   14.3751    6.2357    0.0000 C   0  0
   16.4772    7.7629    0.0000 C   0  0
   12.2731    4.7085    0.0000 O   0  0
   14.2904    1.5001    0.0000 O   0  0
   12.9913   -0.7500    0.0000 C   0  0
   13.4934    7.4493    0.0000 C   0  0
   15.5954    8.9766    0.0000 C   0  0
   11.6921    0.0000    0.0000 C   0  0
   12.9913   -2.2501    0.0000 C   0  0
   16.2056   10.3470    0.0000 C   0  0
   11.6921    1.5001    0.0000 O   0  0
   10.3930   -0.7500    0.0000 C   0  0
   15.3238   11.5606    0.0000 C   0  0
    9.0939    0.0000    0.0000 C   0  0
   10.3930   -2.2501    0.0000 C   0  0
   15.7874   12.9873    0.0000 N   0  0
   13.8237   11.5606    0.0000 C   0  0
    7.7947   -0.7500    0.0000 C   0  0
   14.5738   13.8690    0.0000 C   0  0
   13.3602   12.9873    0.0000 O   0  0
    6.4956    0.0000    0.0000 C   0  0
    7.7947   -2.2501    0.0000 C   0  0
   14.5738   15.3691    0.0000 C   0  0
    5.1965   -0.7500    0.0000 C   0  0
    6.4956    1.5001    0.0000 C   0  0
   15.8729   16.1192    0.0000 C   0  0
   13.2747   16.1192    0.0000 C   0  0
    3.8973    0.0000    0.0000 C   0  0
   15.8729   17.6193    0.0000 C   0  0
    2.5982   -0.7500    0.0000 C   0  0
   17.1721   18.3694    0.0000 N   0  0
    1.2991    0.0000    0.0000 C   0  0
   17.1721   19.8695    0.0000 C   0  0
    1.2991    1.5001    0.0000 C   0  0
    0.0000   -0.7500    0.0000 C   0  0
   15.8729   20.6195    0.0000 O   0  0
   18.4712   20.6195    0.0000 C   0  0
    0.0000    2.2501    0.0000 C   0  0
   19.7703   19.8695    0.0000 O   0  0
   18.4712   22.1196    0.0000 C   0  0
   -1.2991    3.0002    0.0000 N   0  0
   17.1721   22.8697    0.0000 O   0  0
   19.7703   22.8697    0.0000 C   0  0
   21.0695   22.1196    0.0000 N   0  0
   19.7703   24.3698    0.0000 C   0  0
   21.0695   20.6195    0.0000 C   0  0
   22.3686   22.8697    0.0000 C   0  0
   21.0695   25.1198    0.0000 O   0  0
   21.0695   26.6200    0.0000 C   0  0
  1  2  2  0
  1  3  1  0
  1  4  1  0
  1  5  1  0
  3  6  1  0
  6  7  1  0
  6  8  1  0
  7  9  1  0
  7 10  1  0
  7 11  1  0
  8 12  1  0
  8 13  1  0
  9 14  1  0
  9 15  1  0
 13 16  1  0
 13 17  1  0
 14 18  1  0
 15 19  1  0
 16 20  1  0
 17 21  1  0
 18 22  1  0
 18 23  1  0
 19 24  1  0
 21 25  1  0
 21 26  1  0
 22 27  1  0
 23 28  1  0
 26 29  1  0
 26 30  1  0
 28 31  2  0
 29 32  1  0
 29 33  1  0
 31 34  1  0
 33 35  1  0
 33 36  1  0
 34 37  1  0
 34 38  2  0
 35 39  2  0
 37 40  2  0
 38 41  1  0
 39 42  1  0
 39 43  1  0
 40 44  1  0
 42 45  2  0
 42 46  1  0
 44 47  1  0
 44 48  1  0
 45 49  1  0
 47 50  1  0
 49 51  2  0
 50 52  1  0
 51 53  1  0
 52 54  1  0
 53 55  2  0
 53 56  1  0
 54 57  2  0
 54 58  1  0
 55 59  1  0
 58 60  1  0
 58 61  1  0
 59 62  3  0
 61 63  1  0
 61 64  1  0
 64 65  1  0
 64 66  1  0
 65 67  1  0
 65 68  1  0
 66 69  1  0
 69 70  1  0
  9 12  1  0
 19 22  1  0
 40 41  1  0
M  END
> <Smiles>
P(=O)(OC3(C(C1(OC(C(C)C(C1)O)CC=CC=2(N=C(C(CCNC(=O)C(O)C(O)C(N(C)C)COC)C)OC=2))(OC3C(OC)CC(O)C(C(O)C(C=C(C(=CC=CC(=CC#N)C)C)C)C)C))(C)C))(O)O

> <Molecule Name>
101932-71-2

> <Polar Surface Area>
296.8

> <cLogS>
-3.689

> <Molweight>
1009.18

> <cLogP>
0.3674

> <H-Acceptors>
19

> <H-Donors>
8

> <Ro5 violations>
3

> <Druglikeness>
-19.475

> <DrugScore>
0.133725662884761

> <Mutagenic>
none

> <Tumorigenic>
none

> <Reproductive Effective>
none

> <Irritant>
high

$$$$
101968-71-2
  SciTegic12192016392D

 23 25  0  0  0  0            999 V2000
    2.5980   -2.9999    0.0000 N   0  0
    2.5980   -3.9999    0.0000 C   0  0
    2.5980   -1.9999    0.0000 C   0  0
    3.4641   -1.5000    0.0000 C   0  0
    1.7320   -1.5000    0.0000 C   0  0
    4.3301   -2.0000    0.0000 C   0  0
    3.4641   -0.5000    0.0000 C   0  0
    3.4641   -2.5000    0.0000 C   0  0
    0.8660   -2.0000    0.0000 C   0  0
    1.7320   -0.5000    0.0000 C   0  0
    4.3301   -3.0000    0.0000 C   0  0
    2.5980    0.0000    0.0000 C   0  0
    0.7614   -2.9945    0.0000 C   0  0
   -0.0475   -1.5932    0.0000 C   0  0
    0.8660    0.0000    0.0000 C   0  0
   -0.2166   -3.2024    0.0000 C   0  0
    1.4306   -3.7376    0.0000 C   0  0
   -0.7166   -2.3364    0.0000 N   0  0
    0.8660    1.0000    0.0000 C   0  0
    0.0000   -0.5000    0.0000 C   0  0
   -0.5256   -4.1534    0.0000 C   0  0
    1.1216   -4.6887    0.0000 C   0  0
    0.1434   -4.8966    0.0000 C   0  0
  1  2  3  0
  1  3  1  0
  3  4  1  0
  3  5  1  0
  4  6  1  0
  4  7  1  0
  4  8  1  0
  5  9  1  0
  5 10  1  0
  6 11  2  0
  7 12  1  0
  9 13  1  0
  9 14  2  0
 10 15  1  0
 13 16  2  0
 13 17  1  0
 14 18  1  0
 15 19  2  0
 15 20  1  0
 16 21  1  0
 17 22  2  0
 21 23  2  0
 10 12  1  0
 16 18  1  0
 22 23  1  0
M  END
> <Smiles>
N(#C)C1(C(C=C)(CCC(C1C=3(C2(=C(C=CC=C2)NC=3)))C(=C)C)C)

> <Molecule Name>
101968-71-2

> <Polar Surface Area>
39.58

> <cLogS>
-4.654

> <Molweight>
305.444

> <cLogP>
5.0729

> <H-Acceptors>
2

> <H-Donors>
1

> <Ro5 violations>
1

> <Druglikeness>
-21.472

> <DrugScore>
0.13475164573195

> <Mutagenic>
none

> <Tumorigenic>
none

> <Reproductive Effective>
high

> <Irritant>
low

$$$$
101968-72-3
  SciTegic12192016392D

 24 26  0  0  0  0            999 V2000
    4.3301   -4.0000    0.0000 S   0  0
    3.4641   -3.5000    0.0000 C   0  0
    2.5980   -2.9999    0.0000 N   0  0
    2.5980   -1.9999    0.0000 C   0  0
    3.4641   -1.5000    0.0000 C   0  0
    1.7320   -1.5000    0.0000 C   0  0
    4.3301   -2.0000    0.0000 C   0  0
    3.4641   -0.5000    0.0000 C   0  0
    3.4641   -2.5000    0.0000 C   0  0
    0.8660   -2.0000    0.0000 C   0  0
    1.7320   -0.5000    0.0000 C   0  0
    4.3301   -3.0000    0.0000 C   0  0
    2.5980    0.0000    0.0000 C   0  0
    0.7614   -2.9945    0.0000 C   0  0
   -0.0475   -1.5932    0.0000 C   0  0
    0.8660    0.0000    0.0000 C   0  0
   -0.2166   -3.2024    0.0000 C   0  0
    1.4306   -3.7376    0.0000 C   0  0
   -0.7166   -2.3364    0.0000 N   0  0
    0.8660    1.0000    0.0000 C   0  0
    0.0000   -0.5000    0.0000 C   0  0
   -0.5256   -4.1534    0.0000 C   0  0
    1.1216   -4.6887    0.0000 C   0  0
    0.1434   -4.8966    0.0000 C   0  0
  1  2  2  0
  2  3  2  0
  3  4  1  0
  4  5  1  0
  4  6  1  0
  5  7  1  0
  5  8  1  0
  5  9  1  0
  6 10  1  0
  6 11  1  0
  7 12  2  0
  8 13  1  0
 10 14  1  0
 10 15  2  0
 11 16  1  0
 14 17  2  0
 14 18  1  0
 15 19  1  0
 16 20  2  0
 16 21  1  0
 17 22  1  0
 18 23  2  0
 22 24  2  0
 11 13  1  0
 17 19  1  0
 23 24  1  0
M  END
> <Smiles>
S=C=NC1(C(C=C)(CCC(C1C=3(C2(=C(C=CC=C2)NC=3)))C(=C)C)C)

> <Molecule Name>
101968-72-3

> <Polar Surface Area>
60.24

> <cLogS>
-5.494

> <Molweight>
336.502

> <cLogP>
6.9467

> <H-Acceptors>
2

> <H-Donors>
1

> <Ro5 violations>
1

> <Druglikeness>
-24.95

> <DrugScore>
0.0931587952922895

> <Mutagenic>
low

> <Tumorigenic>
low

> <Reproductive Effective>
low

> <Irritant>
none

$$$$
101968-73-4
  SciTegic12192016392D

 24 26  0  0  0  0            999 V2000
    2.5980   -3.0000    0.0000 Cl  0  0
    2.5980   -1.9999    0.0000 C   0  0
    3.4641   -1.5000    0.0000 C   0  0
    1.7320   -1.5000    0.0000 C   0  0
    4.3301   -2.0000    0.0000 C   0  0
    3.4641   -0.5000    0.0000 C   0  0
    3.4641   -2.5000    0.0000 C   0  0
    1.7320   -0.5000    0.0000 C   0  0
    4.3301   -3.0000    0.0000 C   0  0
    4.3301    0.0000    0.0000 N   0  0
    2.5980    0.0000    0.0000 C   0  0
    0.8660    0.0000    0.0000 C   0  0
    5.1961    0.4999    0.0000 C   0  0
    2.5980    1.0000    0.0000 C   0  0
    0.8660    1.0000    0.0000 C   0  0
    0.0000   -0.5000    0.0000 C   0  0
    3.4070    1.5877    0.0000 C   0  0
    1.7890    1.5877    0.0000 C   0  0
    3.0980    2.5388    0.0000 C   0  0
    4.3852    1.3798    0.0000 C   0  0
    2.0980    2.5388    0.0000 N   0  0
    3.7672    3.2819    0.0000 C   0  0
    5.0543    2.1230    0.0000 C   0  0
    4.7453    3.0740    0.0000 C   0  0
  1  2  1  0
  2  3  1  0
  2  4  1  0
  3  5  1  0
  3  6  1  0
  3  7  1  0
  4  8  1  0
  5  9  2  0
  6 10  1  0
  6 11  1  0
  8 12  1  0
 10 13  3  0
 11 14  1  0
 12 15  2  0
 12 16  1  0
 14 17  1  0
 14 18  2  0
 17 19  2  0
 17 20  1  0
 18 21  1  0
 19 22  1  0
 20 23  2  0
 22 24  2  0
  8 11  1  0
 19 21  1  0
 23 24  1  0
M  END
> <Smiles>
ClC3(C(C=C)(C(N#C)C(C=2(C1(=C(C=CC=C1)NC=2)))C(C3)C(=C)C)C)

> <Molecule Name>
101968-73-4

> <Polar Surface Area>
39.58

> <cLogS>
-4.981

> <Molweight>
339.889

> <cLogP>
5.3579

> <H-Acceptors>
2

> <H-Donors>
1

> <Ro5 violations>
1

> <Druglikeness>
-20.575

> <DrugScore>
0.11929685497618

> <Mutagenic>
none

> <Tumorigenic>
none

> <Reproductive Effective>
high

> <Irritant>
low

$$$$
101968-74-5
  SciTegic12192016392D

 25 27  0  0  0  0            999 V2000
    2.5980   -3.0000    0.0000 Cl  0  0
    2.5980   -1.9999    0.0000 C   0  0
    3.4641   -1.5000    0.0000 C   0  0
    1.7320   -1.5000    0.0000 C   0  0
    4.3301   -2.0000    0.0000 C   0  0
    3.4641   -0.5000    0.0000 C   0  0
    3.4641   -2.5000    0.0000 C   0  0
    1.7320   -0.5000    0.0000 C   0  0
    4.3301   -3.0000    0.0000 C   0  0
    4.3301    0.0000    0.0000 N   0  0
    2.5980    0.0000    0.0000 C   0  0
    0.8660    0.0000    0.0000 C   0  0
    5.1961   -0.5000    0.0000 C   0  0
    2.5980    1.0000    0.0000 C   0  0
    0.8660    1.0000    0.0000 C   0  0
    0.0000   -0.5000    0.0000 C   0  0
    6.0621   -1.0000    0.0000 S   0  0
    3.4070    1.5877    0.0000 C   0  0
    1.7890    1.5877    0.0000 C   0  0
    3.0980    2.5388    0.0000 C   0  0
    4.3852    1.3798    0.0000 C   0  0
    2.0980    2.5388    0.0000 N   0  0
    3.7672    3.2819    0.0000 C   0  0
    5.0543    2.1230    0.0000 C   0  0
    4.7453    3.0740    0.0000 C   0  0
  1  2  1  0
  2  3  1  0
  2  4  1  0
  3  5  1  0
  3  6  1  0
  3  7  1  0
  4  8  1  0
  5  9  2  0
  6 10  1  0
  6 11  1  0
  8 12  1  0
 10 13  2  0
 11 14  1  0
 12 15  2  0
 12 16  1  0
 13 17  2  0
 14 18  1  0
 14 19  2  0
 18 20  2  0
 18 21  1  0
 19 22  1  0
 20 23  1  0
 21 24  2  0
 23 25  2  0
  8 11  1  0
 20 22  1  0
 24 25  1  0
M  END
> <Smiles>
ClC3(C(C=C)(C(N=C=S)C(C=2(C1(=C(C=CC=C1)NC=2)))C(C3)C(=C)C)C)

> <Molecule Name>
101968-74-5

> <Polar Surface Area>
60.24

> <cLogS>
-5.821

> <Molweight>
370.947

> <cLogP>
7.2317

> <H-Acceptors>
2

> <H-Donors>
1

> <Ro5 violations>
1

> <Druglikeness>
-24.027

> <DrugScore>
0.0836223090212109

> <Mutagenic>
low

> <Tumorigenic>
low

> <Reproductive Effective>
low

> <Irritant>
none

$$$$
101968-75-6
  SciTegic12192016392D

 23 26  0  0  0  0            999 V2000
    0.8660   -2.0000    0.0000 N   0  0
    1.7320   -2.5000    0.0000 C   0  0
    0.0000   -1.5000    0.0000 C   0  0
    0.0000   -0.5000    0.0000 C   0  0
   -0.8660   -1.9999    0.0000 C   0  0
    0.8660    0.0000    0.0000 C   0  0
   -0.8660    0.0000    0.0000 C   0  0
    0.8660   -1.0000    0.0000 C   0  0
   -0.8660   -2.9999    0.0000 C   0  0
   -1.7320   -1.4999    0.0000 C   0  0
    1.7320   -0.5000    0.0000 C   0  0
   -1.7320   -0.4999    0.0000 C   0  0
   -1.7320   -3.4999    0.0000 C   0  0
   -0.1228   -3.6691    0.0000 C   0  0
   -2.5980   -1.9999    0.0000 C   0  0
   -2.5980   -2.9999    0.0000 C   0  0
   -1.5241   -4.4781    0.0000 C   0  0
   -0.5296   -4.5826    0.0000 N   0  0
   -3.0980   -1.1339    0.0000 C   0  0
   -3.5980   -2.0000    0.0000 C   0  0
   -3.4043   -3.6445    0.0000 C   0  0
   -2.3862   -5.0457    0.0000 C   0  0
   -3.2997   -4.6390    0.0000 C   0  0
  1  2  3  0
  1  3  1  0
  3  4  1  0
  3  5  1  0
  4  6  1  0
  4  7  1  0
  4  8  1  0
  5  9  1  0
  5 10  1  0
  6 11  2  0
  7 12  1  0
  9 13  1  0
  9 14  2  0
 10 15  1  0
 13 16  2  0
 13 17  1  0
 14 18  1  0
 15 19  1  0
 15 20  1  0
 16 21  1  0
 17 22  2  0
 21 23  2  0
 10 12  1  0
 15 16  1  0
 17 18  1  0
 22 23  1  0
M  END
> <Smiles>
N(#C)C1(C(C=C)(CCC4(C1C=3(C2(=C(C=CC=C2NC=3)C4(C)C))))C)

> <Molecule Name>
101968-75-6

> <Polar Surface Area>
39.58

> <cLogS>
-5.027

> <Molweight>
305.444

> <cLogP>
4.3964

> <H-Acceptors>
2

> <H-Donors>
1

> <Ro5 violations>
0

> <Druglikeness>
-5.4214

> <DrugScore>
0.141624754089966

> <Mutagenic>
none

> <Tumorigenic>
none

> <Reproductive Effective>
high

> <Irritant>
low

$$$$
101968-76-7
  SciTegic12192016392D

 24 27  0  0  0  0            999 V2000
   -0.8660    1.0000    0.0000 Cl  0  0
   -0.8660    0.0000    0.0000 C   0  0
    0.0000   -0.5000    0.0000 C   0  0
   -1.7320   -0.4999    0.0000 C   0  0
    0.0000   -1.5000    0.0000 C   0  0
    0.8660    0.0000    0.0000 C   0  0
    0.8660   -1.0000    0.0000 C   0  0
   -1.7320   -1.4999    0.0000 C   0  0
    0.8660   -2.0000    0.0000 N   0  0
   -0.8660   -1.9999    0.0000 C   0  0
    1.7320   -0.5000    0.0000 C   0  0
   -2.5980   -1.9999    0.0000 C   0  0
    1.7320   -2.5000    0.0000 C   0  0
   -0.8660   -2.9999    0.0000 C   0  0
   -2.5980   -2.9999    0.0000 C   0  0
   -3.0980   -1.1339    0.0000 C   0  0
   -3.5980   -2.0000    0.0000 C   0  0
   -1.7320   -3.4999    0.0000 C   0  0
   -0.1228   -3.6691    0.0000 C   0  0
   -3.4043   -3.6445    0.0000 C   0  0
   -1.5241   -4.4781    0.0000 C   0  0
   -0.5296   -4.5826    0.0000 N   0  0
   -3.2997   -4.6390    0.0000 C   0  0
   -2.3862   -5.0457    0.0000 C   0  0
  1  2  1  0
  2  3  1  0
  2  4  1  0
  3  5  1  0
  3  6  1  0
  3  7  1  0
  4  8  1  0
  5  9  1  0
  5 10  2  0
  6 11  2  0
  8 12  1  0
  9 13  3  0
 10 14  1  0
 12 15  1  0
 12 16  1  0
 12 17  1  0
 14 18  1  0
 14 19  2  0
 15 20  1  0
 18 21  1  0
 19 22  1  0
 20 23  2  0
 21 24  2  0
  8 10  1  0
 15 18  2  0
 21 22  1  0
 23 24  1  0
M  END
> <Smiles>
ClC1(C(C(N#C)=C2(C=4(C=3(C(=CC=CC=3(C(C2(C1))(C)C))NC=4))))(C=C)C)

> <Molecule Name>
101968-76-7

> <Polar Surface Area>
39.58

> <cLogS>
-5.18

> <Molweight>
337.873

> <cLogP>
4.2691

> <H-Acceptors>
2

> <H-Donors>
1

> <Ro5 violations>
0

> <Druglikeness>
-4.2475

> <DrugScore>
0.13902966642777

> <Mutagenic>
none

> <Tumorigenic>
none

> <Reproductive Effective>
high

> <Irritant>
low

$$$$
10197-71-4
  SciTegic12192016392D

 12 12  0  0  0  0            999 V2000
    2.5980   -0.7500    0.0000 O   0  0
    1.2990    0.0000    0.0000 C   0  0
    1.2990    1.5000    0.0000 O   0  0
    0.0000   -0.7500    0.0000 C   0  0
   -1.2990    0.0000    0.0000 C   0  0
    0.0000   -2.2499    0.0000 C   0  0
   -1.2990    1.5000    0.0000 C   0  0
   -2.5980   -0.7499    0.0000 C   0  0
   -1.2990   -2.9999    0.0000 C   0  0
    0.0000    2.2500    0.0000 O   0  0
   -2.5980    2.2500    0.0000 O   0  0
   -2.5980   -2.2499    0.0000 C   0  0
  1  2  2  0
  2  3  1  0
  2  4  1  0
  4  5  2  0
  4  6  1  0
  5  7  1  0
  5  8  1  0
  6  9  2  0
  7 10  2  0
  7 11  1  0
  8 12  2  0
  9 12  1  0
M  END
> <Smiles>
O=C(O)C1(=C(C(=O)O)C=CC=C1)

> <Molecule Name>
10197-71-4

> <Polar Surface Area>
74.6

> <cLogS>
-1.642

> <Molweight>
166.132

> <cLogP>
0.6298

> <H-Acceptors>
4

> <H-Donors>
2

> <Ro5 violations>
0

> <Druglikeness>
-1.8442

> <DrugScore>
0.158477639877375

> <Mutagenic>
high

> <Tumorigenic>
none

> <Reproductive Effective>
high

> <Irritant>
low

$$$$
101977-25-7
  SciTegic12192016392D

 22 22  0  0  0  0            999 V2000
   -2.6067   -6.7724    0.0000 O   0  0
   -2.6067   -5.2674    0.0000 C   0  0
   -3.9100   -4.5149    0.0000 O   0  0
   -1.3033   -4.5149    0.0000 C   0  0
   -1.3033   -3.0099    0.0000 C   0  0
    0.0000   -5.2674    0.0000 C   0  0
    0.0000   -2.2574    0.0000 C   0  0
    0.0000   -0.7524    0.0000 C   0  0
    1.3033    0.0000    0.0000 C   0  0
    1.3033    1.5049    0.0000 C   0  0
    2.6067   -0.7524    0.0000 C   0  0
    2.5209    2.3896    0.0000 C   0  0
    0.0857    2.3896    0.0000 C   0  0
    2.0558    3.8209    0.0000 C   0  0
    3.9522    1.9245    0.0000 C   0  0
    0.5508    3.8209    0.0000 N   0  0
    2.9404    5.0385    0.0000 C   0  0
    5.0707    2.9315    0.0000 C   0  0
    4.4125    4.9180    0.0000 O   0  0
    2.3283    6.4134    0.0000 O   0  0
    4.8072    4.3300    0.0000 O   0  0
    6.5020    2.4665    0.0000 O   0  0
  1  2  2  0
  2  3  1  0
  2  4  1  0
  4  5  2  0
  4  6  1  0
  5  7  1  0
  7  8  1  0
  8  9  2  0
  9 10  1  0
  9 11  1  0
 10 12  1  0
 10 13  1  0
 12 14  1  0
 12 15  1  0
 13 16  1  0
 14 17  1  0
 15 18  1  0
 17 19  2  0
 17 20  1  0
 18 21  2  0
 18 22  1  0
 14 16  1  0
M  END
> <Smiles>
O=C(O)C(=CCC=C(C1(C(C(C(=O)O)NC1)CC(=O)O))C)C

> <Molecule Name>
101977-25-7

> <Polar Surface Area>
123.93

> <cLogS>
-1.39

> <Molweight>
311.333

> <cLogP>
-1.1917

> <H-Acceptors>
7

> <H-Donors>
4

> <Ro5 violations>
0

> <Druglikeness>
3.568

> <DrugScore>
0.741222408109897

> <Mutagenic>
none

> <Tumorigenic>
none

> <Reproductive Effective>
low

> <Irritant>
none

$$$$
101977-26-8
  SciTegic12192016392D

 22 22  0  0  0  0            999 V2000
   13.6339   -0.9860    0.0000 O   0  0
   13.0022    0.3489    0.0000 C   0  0
   13.8868    1.5665    0.0000 O   0  0
   11.5054    0.5062    0.0000 C   0  0
   10.7529    1.8096    0.0000 N   0  0
   10.4984   -0.6121    0.0000 C   0  0
    9.2808    1.4967    0.0000 C   0  0
    9.1235    0.0000    0.0000 C   0  0
   10.8113   -2.0842    0.0000 C   0  0
    7.8201   -0.7524    0.0000 C   0  0
   12.2426   -2.5493    0.0000 C   0  0
    7.8201   -2.2574    0.0000 C   0  0
    6.5168    0.0000    0.0000 C   0  0
   13.3220   -1.6218    0.0000 O   0  0
   12.5555   -4.0214    0.0000 O   0  0
    6.5168   -3.0099    0.0000 C   0  0
    6.5168   -4.5149    0.0000 C   0  0
    5.2134   -5.2674    0.0000 C   0  0
    5.2134   -6.7724    0.0000 C   0  0
    3.9100   -4.5149    0.0000 C   0  0
    6.5168   -7.5249    0.0000 O   0  0
    3.9100   -7.5249    0.0000 O   0  0
  1  2  2  0
  2  3  1  0
  2  4  1  0
  4  5  1  0
  4  6  1  0
  5  7  1  0
  6  8  1  0
  6  9  1  0
  8 10  1  0
  9 11  1  0
 10 12  2  0
 10 13  1  0
 11 14  2  0
 11 15  1  0
 12 16  1  0
 16 17  2  0
 17 18  1  0
 18 19  1  0
 18 20  1  0
 19 21  2  0
 19 22  1  0
  7  8  1  0
M  END
> <Smiles>
O=C(O)C1(NCC(C1CC(=O)O)C(=CC=CC(C(=O)O)C)C)

> <Molecule Name>
101977-26-8

> <Polar Surface Area>
123.93

> <cLogS>
-1.426

> <Molweight>
311.333

> <cLogP>
-1.5798

> <H-Acceptors>
7

> <H-Donors>
4

> <Ro5 violations>
0

> <Druglikeness>
4.3574

> <DrugScore>
0.746669156128791

> <Mutagenic>
none

> <Tumorigenic>
none

> <Reproductive Effective>
low

> <Irritant>
none

$$$$
101977-27-9
  SciTegic12192016392D

 23 24  0  0  0  0            999 V2000
    1.6366   -5.7894    0.0000 O   0  0
    0.7522   -4.5721    0.0000 C   0  0
    1.2172   -3.1412    0.0000 O   0  0
   -0.7522   -4.5721    0.0000 C   0  0
    0.0000   -2.2568    0.0000 C   0  0
   -1.2172   -3.1412    0.0000 C   0  0
   -1.6366   -5.7894    0.0000 C   0  0
    0.0000   -0.7522    0.0000 C   0  0
   -2.6481   -2.6762    0.0000 O   0  0
    1.3030    0.0000    0.0000 C   0  0
    1.3030    1.5045    0.0000 C   0  0
    2.6060   -0.7522    0.0000 C   0  0
    2.5202    2.3889    0.0000 C   0  0
    0.0857    2.3889    0.0000 C   0  0
    2.0552    3.8198    0.0000 C   0  0
    3.9511    1.9240    0.0000 C   0  0
    0.5507    3.8198    0.0000 N   0  0
    2.9396    5.0371    0.0000 C   0  0
    5.0692    2.9307    0.0000 C   0  0
    4.4112    4.9166    0.0000 O   0  0
    2.3276    6.4116    0.0000 O   0  0
    4.8058    4.3288    0.0000 O   0  0
    6.5002    2.4658    0.0000 O   0  0
  1  2  2  0
  2  3  1  0
  2  4  1  0
  3  5  1  0
  4  6  1  0
  4  7  1  0
  5  8  1  0
  6  9  1  0
  8 10  2  0
 10 11  1  0
 10 12  1  0
 11 13  1  0
 11 14  1  0
 13 15  1  0
 13 16  1  0
 14 17  1  0
 15 18  1  0
 16 19  1  0
 18 20  2  0
 18 21  1  0
 19 22  2  0
 19 23  1  0
  5  6  1  0
 15 17  1  0
M  END
> <Smiles>
O=C2(OC(C=C(C1(C(C(C(=O)O)NC1)CC(=O)O))C)C(C2C)O)

> <Molecule Name>
101977-27-9

> <Polar Surface Area>
133.16

> <cLogS>
-1.337

> <Molweight>
327.332

> <cLogP>
-2.8883

> <H-Acceptors>
8

> <H-Donors>
4

> <Ro5 violations>
0

> <Druglikeness>
4.2615

> <DrugScore>
0.740491254655022

> <Mutagenic>
none

> <Tumorigenic>
none

> <Reproductive Effective>
low

> <Irritant>
none

$$$$
102037-92-3
  SciTegic12192016392D

 39 38  0  0  0  0            999 V2000
   30.3108    0.9999    0.0000 O   0  0
   30.3108    0.0000    0.0000 C   0  0
   29.4448   -0.5000    0.0000 C   0  0
   31.1769   -0.5000    0.0000 C   0  0
   28.5788    0.0000    0.0000 C   0  0
   32.0429    0.0000    0.0000 C   0  0
   27.7128   -0.5000    0.0000 C   0  0
   26.8467    0.0000    0.0000 C   0  0
   25.9807   -0.5000    0.0000 C   0  0
   25.1147    0.0000    0.0000 C   0  0
   24.2487   -0.5000    0.0000 C   0  0
   23.3826    0.0000    0.0000 C   0  0
   22.5166   -0.5000    0.0000 C   0  0
   21.6506    0.0000    0.0000 C   0  0
   20.7846   -0.5000    0.0000 C   0  0
   19.9185    0.0000    0.0000 C   0  0
   19.0525   -0.5000    0.0000 C   0  0
   18.1865    0.0000    0.0000 C   0  0
   17.3205   -0.5000    0.0000 C   0  0
   16.4544    0.0000    0.0000 C   0  0
   15.5884   -0.5000    0.0000 C   0  0
   14.7224    0.0000    0.0000 C   0  0
   13.8564   -0.5000    0.0000 C   0  0
   12.9903    0.0000    0.0000 C   0  0
   12.1243   -0.5000    0.0000 C   0  0
   11.2583    0.0000    0.0000 C   0  0
   10.3923   -0.5000    0.0000 C   0  0
    9.5262    0.0000    0.0000 C   0  0
    8.6602   -0.5000    0.0000 C   0  0
    7.7942    0.0000    0.0000 C   0  0
    6.9282   -0.5000    0.0000 C   0  0
    6.0621    0.0000    0.0000 C   0  0
    5.1961   -0.5000    0.0000 C   0  0
    4.3301    0.0000    0.0000 C   0  0
    3.4641   -0.5000    0.0000 C   0  0
    2.5980    0.0000    0.0000 C   0  0
    1.7320   -0.5000    0.0000 C   0  0
    0.8660    0.0000    0.0000 C   0  0
    0.0000   -0.5000    0.0000 C   0  0
  1  2  2  0
  2  3  1  0
  2  4  1  0
  3  5  1  0
  4  6  1  0
  5  7  1  0
  7  8  1  0
  8  9  1  0
  9 10  1  0
 10 11  2  0
 11 12  1  0
 12 13  1  0
 13 14  1  0
 14 15  1  0
 15 16  1  0
 16 17  1  0
 17 18  2  0
 18 19  1  0
 19 20  1  0
 20 21  1  0
 21 22  1  0
 22 23  1  0
 23 24  1  0
 24 25  2  0
 25 26  1  0
 26 27  1  0
 27 28  1  0
 28 29  1  0
 29 30  1  0
 30 31  1  0
 31 32  1  0
 32 33  1  0
 33 34  1  0
 34 35  1  0
 35 36  1  0
 36 37  1  0
 37 38  1  0
 38 39  1  0
M  END
> <Smiles>
O=C(CCCCCC=CCCCCCC=CCCCCCC=CCCCCCCCCCCCCCC)CC

> <Molecule Name>
102037-92-3

> <Polar Surface Area>
17.07

> <cLogS>
-9.672

> <Molweight>
542.973

> <cLogP>
15.526

> <H-Acceptors>
1

> <H-Donors>
0

> <Ro5 violations>
2

> <Druglikeness>
-24.836

> <DrugScore>
0.0519987162896963

> <Mutagenic>
none

> <Tumorigenic>
none

> <Reproductive Effective>
none

> <Irritant>
high

$$$$
102040-08-4
  SciTegic12192016392D

 57 62  0  0  0  0            999 V2000
   11.4964   -2.8579    0.0000 S   0  0
   10.5453   -2.5489    0.0000 O   0  0
   12.4474   -3.1669    0.0000 O   0  0
   11.8054   -1.9068    0.0000 O   0  0
   11.1874   -3.8089    0.0000 O   0  0
   11.1363   -1.1637    0.0000 C   0  0
   11.4453   -0.2126    0.0000 C   0  0
   10.1581   -1.3716    0.0000 C   0  0
   10.7761    0.5304    0.0000 C   0  0
   12.4234   -0.0047    0.0000 C   0  0
    9.4890   -0.6284    0.0000 C   0  0
    9.7980    0.3225    0.0000 C   0  0
   11.0852    1.4815    0.0000 C   0  0
   10.1070    1.2736    0.0000 C   0  0
   13.0926   -0.7479    0.0000 O   0  0
   12.7324    0.9462    0.0000 C   0  0
    9.1800   -1.5795    0.0000 O   0  0
    8.5108   -0.8364    0.0000 C   0  0
    9.1289    1.0657    0.0000 C   0  0
   12.0633    1.6894    0.0000 C   0  0
   13.7106    1.1542    0.0000 O   0  0
    7.8417   -0.0932    0.0000 C   0  0
    8.0108   -1.7024    0.0000 C   0  0
    8.1507    0.8577    0.0000 C   0  0
    6.9282   -0.5000    0.0000 C   0  0
    7.0986    0.5758    0.0000 C   0  0
    8.4176   -2.6159    0.0000 O   0  0
    7.0327   -1.4945    0.0000 C   0  0
    6.0621    0.0000    0.0000 C   0  0
    5.1961   -0.5000    0.0000 C   0  0
    6.0621    0.9999    0.0000 C   0  0
    4.3301    0.0000    0.0000 C   0  0
    3.4641   -0.5000    0.0000 C   0  0
    2.5980    0.0000    0.0000 C   0  0
    3.4641   -1.5000    0.0000 C   0  0
    1.7320   -0.5000    0.0000 C   0  0
    2.5980    1.0000    0.0000 C   0  0
    0.8660    0.0000    0.0000 O   0  0
    0.0000   -0.5000    0.0000 C   0  0
    0.0000   -1.4999    0.0000 O   0  0
   -0.8660    0.0000    0.0000 C   0  0
   -0.8660   -2.0000    0.0000 C   0  0
   -0.8660    0.9999    0.0000 O   0  0
   -1.7320   -0.5000    0.0000 C   0  0
   -1.7320   -1.5000    0.0000 C   0  0
    0.0000    1.5000    0.0000 C   0  0
   -2.5980    0.0000    0.0000 O   0  0
   -2.5980   -2.0000    0.0000 O   0  0
    0.8660    1.0000    0.0000 O   0  0
    0.0000    2.5000    0.0000 C   0  0
    1.7320    1.5000    0.0000 C   0  0
   -0.8660    2.9999    0.0000 O   0  0
    0.8660    3.0000    0.0000 C   0  0
    1.7320    2.5000    0.0000 C   0  0
   -1.7320    2.4999    0.0000 C   0  0
    0.8660    4.0000    0.0000 O   0  0
    2.5980    3.0000    0.0000 O   0  0
  1  2  2  0
  1  3  2  0
  1  4  1  0
  1  5  1  0
  4  6  1  0
  6  7  1  0
  6  8  1  0
  7  9  1  0
  7 10  1  0
  8 11  1  0
  9 12  1  0
  9 13  1  0
  9 14  1  0
 10 15  1  0
 10 16  1  0
 11 17  1  0
 11 18  1  0
 12 19  1  0
 13 20  1  0
 16 21  1  0
 18 22  1  0
 18 23  1  0
 19 24  1  0
 22 25  1  0
 22 26  1  0
 23 27  1  0
 23 28  1  0
 25 29  1  0
 29 30  1  0
 29 31  1  0
 30 32  2  0
 32 33  1  0
 33 34  1  0
 33 35  1  0
 34 36  1  0
 34 37  1  0
 36 38  1  0
 38 39  1  0
 39 40  1  0
 39 41  1  0
 40 42  1  0
 41 43  1  0
 41 44  1  0
 42 45  1  0
 43 46  1  0
 44 47  1  0
 45 48  1  0
 46 49  1  0
 46 50  1  0
 49 51  1  0
 50 52  1  0
 50 53  1  0
 51 54  1  0
 52 55  1  0
 53 56  1  0
 54 57  1  0
 11 12  1  0
 16 20  1  0
 22 24  1  0
 25 28  1  0
 44 45  1  0
 53 54  1  0
M  END
> <Smiles>
S(=O)(=O)(OC1(C6(C(C2(CCC3(C(C2(C1)(O))C(O)CC3C(C=CC(C(COC4(OCC(O)C(C4OC5(OCC(O)C(C5OC)O))O))C)C)C)(C)))(CCC(C6O)O)C)))O

> <Molecule Name>
102040-08-4

> <Polar Surface Area>
279.97

> <cLogS>
-2.921

> <Molweight>
839.002

> <cLogP>
-0.7104

> <H-Acceptors>
17

> <H-Donors>
9

> <Ro5 violations>
3

> <Druglikeness>
-4.6175

> <DrugScore>
0.242025845719804

> <Mutagenic>
none

> <Tumorigenic>
none

> <Reproductive Effective>
none

> <Irritant>
none

$$$$
102040-09-5
  SciTegic12192016392D

 54 59  0  0  0  0            999 V2000
    8.0118    0.5247    0.0000 O   0  0
    7.2686    1.1939    0.0000 C   0  0
    8.9628    0.8337    0.0000 C   0  0
    6.3176    0.8848    0.0000 O   0  0
    7.4765    2.1720    0.0000 C   0  0
    9.1707    1.8119    0.0000 C   0  0
    6.1096   -0.0932    0.0000 C   0  0
    6.7334    2.8411    0.0000 O   0  0
    8.4276    2.4810    0.0000 C   0  0
   10.1218    2.1209    0.0000 O   0  0
    5.1961   -0.5000    0.0000 C   0  0
    6.7788   -0.8364    0.0000 C   0  0
    6.9413    3.8193    0.0000 C   0  0
    8.6355    3.4592    0.0000 O   0  0
   10.8649    1.4518    0.0000 C   0  0
    5.3006   -1.4945    0.0000 O   0  0
    4.3301    0.0000    0.0000 O   0  0
    7.7733   -0.7318    0.0000 O   0  0
    6.2788   -1.7024    0.0000 C   0  0
    3.4641   -0.5000    0.0000 C   0  0
    6.6855   -2.6159    0.0000 C   0  0
    3.4641   -1.5000    0.0000 C   0  0
    2.5980    0.0000    0.0000 C   0  0
    7.6800   -2.7205    0.0000 O   0  0
    2.5980   -1.9999    0.0000 C   0  0
    4.3301   -2.0000    0.0000 C   0  0
    1.7320   -0.5000    0.0000 C   0  0
    0.8660    0.0000    0.0000 C   0  0
    0.8660    1.0000    0.0000 C   0  0
    0.0000   -0.5000    0.0000 C   0  0
    1.6750    1.5877    0.0000 C   0  0
    0.0570    1.5877    0.0000 C   0  0
    1.3660    2.5388    0.0000 C   0  0
    2.6531    1.3798    0.0000 C   0  0
    1.8829    0.6096    0.0000 C   0  0
   -0.8940    1.2787    0.0000 O   0  0
    0.3660    2.5388    0.0000 C   0  0
    2.0351    3.2819    0.0000 C   0  0
    3.3223    2.1230    0.0000 C   0  0
   -0.2217    3.3478    0.0000 O   0  0
    1.0570    3.4898    0.0000 O   0  0
    3.0133    3.0740    0.0000 C   0  0
    1.7261    4.2330    0.0000 C   0  0
    3.6824    3.8172    0.0000 C   0  0
    2.3952    4.9761    0.0000 C   0  0
    3.3734    4.7682    0.0000 C   0  0
    4.6605    3.6093    0.0000 C   0  0
    3.9914    2.8661    0.0000 C   0  0
    2.0862    5.9272    0.0000 O   0  0
    4.0425    5.5114    0.0000 C   0  0
    5.3297    4.3524    0.0000 C   0  0
    3.7335    6.4624    0.0000 O   0  0
    5.0206    5.3035    0.0000 C   0  0
    5.6898    6.0466    0.0000 O   0  0
  1  2  1  0
  1  3  1  0
  2  4  1  0
  2  5  1  0
  3  6  1  0
  4  7  1  0
  5  8  1  0
  5  9  1  0
  6 10  1  0
  7 11  1  0
  7 12  1  0
  8 13  1  0
  9 14  1  0
 10 15  1  0
 11 16  1  0
 11 17  1  0
 12 18  1  0
 12 19  1  0
 17 20  1  0
 19 21  1  0
 20 22  1  0
 20 23  1  0
 21 24  1  0
 22 25  1  0
 22 26  1  0
 23 27  1  0
 27 28  1  0
 28 29  1  0
 28 30  1  0
 29 31  1  0
 29 32  1  0
 31 33  1  0
 31 34  1  0
 31 35  1  0
 32 36  1  0
 32 37  1  0
 33 38  1  0
 34 39  1  0
 37 40  1  0
 38 41  1  0
 38 42  1  0
 38 43  1  0
 42 44  1  0
 43 45  1  0
 44 46  1  0
 44 47  1  0
 44 48  1  0
 45 49  1  0
 46 50  1  0
 47 51  1  0
 50 52  1  0
 50 53  1  0
 53 54  1  0
  6  9  1  0
 16 19  1  0
 33 37  1  0
 39 42  1  0
 45 46  1  0
 51 53  1  0
M  END
> <Smiles>
O6(C(OC1(C(OC(C1O)CO)OC(C(C)C)CCC(C5(C4(C(C3(O)(C(C2(C(C(O)C(O)CC2)C(C3)O)(C))CC4))C(C5O)O)(C)))C))C(OC)C(O)C(C6)OC)

> <Molecule Name>
102040-09-5

> <Polar Surface Area>
237.45

> <cLogS>
-3.972

> <Molweight>
776.954

> <cLogP>
0.3271

> <H-Acceptors>
15

> <H-Donors>
9

> <Ro5 violations>
3

> <Druglikeness>
-5.7185

> <DrugScore>
0.224306724679909

> <Mutagenic>
none

> <Tumorigenic>
none

> <Reproductive Effective>
none

> <Irritant>
none

$$$$
102040-10-8
  SciTegic12192016392D

 52 57  0  0  0  0            999 V2000
    8.0118    0.5247    0.0000 O   0  0
    7.2686    1.1939    0.0000 C   0  0
    8.9628    0.8337    0.0000 C   0  0
    6.3176    0.8848    0.0000 O   0  0
    7.4765    2.1720    0.0000 C   0  0
    9.1707    1.8119    0.0000 C   0  0
    6.1096   -0.0932    0.0000 C   0  0
    6.7334    2.8411    0.0000 O   0  0
    8.4276    2.4810    0.0000 C   0  0
   10.1218    2.1209    0.0000 O   0  0
    5.1961   -0.5000    0.0000 C   0  0
    6.7788   -0.8364    0.0000 C   0  0
    6.9413    3.8193    0.0000 C   0  0
    8.6355    3.4592    0.0000 O   0  0
   10.8649    1.4518    0.0000 C   0  0
    5.3006   -1.4945    0.0000 O   0  0
    4.3301    0.0000    0.0000 O   0  0
    7.7733   -0.7318    0.0000 O   0  0
    6.2788   -1.7024    0.0000 C   0  0
    3.4641   -0.5000    0.0000 C   0  0
    6.6855   -2.6159    0.0000 C   0  0
    3.4641   -1.5000    0.0000 C   0  0
    2.5980    0.0000    0.0000 C   0  0
    7.6800   -2.7205    0.0000 O   0  0
    2.5980   -1.9999    0.0000 C   0  0
    4.3301   -2.0000    0.0000 C   0  0
    1.7320   -0.5000    0.0000 C   0  0
    0.8660    0.0000    0.0000 C   0  0
    0.8660    1.0000    0.0000 C   0  0
    0.0000   -0.5000    0.0000 C   0  0
    1.6750    1.5877    0.0000 C   0  0
    0.0570    1.5877    0.0000 C   0  0
    1.3660    2.5388    0.0000 C   0  0
    2.6531    1.3798    0.0000 C   0  0
    1.8829    0.6096    0.0000 C   0  0
    0.3660    2.5388    0.0000 C   0  0
    2.0351    3.2819    0.0000 C   0  0
    3.3223    2.1230    0.0000 C   0  0
   -0.2217    3.3478    0.0000 O   0  0
    1.0570    3.4898    0.0000 O   0  0
    3.0133    3.0740    0.0000 C   0  0
    1.7261    4.2330    0.0000 C   0  0
    3.6824    3.8172    0.0000 C   0  0
    2.3952    4.9761    0.0000 C   0  0
    3.3734    4.7682    0.0000 C   0  0
    4.6605    3.6093    0.0000 C   0  0
    3.9914    2.8661    0.0000 C   0  0
    2.0862    5.9272    0.0000 O   0  0
    4.0425    5.5114    0.0000 C   0  0
    5.3297    4.3524    0.0000 C   0  0
    5.0206    5.3035    0.0000 C   0  0
    5.6898    6.0466    0.0000 O   0  0
  1  2  1  0
  1  3  1  0
  2  4  1  0
  2  5  1  0
  3  6  1  0
  4  7  1  0
  5  8  1  0
  5  9  1  0
  6 10  1  0
  7 11  1  0
  7 12  1  0
  8 13  1  0
  9 14  1  0
 10 15  1  0
 11 16  1  0
 11 17  1  0
 12 18  1  0
 12 19  1  0
 17 20  1  0
 19 21  1  0
 20 22  1  0
 20 23  1  0
 21 24  1  0
 22 25  1  0
 22 26  1  0
 23 27  1  0
 27 28  1  0
 28 29  1  0
 28 30  1  0
 29 31  1  0
 29 32  1  0
 31 33  1  0
 31 34  1  0
 31 35  1  0
 32 36  1  0
 33 37  1  0
 34 38  1  0
 36 39  1  0
 37 40  1  0
 37 41  1  0
 37 42  1  0
 41 43  1  0
 42 44  1  0
 43 45  1  0
 43 46  1  0
 43 47  1  0
 44 48  1  0
 45 49  1  0
 46 50  1  0
 49 51  1  0
 51 52  1  0
  6  9  1  0
 16 19  1  0
 33 36  1  0
 38 41  1  0
 44 45  1  0
 50 51  1  0
M  END
> <Smiles>
O6(C(OC1(C(OC(C1O)CO)OC(C(C)C)CCC(C5(C4(C(C3(O)(C(C2(C(CC(O)CC2)C(C3)O)(C))CC4))C(C5)O)(C)))C))C(OC)C(O)C(C6)OC)

> <Molecule Name>
102040-10-8

> <Polar Surface Area>
196.99

> <cLogS>
-4.77

> <Molweight>
744.956

> <cLogP>
2.0313

> <H-Acceptors>
13

> <H-Donors>
7

> <Ro5 violations>
3

> <Druglikeness>
-4.1228

> <DrugScore>
0.202619711285786

> <Mutagenic>
none

> <Tumorigenic>
none

> <Reproductive Effective>
none

> <Irritant>
none

$$$$
102043-63-0
  SciTegic12192016392D

 18 19  0  0  0  0            999 V2000
    1.2990    0.0000    0.0000 Br  0  0
    0.0000   -0.7500    0.0000 C   0  0
   -1.2990    0.0000    0.0000 C   0  0
    0.0000   -2.2500    0.0000 C   0  0
   -0.5490    1.2990    0.0000 Cl  0  0
   -2.5980   -0.7500    0.0000 C   0  0
   -2.0490    1.2990    0.0000 C   0  0
   -1.2990   -3.0000    0.0000 C   0  0
   -2.5980   -2.2500    0.0000 C   0  0
   -2.5980   -3.7500    0.0000 C   0  0
    0.0000   -3.7500    0.0000 C   0  0
   -2.5980   -5.2500    0.0000 C   0  0
   -3.8971   -3.0000    0.0000 C   0  0
    0.0000   -5.2500    0.0000 C   0  0
    1.4999   -3.7500    0.0000 C   0  0
    0.7499   -2.4509    0.0000 C   0  0
   -3.8971   -6.0000    0.0000 O   0  0
   -1.2990   -6.0000    0.0000 C   0  0
  1  2  1  0
  2  3  1  0
  2  4  1  0
  3  5  1  0
  3  6  1  0
  3  7  1  0
  4  8  1  0
  6  9  1  0
  8 10  1  0
  8 11  1  0
 10 12  1  0
 10 13  2  0
 11 14  1  0
 11 15  1  0
 11 16  1  0
 12 17  2  0
 12 18  1  0
  8  9  1  0
 14 18  2  0
M  END
> <Smiles>
[Br]C1(C(Cl)(CCC2(C1)(C(C(=O)C=CC2(C)C)=C))C)

> <Molecule Name>
102043-63-0

> <Polar Surface Area>
17.07

> <cLogS>
-4.185

> <Molweight>
331.68

> <cLogP>
4.5045

> <H-Acceptors>
1

> <H-Donors>
0

> <Ro5 violations>
0

> <Druglikeness>
-12.421

> <DrugScore>
0.0744346910512881

> <Mutagenic>
high

> <Tumorigenic>
high

> <Reproductive Effective>
low

> <Irritant>
low

$$$$
102045-13-6
  SciTegic12192016392D

 24 27  0  0  0  0            999 V2000
   -0.8660    1.0000    0.0000 Cl  0  0
   -0.8660    0.0000    0.0000 C   0  0
    0.0000   -0.5000    0.0000 C   0  0
   -1.7320   -0.4999    0.0000 C   0  0
    0.8660    0.0000    0.0000 C   0  0
    0.0000   -1.5000    0.0000 C   0  0
    0.8660   -1.0000    0.0000 C   0  0
   -1.7320   -1.4999    0.0000 C   0  0
    1.7320   -0.5000    0.0000 C   0  0
    0.8660   -2.0000    0.0000 N   0  0
   -0.8660   -1.9999    0.0000 C   0  0
   -2.5980   -1.9999    0.0000 C   0  0
    1.7320   -2.5000    0.0000 C   0  0
   -0.8660   -2.9999    0.0000 C   0  0
   -2.5980   -2.9999    0.0000 C   0  0
   -3.0980   -1.1339    0.0000 C   0  0
   -3.5980   -2.0000    0.0000 C   0  0
   -1.7320   -3.4999    0.0000 C   0  0
   -0.1228   -3.6691    0.0000 C   0  0
   -3.4043   -3.6445    0.0000 C   0  0
   -1.5241   -4.4781    0.0000 C   0  0
   -0.5296   -4.5826    0.0000 N   0  0
   -3.2997   -4.6390    0.0000 C   0  0
   -2.3862   -5.0457    0.0000 C   0  0
  1  2  1  0
  2  3  1  0
  2  4  1  0
  3  5  1  0
  3  6  1  0
  3  7  1  0
  4  8  1  0
  5  9  2  0
  6 10  1  0
  6 11  1  0
  8 12  1  0
 10 13  3  0
 11 14  1  0
 12 15  1  0
 12 16  1  0
 12 17  1  0
 14 18  1  0
 14 19  2  0
 15 20  1  0
 18 21  1  0
 19 22  1  0
 20 23  2  0
 21 24  2  0
  8 11  1  0
 15 18  2  0
 21 22  1  0
 23 24  1  0
M  END
> <Smiles>
ClC1(C(C=C)(C(N#C)C2(C=4(C=3(C(=CC=CC=3(C(C2(C1))(C)C))NC=4))))C)

> <Molecule Name>
102045-13-6

> <Polar Surface Area>
39.58

> <cLogS>
-5.354

> <Molweight>
339.889

> <cLogP>
4.6814

> <H-Acceptors>
2

> <H-Donors>
1

> <Ro5 violations>
0

> <Druglikeness>
-4.5176

> <DrugScore>
0.12661840494775

> <Mutagenic>
none

> <Tumorigenic>
none

> <Reproductive Effective>
high

> <Irritant>
low

$$$$
102046-48-0
  SciTegic12192016392D

 55 60  0  0  0  0            999 V2000
   14.2894    1.4999    0.0000 O   0  0
   12.9903    2.2500    0.0000 C   0  0
   15.5884    2.2499    0.0000 C   0  0
   11.6913    1.5000    0.0000 O   0  0
   12.9903    3.7500    0.0000 C   0  0
   15.5884    3.7499    0.0000 C   0  0
   11.6913    0.0000    0.0000 C   0  0
   11.6913    4.5000    0.0000 O   0  0
   14.2894    4.4999    0.0000 C   0  0
   16.8874    4.4999    0.0000 O   0  0
   10.3923   -0.7500    0.0000 C   0  0
   12.9903   -0.7499    0.0000 C   0  0
   11.6913    6.0000    0.0000 C   0  0
   14.2894    5.9999    0.0000 O   0  0
   10.3923   -2.2500    0.0000 O   0  0
    9.0932    0.0000    0.0000 O   0  0
   14.2894    0.0000    0.0000 O   0  0
   12.9903   -2.2499    0.0000 C   0  0
   11.6913   -3.0000    0.0000 C   0  0
    7.7942   -0.7500    0.0000 C   0  0
   14.2894   -2.9999    0.0000 O   0  0
    6.4951    0.0000    0.0000 C   0  0
    5.1961   -0.7500    0.0000 C   0  0
    5.1961   -2.2500    0.0000 C   0  0
    3.8971    0.0000    0.0000 C   0  0
    3.8971   -2.9999    0.0000 C   0  0
    6.4951   -3.0000    0.0000 C   0  0
    2.5980   -0.7500    0.0000 C   0  0
    1.2990    0.0000    0.0000 C   0  0
    1.2990    1.5000    0.0000 C   0  0
    0.0000   -0.7500    0.0000 C   0  0
    2.5125    2.3816    0.0000 C   0  0
    0.0855    2.3816    0.0000 C   0  0
    2.0490    3.8082    0.0000 C   0  0
    3.9797    2.0698    0.0000 C   0  0
    2.8244    0.9144    0.0000 C   0  0
   -1.3410    1.9181    0.0000 O   0  0
    0.5490    3.8082    0.0000 C   0  0
    3.0527    4.9229    0.0000 C   0  0
    4.9834    3.1845    0.0000 C   0  0
   -0.3326    5.0217    0.0000 O   0  0
    1.5855    5.2348    0.0000 O   0  0
    4.5199    4.6111    0.0000 C   0  0
    2.5892    6.3495    0.0000 C   0  0
    5.5236    5.7258    0.0000 C   0  0
    3.5929    7.4642    0.0000 C   0  0
    5.0601    7.1524    0.0000 C   0  0
    6.9908    5.4139    0.0000 C   0  0
    5.9871    4.2992    0.0000 C   0  0
    3.1293    8.8908    0.0000 O   0  0
    6.0638    8.2671    0.0000 C   0  0
    7.9945    6.5286    0.0000 C   0  0
    5.6002    9.6937    0.0000 O   0  0
    7.5310    7.9552    0.0000 C   0  0
    8.5347    9.0699    0.0000 O   0  0
  1  2  1  0
  1  3  1  0
  2  4  1  0
  2  5  1  0
  3  6  1  0
  4  7  1  0
  5  8  1  0
  5  9  1  0
  6 10  1  0
  7 11  1  0
  7 12  1  0
  8 13  1  0
  9 14  1  0
 11 15  1  0
 11 16  1  0
 12 17  1  0
 12 18  1  0
 15 19  1  0
 16 20  1  0
 18 21  1  0
 20 22  1  0
 22 23  1  0
 23 24  1  0
 23 25  1  0
 24 26  1  0
 24 27  1  0
 25 28  1  0
 28 29  1  0
 29 30  1  0
 29 31  1  0
 30 32  1  0
 30 33  1  0
 32 34  1  0
 32 35  1  0
 32 36  1  0
 33 37  1  0
 33 38  1  0
 34 39  1  0
 35 40  1  0
 38 41  1  0
 39 42  1  0
 39 43  1  0
 39 44  1  0
 43 45  1  0
 44 46  1  0
 45 47  1  0
 45 48  1  0
 45 49  1  0
 46 50  1  0
 47 51  1  0
 48 52  1  0
 51 53  1  0
 51 54  1  0
 54 55  1  0
  6  9  1  0
 18 19  1  0
 34 38  1  0
 40 43  1  0
 46 47  1  0
 52 54  1  0
M  END
> <Smiles>
O6(C(OC1(C(OCC(C1O)O)OCCC(C(C)C)CCC(C5(C4(C(C3(O)(C(C2(C(C(O)C(O)CC2)C(C3)O)(C))CC4))C(C5O)O)(C)))C))C(OC)C(O)C(C6)O)

> <Molecule Name>
102046-48-0

> <Polar Surface Area>
248.45

> <cLogS>
-4.166

> <Molweight>
790.981

> <cLogP>
0.7589

> <H-Acceptors>
15

> <H-Donors>
10

> <Ro5 violations>
3

> <Druglikeness>
-9.0391

> <DrugScore>
0.216894777747872

> <Mutagenic>
none

> <Tumorigenic>
none

> <Reproductive Effective>
none

> <Irritant>
none

$$$$
102054-45-5
  SciTegic12192016392D

 31 34  0  0  0  0            999 V2000
   11.9785    1.1542    0.0000 O   0  0
   11.0004    0.9462    0.0000 C   0  0
   10.6914   -0.0047    0.0000 C   0  0
   10.3313    1.6894    0.0000 C   0  0
    9.7132   -0.2126    0.0000 C   0  0
    9.3531    1.4815    0.0000 C   0  0
    9.0441    0.5304    0.0000 C   0  0
    9.4042   -1.1637    0.0000 C   0  0
    8.0659    0.3225    0.0000 C   0  0
    8.3750    1.2736    0.0000 C   0  0
    8.4261   -1.3716    0.0000 C   0  0
    7.7569   -0.6284    0.0000 C   0  0
    7.3968    1.0657    0.0000 C   0  0
    6.7788   -0.8364    0.0000 C   0  0
    6.4187    0.8577    0.0000 C   0  0
    6.1096   -0.0932    0.0000 C   0  0
    6.2788   -1.7024    0.0000 C   0  0
    5.1961   -0.5000    0.0000 C   0  0
    5.3665    0.5758    0.0000 C   0  0
    5.3006   -1.4945    0.0000 C   0  0
    4.3301    0.0000    0.0000 C   0  0
    3.4641   -0.5000    0.0000 C   0  0
    4.3301    1.0000    0.0000 C   0  0
    2.5980    0.0000    0.0000 C   0  0
    1.7320   -0.5000    0.0000 C   0  0
    1.7320   -1.5000    0.0000 C   0  0
    0.8660    0.0000    0.0000 C   0  0
    0.8660   -2.0000    0.0000 C   0  0
    2.5980   -1.9999    0.0000 C   0  0
    0.8660    1.0000    0.0000 C   0  0
    0.0000   -0.5000    0.0000 C   0  0
  1  2  1  0
  2  3  1  0
  2  4  1  0
  3  5  1  0
  4  6  1  0
  5  7  1  0
  5  8  1  0
  7  9  1  0
  7 10  1  0
  8 11  1  0
  9 12  1  0
  9 13  1  0
 12 14  1  0
 13 15  1  0
 14 16  1  0
 14 17  1  0
 16 18  1  0
 16 19  1  0
 17 20  1  0
 18 21  1  0
 21 22  1  0
 21 23  1  0
 22 24  1  0
 24 25  1  0
 25 26  1  0
 25 27  1  0
 26 28  1  0
 26 29  1  0
 27 30  1  0
 27 31  1  0
  6  7  1  0
 11 12  1  0
 15 16  1  0
 18 20  1  0
M  END
> <Smiles>
OC4(CC3(C(C2(C(C1(C(C(C(CCC(C(C)C)C(C)C)C)CC1)(C)CC2))CC3))(C)CC4))

> <Molecule Name>
102054-45-5

> <Polar Surface Area>
20.23

> <cLogS>
-7.093

> <Molweight>
430.758

> <cLogP>
8.178

> <H-Acceptors>
1

> <H-Donors>
1

> <Ro5 violations>
1

> <Druglikeness>
-5.7195

> <DrugScore>
0.122781937884887

> <Mutagenic>
none

> <Tumorigenic>
none

> <Reproductive Effective>
none

> <Irritant>
none

$$$$
102054-46-6
  SciTegic12192016392D

 31 34  0  0  0  0            999 V2000
   11.9785    1.1542    0.0000 O   0  0
   11.0004    0.9462    0.0000 C   0  0
   10.6914   -0.0047    0.0000 C   0  0
   10.3313    1.6894    0.0000 C   0  0
    9.7132   -0.2126    0.0000 C   0  0
    9.3531    1.4815    0.0000 C   0  0
    9.4042   -1.1637    0.0000 C   0  0
    9.0441    0.5304    0.0000 C   0  0
    8.4261   -1.3716    0.0000 C   0  0
    8.0659    0.3225    0.0000 C   0  0
    8.3750    1.2736    0.0000 C   0  0
    7.7569   -0.6284    0.0000 C   0  0
    7.3968    1.0657    0.0000 C   0  0
    6.7788   -0.8364    0.0000 C   0  0
    6.4187    0.8577    0.0000 C   0  0
    6.1096   -0.0932    0.0000 C   0  0
    6.2788   -1.7024    0.0000 C   0  0
    5.1961   -0.5000    0.0000 C   0  0
    5.3665    0.5758    0.0000 C   0  0
    5.3006   -1.4945    0.0000 C   0  0
    4.3301    0.0000    0.0000 C   0  0
    3.4641   -0.5000    0.0000 C   0  0
    4.3301    1.0000    0.0000 C   0  0
    2.5980    0.0000    0.0000 C   0  0
    1.7320   -0.5000    0.0000 C   0  0
    1.7320   -1.5000    0.0000 C   0  0
    0.8660    0.0000    0.0000 C   0  0
    2.5980   -0.9999    0.0000 C   0  0
    2.5980   -2.0000    0.0000 C   0  0
    0.8660   -1.9999    0.0000 C   0  0
    0.0000   -0.5000    0.0000 C   0  0
  1  2  1  0
  2  3  1  0
  2  4  1  0
  3  5  1  0
  4  6  1  0
  5  7  2  0
  5  8  1  0
  7  9  1  0
  8 10  1  0
  8 11  1  0
  9 12  1  0
 10 13  1  0
 12 14  1  0
 13 15  1  0
 14 16  1  0
 14 17  1  0
 16 18  1  0
 16 19  1  0
 17 20  1  0
 18 21  1  0
 21 22  1  0
 21 23  1  0
 22 24  2  0
 24 25  1  0
 25 26  1  0
 25 27  1  0
 25 28  1  0
 26 29  1  0
 26 30  1  0
 27 31  1  0
  6  8  1  0
 10 12  1  0
 15 16  1  0
 18 20  1  0
M  END
> <Smiles>
OC3(CC2(=CCC4(C1(C(C(C(C=CC(C(C)C)(CC)C)C)CC1)(C)CCC4(C2(C)CC3)))))

> <Molecule Name>
102054-46-6

> <Polar Surface Area>
20.23

> <cLogS>
-6.618

> <Molweight>
426.726

> <cLogP>
8.1688

> <H-Acceptors>
1

> <H-Donors>
1

> <Ro5 violations>
1

> <Druglikeness>
-0.51172

> <DrugScore>
0.106685641489786

> <Mutagenic>
none

> <Tumorigenic>
none

> <Reproductive Effective>
none

> <Irritant>
high

$$$$
102054-47-7
  SciTegic12192016392D

 31 34  0  0  0  0            999 V2000
   11.9785    1.1542    0.0000 O   0  0
   11.0004    0.9462    0.0000 C   0  0
   10.6914   -0.0047    0.0000 C   0  0
   10.3313    1.6894    0.0000 C   0  0
    9.7132   -0.2126    0.0000 C   0  0
    9.3531    1.4815    0.0000 C   0  0
    9.0441    0.5304    0.0000 C   0  0
    9.4042   -1.1637    0.0000 C   0  0
    8.0659    0.3225    0.0000 C   0  0
    8.3750    1.2736    0.0000 C   0  0
    8.4261   -1.3716    0.0000 C   0  0
    7.7569   -0.6284    0.0000 C   0  0
    7.3968    1.0657    0.0000 C   0  0
    6.7788   -0.8364    0.0000 C   0  0
    6.4187    0.8577    0.0000 C   0  0
    6.1096   -0.0932    0.0000 C   0  0
    6.2788   -1.7024    0.0000 C   0  0
    5.1961   -0.5000    0.0000 C   0  0
    5.3665    0.5758    0.0000 C   0  0
    5.3006   -1.4945    0.0000 C   0  0
    4.3301    0.0000    0.0000 C   0  0
    3.4641   -0.5000    0.0000 C   0  0
    4.3301    1.0000    0.0000 C   0  0
    2.5980    0.0000    0.0000 C   0  0
    1.7320   -0.5000    0.0000 C   0  0
    1.7320   -1.5000    0.0000 C   0  0
    0.8660    0.0000    0.0000 C   0  0
    2.5980   -0.9999    0.0000 C   0  0
    2.5980   -2.0000    0.0000 C   0  0
    0.8660   -1.9999    0.0000 C   0  0
    0.0000   -0.5000    0.0000 C   0  0
  1  2  1  0
  2  3  1  0
  2  4  1  0
  3  5  1  0
  4  6  1  0
  5  7  1  0
  5  8  1  0
  7  9  1  0
  7 10  1  0
  8 11  1  0
  9 12  1  0
  9 13  1  0
 12 14  1  0
 13 15  1  0
 14 16  1  0
 14 17  1  0
 16 18  1  0
 16 19  1  0
 17 20  1  0
 18 21  1  0
 21 22  1  0
 21 23  1  0
 22 24  1  0
 24 25  1  0
 25 26  1  0
 25 27  1  0
 25 28  1  0
 26 29  1  0
 26 30  1  0
 27 31  1  0
  6  7  1  0
 11 12  1  0
 15 16  1  0
 18 20  1  0
M  END
> <Smiles>
OC4(CC3(C(C2(C(C1(C(C(C(CCC(C(C)C)(CC)C)C)CC1)(C)CC2))CC3))(C)CC4))

> <Molecule Name>
102054-47-7

> <Polar Surface Area>
20.23

> <cLogS>
-7.11

> <Molweight>
430.758

> <cLogP>
8.5255

> <H-Acceptors>
1

> <H-Donors>
1

> <Ro5 violations>
1

> <Druglikeness>
-8.1665

> <DrugScore>
0.0725362231632627

> <Mutagenic>
none

> <Tumorigenic>
none

> <Reproductive Effective>
none

> <Irritant>
high

$$$$
102054-48-8
  SciTegic12192016392D

 31 34  0  0  0  0            999 V2000
   11.9785    1.1542    0.0000 O   0  0
   11.0004    0.9462    0.0000 C   0  0
   10.6914   -0.0047    0.0000 C   0  0
   10.3313    1.6894    0.0000 C   0  0
    9.7132   -0.2126    0.0000 C   0  0
    9.3531    1.4815    0.0000 C   0  0
    9.4042   -1.1637    0.0000 C   0  0
    9.0441    0.5304    0.0000 C   0  0
    8.4261   -1.3716    0.0000 C   0  0
    8.0659    0.3225    0.0000 C   0  0
    8.3750    1.2736    0.0000 C   0  0
    7.7569   -0.6284    0.0000 C   0  0
    7.3968    1.0657    0.0000 C   0  0
    6.7788   -0.8364    0.0000 C   0  0
    6.4187    0.8577    0.0000 C   0  0
    6.1096   -0.0932    0.0000 C   0  0
    6.2788   -1.7024    0.0000 C   0  0
    5.1961   -0.5000    0.0000 C   0  0
    5.3665    0.5758    0.0000 C   0  0
    5.3006   -1.4945    0.0000 C   0  0
    4.3301    0.0000    0.0000 C   0  0
    3.4641   -0.5000    0.0000 C   0  0
    4.3301    1.0000    0.0000 C   0  0
    2.5980    0.0000    0.0000 C   0  0
    1.7320   -0.5000    0.0000 C   0  0
    1.7320   -1.5000    0.0000 C   0  0
    0.8660    0.0000    0.0000 C   0  0
    2.5980   -0.9999    0.0000 C   0  0
    2.5980   -2.0000    0.0000 C   0  0
    0.8660   -1.9999    0.0000 C   0  0
    0.0000   -0.5000    0.0000 C   0  0
  1  2  1  0
  2  3  1  0
  2  4  1  0
  3  5  1  0
  4  6  1  0
  5  7  2  0
  5  8  1  0
  7  9  1  0
  8 10  1  0
  8 11  1  0
  9 12  1  0
 10 13  1  0
 12 14  1  0
 13 15  1  0
 14 16  1  0
 14 17  1  0
 16 18  1  0
 16 19  1  0
 17 20  1  0
 18 21  1  0
 21 22  1  0
 21 23  1  0
 22 24  2  0
 24 25  1  0
 25 26  1  0
 25 27  1  0
 25 28  1  0
 26 29  2  0
 26 30  1  0
 27 31  1  0
  6  8  1  0
 10 12  1  0
 15 16  1  0
 18 20  1  0
M  END
> <Smiles>
OC3(CC2(=CCC4(C1(C(C(C(C=CC(C(=C)C)(CC)C)C)CC1)(C)CCC4(C2(C)CC3)))))

> <Molecule Name>
102054-48-8

> <Polar Surface Area>
20.23

> <cLogS>
-6.521

> <Molweight>
424.71

> <cLogP>
8.3714

> <H-Acceptors>
1

> <H-Donors>
1

> <Ro5 violations>
1

> <Druglikeness>
-9.7498

> <DrugScore>
0.130358221256608

> <Mutagenic>
none

> <Tumorigenic>
none

> <Reproductive Effective>
none

> <Irritant>
none

$$$$
102054-49-9
  SciTegic12192016392D

 31 34  0  0  0  0            999 V2000
   11.9785    1.1542    0.0000 O   0  0
   11.0004    0.9462    0.0000 C   0  0
   10.6914   -0.0047    0.0000 C   0  0
   10.3313    1.6894    0.0000 C   0  0
    9.7132   -0.2126    0.0000 C   0  0
    9.3531    1.4815    0.0000 C   0  0
    9.4042   -1.1637    0.0000 C   0  0
    9.0441    0.5304    0.0000 C   0  0
    8.4261   -1.3716    0.0000 C   0  0
    8.0659    0.3225    0.0000 C   0  0
    8.3750    1.2736    0.0000 C   0  0
    7.7569   -0.6284    0.0000 C   0  0
    7.3968    1.0657    0.0000 C   0  0
    6.7788   -0.8364    0.0000 C   0  0
    6.4187    0.8577    0.0000 C   0  0
    6.1096   -0.0932    0.0000 C   0  0
    6.2788   -1.7024    0.0000 C   0  0
    5.1961   -0.5000    0.0000 C   0  0
    5.3665    0.5758    0.0000 C   0  0
    5.3006   -1.4945    0.0000 C   0  0
    4.3301    0.0000    0.0000 C   0  0
    3.4641   -0.5000    0.0000 C   0  0
    4.3301    1.0000    0.0000 C   0  0
    2.5980    0.0000    0.0000 C   0  0
    1.7320   -0.5000    0.0000 C   0  0
    0.8660    0.0000    0.0000 C   0  0
    1.7320   -1.5000    0.0000 C   0  0
    0.0000   -0.5000    0.0000 C   0  0
    2.7320   -1.4999    0.0000 C   0  0
    1.7320   -2.5000    0.0000 C   0  0
    0.7320   -1.5000    0.0000 C   0  0
  1  2  1  0
  2  3  1  0
  2  4  1  0
  3  5  1  0
  4  6  1  0
  5  7  2  0
  5  8  1  0
  7  9  1  0
  8 10  1  0
  8 11  1  0
  9 12  1  0
 10 13  1  0
 12 14  1  0
 13 15  1  0
 14 16  1  0
 14 17  1  0
 16 18  1  0
 16 19  1  0
 17 20  1  0
 18 21  1  0
 21 22  1  0
 21 23  1  0
 22 24  2  0
 24 25  1  0
 25 26  2  0
 25 27  1  0
 26 28  1  0
 27 29  1  0
 27 30  1  0
 27 31  1  0
  6  8  1  0
 10 12  1  0
 15 16  1  0
 18 20  1  0
M  END
> <Smiles>
OC3(CC2(=CCC4(C1(C(C(C(C=CC(=CC)C(C)(C)C)C)CC1)(C)CCC4(C2(C)CC3)))))

> <Molecule Name>
102054-49-9

> <Polar Surface Area>
20.23

> <cLogS>
-6.354

> <Molweight>
424.71

> <cLogP>
8.3047

> <H-Acceptors>
1

> <H-Donors>
1

> <Ro5 violations>
1

> <Druglikeness>
-3.3992

> <DrugScore>
0.137813228592789

> <Mutagenic>
none

> <Tumorigenic>
none

> <Reproductive Effective>
none

> <Irritant>
none

$$$$
102054-50-2
  SciTegic12192016392D

 32 35  0  0  0  0            999 V2000
   11.9785    1.1542    0.0000 O   0  0
   11.0004    0.9462    0.0000 C   0  0
   10.6914   -0.0047    0.0000 C   0  0
   10.3313    1.6894    0.0000 C   0  0
    9.7132   -0.2126    0.0000 C   0  0
    9.3531    1.4815    0.0000 C   0  0
    9.4042   -1.1637    0.0000 C   0  0
    9.0441    0.5304    0.0000 C   0  0
    8.4261   -1.3716    0.0000 C   0  0
    8.0659    0.3225    0.0000 C   0  0
    8.3750    1.2736    0.0000 C   0  0
    7.7569   -0.6284    0.0000 C   0  0
    7.3968    1.0657    0.0000 C   0  0
    6.7788   -0.8364    0.0000 C   0  0
    6.4187    0.8577    0.0000 C   0  0
    6.1096   -0.0932    0.0000 C   0  0
    6.2788   -1.7024    0.0000 C   0  0
    5.1961   -0.5000    0.0000 C   0  0
    5.3665    0.5758    0.0000 C   0  0
    5.3006   -1.4945    0.0000 C   0  0
    4.3301    0.0000    0.0000 C   0  0
    3.4641   -0.5000    0.0000 C   0  0
    4.3301    1.0000    0.0000 C   0  0
    2.5980    0.0000    0.0000 C   0  0
    1.7320   -0.5000    0.0000 C   0  0
    1.7320   -1.5000    0.0000 C   0  0
    0.8660    0.0000    0.0000 C   0  0
    2.5980   -0.9999    0.0000 C   0  0
    2.5980   -2.0000    0.0000 C   0  0
    0.8660   -1.9999    0.0000 C   0  0
    0.8660    1.0000    0.0000 C   0  0
    0.0000   -0.5000    0.0000 C   0  0
  1  2  1  0
  2  3  1  0
  2  4  1  0
  3  5  1  0
  4  6  1  0
  5  7  2  0
  5  8  1  0
  7  9  1  0
  8 10  1  0
  8 11  1  0
  9 12  1  0
 10 13  1  0
 12 14  1  0
 13 15  1  0
 14 16  1  0
 14 17  1  0
 16 18  1  0
 16 19  1  0
 17 20  1  0
 18 21  1  0
 21 22  1  0
 21 23  1  0
 22 24  1  0
 24 25  1  0
 25 26  1  0
 25 27  1  0
 25 28  1  0
 26 29  1  0
 26 30  1  0
 27 31  1  0
 27 32  1  0
  6  8  1  0
 10 12  1  0
 15 16  1  0
 18 20  1  0
M  END
> <Smiles>
OC3(CC2(=CCC4(C1(C(C(C(CCC(C(C)C)(C(C)C)C)C)CC1)(C)CCC4(C2(C)CC3)))))

> <Molecule Name>
102054-50-2

> <Polar Surface Area>
20.23

> <cLogS>
-7.006

> <Molweight>
442.769

> <cLogP>
8.6393

> <H-Acceptors>
1

> <H-Donors>
1

> <Ro5 violations>
1

> <Druglikeness>
-8.1278

> <DrugScore>
0.0716606249430382

> <Mutagenic>
none

> <Tumorigenic>
none

> <Reproductive Effective>
none

> <Irritant>
high

$$$$
102054-51-3
  SciTegic12192016392D

 32 35  0  0  0  0            999 V2000
   11.9785    1.1542    0.0000 O   0  0
   11.0004    0.9462    0.0000 C   0  0
   10.6914   -0.0047    0.0000 C   0  0
   10.3313    1.6894    0.0000 C   0  0
    9.7132   -0.2126    0.0000 C   0  0
    9.3531    1.4815    0.0000 C   0  0
    9.4042   -1.1637    0.0000 C   0  0
    9.0441    0.5304    0.0000 C   0  0
    8.4261   -1.3716    0.0000 C   0  0
    8.0659    0.3225    0.0000 C   0  0
    8.3750    1.2736    0.0000 C   0  0
    7.7569   -0.6284    0.0000 C   0  0
    7.3968    1.0657    0.0000 C   0  0
    6.7788   -0.8364    0.0000 C   0  0
    6.4187    0.8577    0.0000 C   0  0
    6.1096   -0.0932    0.0000 C   0  0
    6.2788   -1.7024    0.0000 C   0  0
    5.1961   -0.5000    0.0000 C   0  0
    5.3665    0.5758    0.0000 C   0  0
    5.3006   -1.4945    0.0000 C   0  0
    4.3301    0.0000    0.0000 C   0  0
    3.4641   -0.5000    0.0000 C   0  0
    4.3301    1.0000    0.0000 C   0  0
    2.5980    0.0000    0.0000 C   0  0
    1.7320   -0.5000    0.0000 C   0  0
    1.7320   -1.5000    0.0000 C   0  0
    0.8660    0.0000    0.0000 C   0  0
    2.5980   -0.9999    0.0000 C   0  0
    2.5980   -2.0000    0.0000 C   0  0
    0.8660   -1.9999    0.0000 C   0  0
    0.8660    1.0000    0.0000 C   0  0
    0.0000   -0.5000    0.0000 C   0  0
  1  2  1  0
  2  3  1  0
  2  4  1  0
  3  5  1  0
  4  6  1  0
  5  7  2  0
  5  8  1  0
  7  9  1  0
  8 10  1  0
  8 11  1  0
  9 12  1  0
 10 13  1  0
 12 14  1  0
 13 15  1  0
 14 16  1  0
 14 17  1  0
 16 18  1  0
 16 19  1  0
 17 20  1  0
 18 21  1  0
 21 22  1  0
 21 23  1  0
 22 24  1  0
 24 25  1  0
 25 26  1  0
 25 27  1  0
 25 28  1  0
 26 29  2  0
 26 30  1  0
 27 31  1  0
 27 32  1  0
  6  8  1  0
 10 12  1  0
 15 16  1  0
 18 20  1  0
M  END
> <Smiles>
OC3(CC2(=CCC4(C1(C(C(C(CCC(C(=C)C)(C(C)C)C)C)CC1)(C)CCC4(C2(C)CC3)))))

> <Molecule Name>
102054-51-3

> <Polar Surface Area>
20.23

> <cLogS>
-6.909

> <Molweight>
440.753

> <cLogP>
8.8419

> <H-Acceptors>
1

> <H-Donors>
1

> <Ro5 violations>
1

> <Druglikeness>
-22.188

> <DrugScore>
0.0722210725669791

> <Mutagenic>
none

> <Tumorigenic>
none

> <Reproductive Effective>
none

> <Irritant>
high

$$$$
102054-52-4
  SciTegic12192016392D

 32 35  0  0  0  0            999 V2000
   11.9785    1.1542    0.0000 O   0  0
   11.0004    0.9462    0.0000 C   0  0
   10.6914   -0.0047    0.0000 C   0  0
   10.3313    1.6894    0.0000 C   0  0
    9.7132   -0.2126    0.0000 C   0  0
    9.3531    1.4815    0.0000 C   0  0
    9.4042   -1.1637    0.0000 C   0  0
    9.0441    0.5304    0.0000 C   0  0
    8.4261   -1.3716    0.0000 C   0  0
    8.0659    0.3225    0.0000 C   0  0
    8.3750    1.2736    0.0000 C   0  0
    7.7569   -0.6284    0.0000 C   0  0
    7.3968    1.0657    0.0000 C   0  0
    6.7788   -0.8364    0.0000 C   0  0
    6.4187    0.8577    0.0000 C   0  0
    6.1096   -0.0932    0.0000 C   0  0
    6.2788   -1.7024    0.0000 C   0  0
    5.1961   -0.5000    0.0000 C   0  0
    5.3665    0.5758    0.0000 C   0  0
    5.3006   -1.4945    0.0000 C   0  0
    4.3301    0.0000    0.0000 C   0  0
    3.4641   -0.5000    0.0000 C   0  0
    4.3301    1.0000    0.0000 C   0  0
    2.5980    0.0000    0.0000 C   0  0
    1.7320   -0.5000    0.0000 C   0  0
    1.7320   -1.5000    0.0000 C   0  0
    0.8660    0.0000    0.0000 C   0  0
    2.5980   -0.9999    0.0000 C   0  0
    2.5980   -2.0000    0.0000 C   0  0
    0.8660   -1.9999    0.0000 C   0  0
    0.8660    1.0000    0.0000 C   0  0
    0.0000   -0.5000    0.0000 C   0  0
  1  2  1  0
  2  3  1  0
  2  4  1  0
  3  5  1  0
  4  6  1  0
  5  7  2  0
  5  8  1  0
  7  9  1  0
  8 10  1  0
  8 11  1  0
  9 12  1  0
 10 13  1  0
 12 14  1  0
 13 15  1  0
 14 16  1  0
 14 17  1  0
 16 18  1  0
 16 19  1  0
 17 20  1  0
 18 21  1  0
 21 22  1  0
 21 23  1  0
 22 24  2  0
 24 25  1  0
 25 26  1  0
 25 27  1  0
 25 28  1  0
 26 29  2  0
 26 30  1  0
 27 31  1  0
 27 32  1  0
  6  8  1  0
 10 12  1  0
 15 16  1  0
 18 20  1  0
M  END
> <Smiles>
OC3(CC2(=CCC4(C1(C(C(C(C=CC(C(=C)C)(C(C)C)C)C)CC1)(C)CCC4(C2(C)CC3)))))

> <Molecule Name>
102054-52-4

> <Polar Surface Area>
20.23

> <cLogS>
-6.681

> <Molweight>
438.737

> <cLogP>
8.5897

> <H-Acceptors>
1

> <H-Donors>
1

> <Ro5 violations>
1

> <Druglikeness>
-12.329

> <DrugScore>
0.0746660838431646

> <Mutagenic>
none

> <Tumorigenic>
none

> <Reproductive Effective>
none

> <Irritant>
high

$$$$
102060-00-4
  SciTegic12192016392D

 52 57  0  0  0  0            999 V2000
    8.0118    0.5247    0.0000 O   0  0
    7.2686    1.1939    0.0000 C   0  0
    8.9628    0.8337    0.0000 C   0  0
    6.3176    0.8848    0.0000 O   0  0
    7.4765    2.1720    0.0000 C   0  0
    9.1707    1.8119    0.0000 C   0  0
    6.1096   -0.0932    0.0000 C   0  0
    6.7334    2.8411    0.0000 O   0  0
    8.4276    2.4810    0.0000 C   0  0
   10.1218    2.1209    0.0000 O   0  0
    5.1961   -0.5000    0.0000 C   0  0
    6.7788   -0.8364    0.0000 C   0  0
    6.9413    3.8193    0.0000 C   0  0
    8.6355    3.4592    0.0000 O   0  0
   10.8649    1.4518    0.0000 C   0  0
    5.3006   -1.4945    0.0000 O   0  0
    4.3301    0.0000    0.0000 O   0  0
    7.7733   -0.7318    0.0000 O   0  0
    6.2788   -1.7024    0.0000 C   0  0
    3.4641   -0.5000    0.0000 C   0  0
    6.6855   -2.6159    0.0000 C   0  0
    3.4641   -1.5000    0.0000 C   0  0
    2.5980    0.0000    0.0000 C   0  0
    7.6800   -2.7205    0.0000 O   0  0
    2.5980   -1.9999    0.0000 C   0  0
    4.3301   -2.0000    0.0000 C   0  0
    1.7320   -0.5000    0.0000 C   0  0
    0.8660    0.0000    0.0000 C   0  0
    0.8660    1.0000    0.0000 C   0  0
    0.0000   -0.5000    0.0000 C   0  0
    1.6750    1.5877    0.0000 C   0  0
    0.0570    1.5877    0.0000 C   0  0
    1.3660    2.5388    0.0000 C   0  0
    2.6531    1.3798    0.0000 C   0  0
    1.8829    0.6096    0.0000 C   0  0
    0.3660    2.5388    0.0000 C   0  0
    2.0351    3.2819    0.0000 C   0  0
    3.3223    2.1230    0.0000 C   0  0
   -0.2217    3.3478    0.0000 O   0  0
    1.0570    3.4898    0.0000 O   0  0
    3.0133    3.0740    0.0000 C   0  0
    1.7261    4.2330    0.0000 C   0  0
    3.6824    3.8172    0.0000 C   0  0
    2.3952    4.9761    0.0000 C   0  0
    3.3734    4.7682    0.0000 C   0  0
    4.6605    3.6093    0.0000 C   0  0
    3.9914    2.8661    0.0000 C   0  0
    2.0862    5.9272    0.0000 O   0  0
    4.0425    5.5114    0.0000 C   0  0
    5.3297    4.3524    0.0000 C   0  0
    5.0206    5.3035    0.0000 C   0  0
    5.6898    6.0466    0.0000 O   0  0
  1  2  1  0
  1  3  1  0
  2  4  1  0
  2  5  1  0
  3  6  1  0
  4  7  1  0
  5  8  1  0
  5  9  1  0
  6 10  1  0
  7 11  1  0
  7 12  1  0
  8 13  1  0
  9 14  1  0
 10 15  1  0
 11 16  1  0
 11 17  1  0
 12 18  1  0
 12 19  1  0
 17 20  1  0
 19 21  1  0
 20 22  1  0
 20 23  1  0
 21 24  1  0
 22 25  1  0
 22 26  1  0
 23 27  1  0
 27 28  1  0
 28 29  1  0
 28 30  1  0
 29 31  1  0
 29 32  1  0
 31 33  1  0
 31 34  1  0
 31 35  1  0
 32 36  1  0
 33 37  1  0
 34 38  1  0
 36 39  1  0
 37 40  1  0
 37 41  1  0
 37 42  1  0
 41 43  1  0
 42 44  1  0
 43 45  1  0
 43 46  1  0
 43 47  1  0
 44 48  1  0
 45 49  1  0
 46 50  1  0
 49 51  1  0
 51 52  1  0
  6  9  1  0
 16 19  1  0
 33 36  1  0
 38 41  1  0
 44 45  1  0
 50 51  1  0
M  END
> <Smiles>
O6(C(OC1(C(OC(C1O)CO)OC(C(C)C)CCC(C5(C4(C(C3(O)(C(C2(C(CC(O)CC2)C(C3)O)(C))CC4))C(C5)O)(C)))C))C(OC)C(O)C(C6)OC)

> <Molecule Name>
102060-00-4

> <Polar Surface Area>
196.99

> <cLogS>
-4.77

> <Molweight>
744.956

> <cLogP>
2.0313

> <H-Acceptors>
13

> <H-Donors>
7

> <Ro5 violations>
3

> <Druglikeness>
-4.1228

> <DrugScore>
0.202619711285786

> <Mutagenic>
none

> <Tumorigenic>
none

> <Reproductive Effective>
none

> <Irritant>
none

$$$$
102072-01-5
  SciTegic12192016392D

 54 59  0  0  0  0            999 V2000
   14.2894    1.4999    0.0000 O   0  0
   12.9903    2.2500    0.0000 C   0  0
   15.5884    2.2499    0.0000 C   0  0
   11.6913    1.5000    0.0000 O   0  0
   12.9903    3.7500    0.0000 C   0  0
   15.5884    3.7499    0.0000 C   0  0
   11.6913    0.0000    0.0000 C   0  0
   11.6913    4.5000    0.0000 O   0  0
   14.2894    4.4999    0.0000 C   0  0
   16.8874    4.4999    0.0000 O   0  0
   10.3923   -0.7500    0.0000 C   0  0
   12.9903   -0.7499    0.0000 C   0  0
   11.6913    6.0000    0.0000 C   0  0
   14.2894    5.9999    0.0000 O   0  0
   10.3923   -2.2500    0.0000 O   0  0
    9.0932    0.0000    0.0000 O   0  0
   14.2894    0.0000    0.0000 O   0  0
   12.9903   -2.2499    0.0000 C   0  0
   11.6913   -3.0000    0.0000 C   0  0
    7.7942   -0.7500    0.0000 C   0  0
   14.2894   -2.9999    0.0000 O   0  0
    6.4951    0.0000    0.0000 C   0  0
    5.1961   -0.7500    0.0000 C   0  0
    5.1961   -2.2500    0.0000 C   0  0
    3.8971    0.0000    0.0000 C   0  0
    3.8971   -2.9999    0.0000 C   0  0
    6.4951   -3.0000    0.0000 C   0  0
    2.5980   -0.7500    0.0000 C   0  0
    1.2990    0.0000    0.0000 C   0  0
    1.2990    1.5000    0.0000 C   0  0
    0.0000   -0.7500    0.0000 C   0  0
    2.5125    2.3816    0.0000 C   0  0
    0.0855    2.3816    0.0000 C   0  0
    2.0490    3.8082    0.0000 C   0  0
    3.9797    2.0698    0.0000 C   0  0
    2.8244    0.9144    0.0000 C   0  0
   -1.3410    1.9181    0.0000 O   0  0
    0.5490    3.8082    0.0000 C   0  0
    3.0527    4.9229    0.0000 C   0  0
    4.9834    3.1845    0.0000 C   0  0
   -0.3326    5.0217    0.0000 O   0  0
    1.5855    5.2348    0.0000 O   0  0
    4.5199    4.6111    0.0000 C   0  0
    2.5892    6.3495    0.0000 C   0  0
    5.5236    5.7258    0.0000 C   0  0
    3.5929    7.4642    0.0000 C   0  0
    5.0601    7.1524    0.0000 C   0  0
    6.9908    5.4139    0.0000 C   0  0
    5.9871    4.2992    0.0000 C   0  0
    3.1293    8.8908    0.0000 O   0  0
    6.0638    8.2671    0.0000 C   0  0
    7.9945    6.5286    0.0000 C   0  0
    7.5310    7.9552    0.0000 C   0  0
    8.5347    9.0699    0.0000 O   0  0
  1  2  1  0
  1  3  1  0
  2  4  1  0
  2  5  1  0
  3  6  1  0
  4  7  1  0
  5  8  1  0
  5  9  1  0
  6 10  1  0
  7 11  1  0
  7 12  1  0
  8 13  1  0
  9 14  1  0
 11 15  1  0
 11 16  1  0
 12 17  1  0
 12 18  1  0
 15 19  1  0
 16 20  1  0
 18 21  1  0
 20 22  1  0
 22 23  1  0
 23 24  1  0
 23 25  1  0
 24 26  1  0
 24 27  1  0
 25 28  1  0
 28 29  1  0
 29 30  1  0
 29 31  1  0
 30 32  1  0
 30 33  1  0
 32 34  1  0
 32 35  1  0
 32 36  1  0
 33 37  1  0
 33 38  1  0
 34 39  1  0
 35 40  1  0
 38 41  1  0
 39 42  1  0
 39 43  1  0
 39 44  1  0
 43 45  1  0
 44 46  1  0
 45 47  1  0
 45 48  1  0
 45 49  1  0
 46 50  1  0
 47 51  1  0
 48 52  1  0
 51 53  1  0
 53 54  1  0
  6  9  1  0
 18 19  1  0
 34 38  1  0
 40 43  1  0
 46 47  1  0
 52 53  1  0
M  END
> <Smiles>
O6(C(OC1(C(OCC(C1O)O)OCCC(C(C)C)CCC(C5(C4(C(C3(O)(C(C2(C(CC(O)CC2)C(C3)O)(C))CC4))C(C5O)O)(C)))C))C(OC)C(O)C(C6)O)

> <Molecule Name>
102072-01-5

> <Polar Surface Area>
228.22

> <cLogS>
-4.565

> <Molweight>
774.982

> <cLogP>
1.611

> <H-Acceptors>
14

> <H-Donors>
9

> <Ro5 violations>
3

> <Druglikeness>
-7.3818

> <DrugScore>
0.204762659817285

> <Mutagenic>
none

> <Tumorigenic>
none

> <Reproductive Effective>
none

> <Irritant>
none

$$$$
10210-17-0
  SciTegic12192016392D

 11 11  0  0  0  0            999 V2000
    9.0932   -3.0000    0.0000 O   0  0
    7.7942   -2.2499    0.0000 C   0  0
    7.7942   -0.7500    0.0000 C   0  0
    6.4951   -2.9999    0.0000 C   0  0
    6.4951    0.0000    0.0000 C   0  0
    5.1961   -2.2500    0.0000 C   0  0
    5.1961   -0.7500    0.0000 C   0  0
    3.8971    0.0000    0.0000 C   0  0
    2.5980   -0.7500    0.0000 C   0  0
    1.2990    0.0000    0.0000 C   0  0
    0.0000   -0.7500    0.0000 O   0  0
  1  2  1  0
  2  3  2  0
  2  4  1  0
  3  5  1  0
  4  6  2  0
  5  7  2  0
  7  8  1  0
  8  9  1  0
  9 10  1  0
 10 11  1  0
  6  7  1  0
M  END
> <Smiles>
OC1(=CC=C(CCCO)C=C1)

> <Molecule Name>
10210-17-0

> <Polar Surface Area>
40.46

> <cLogS>
-1.586

> <Molweight>
152.192

> <cLogP>
1.6011

> <H-Acceptors>
2

> <H-Donors>
2

> <Ro5 violations>
0

> <Druglikeness>
-7.8491

> <DrugScore>
0.480598654592291

> <Mutagenic>
none

> <Tumorigenic>
none

> <Reproductive Effective>
none

> <Irritant>
none

$$$$
102103-72-0
  SciTegic12192016392D

 16 16  0  0  0  0            999 V2000
    7.7942    0.0000    0.0000 O   0  0
    6.9282   -0.5000    0.0000 C   0  0
    6.0621    0.0000    0.0000 O   0  0
    6.9282   -1.5000    0.0000 C   0  0
    5.1961   -0.5000    0.0000 C   0  0
    6.0621   -2.0000    0.0000 C   0  0
    5.1961   -1.5000    0.0000 C   0  0
    4.3301    0.0000    0.0000 C   0  0
    6.0621   -3.0000    0.0000 O   0  0
    4.3301   -2.0000    0.0000 C   0  0
    3.4641   -0.5000    0.0000 C   0  0
    6.9282   -3.5000    0.0000 C   0  0
    2.5980    0.0000    0.0000 C   0  0
    1.7320   -0.5000    0.0000 C   0  0
    0.8660    0.0000    0.0000 C   0  0
    0.0000   -0.5000    0.0000 O   0  0
  1  2  2  0
  2  3  1  0
  2  4  1  0
  3  5  1  0
  4  6  2  0
  5  7  2  0
  5  8  1  0
  6  9  1  0
  7 10  1  0
  8 11  2  0
  9 12  1  0
 11 13  1  0
 13 14  2  0
 14 15  1  0
 15 16  2  0
  6  7  1  0
M  END
> <Smiles>
O=C1(OC(=C(C)C(=C1)OC)C=CC=CC=O)

> <Molecule Name>
102103-72-0

> <Polar Surface Area>
52.6

> <cLogS>
-2.01

> <Molweight>
220.223

> <cLogP>
0.9905

> <H-Acceptors>
4

> <H-Donors>
0

> <Ro5 violations>
0

> <Druglikeness>
-6.1874

> <DrugScore>
0.146386270337159

> <Mutagenic>
low

> <Tumorigenic>
high

> <Reproductive Effective>
low

> <Irritant>
low

$$$$
102130-12-1
  SciTegic12192016392D

 34 37  0  0  0  0            999 V2000
    8.1230    1.4103    0.0000 O   0  0
    7.4538    2.1534    0.0000 C   0  0
    6.7847    2.8966    0.0000 C   0  0
    7.1448    1.2024    0.0000 C   0  0
    8.4320    2.3614    0.0000 C   0  0
    7.0937    3.8476    0.0000 C   0  0
    5.8065    2.6887    0.0000 C   0  0
    6.1667    0.9945    0.0000 C   0  0
    7.6448    0.3364    0.0000 C   0  0
    8.7410    3.3124    0.0000 C   0  0
    8.0719    4.0556    0.0000 C   0  0
    6.4246    4.5908    0.0000 C   0  0
    6.1156    3.6397    0.0000 C   0  0
    5.4975    1.7376    0.0000 C   0  0
    6.0621    0.0000    0.0000 C   0  0
    5.2156    0.6855    0.0000 C   0  0
    8.6393    0.2318    0.0000 O   0  0
    6.9757   -0.4067    0.0000 C   0  0
    9.7191    3.5203    0.0000 O   0  0
    8.3809    5.0066    0.0000 C   0  0
    6.7336    5.5418    0.0000 C   0  0
    5.1961   -0.5000    0.0000 C   0  0
    7.1836   -1.3848    0.0000 O   0  0
    9.3590    5.2145    0.0000 O   0  0
    7.7117    5.7498    0.0000 C   0  0
    4.3301    0.0000    0.0000 C   0  0
    5.1961   -1.4999    0.0000 C   0  0
    8.0208    6.7008    0.0000 O   0  0
    3.4641   -0.5000    0.0000 C   0  0
    2.5980    0.0000    0.0000 C   0  0
    1.7320   -0.5000    0.0000 C   0  0
    0.8660    0.0000    0.0000 C   0  0
    1.7320   -1.5000    0.0000 C   0  0
    0.0000   -0.5000    0.0000 O   0  0
  1  2  1  0
  2  3  1  0
  2  4  1  0
  2  5  1  0
  3  6  1  0
  3  7  1  0
  4  8  1  0
  4  9  1  0
  5 10  1  0
  6 11  1  0
  6 12  1  0
  6 13  1  0
  7 14  1  0
  8 15  1  0
  8 16  1  0
  9 17  1  0
  9 18  1  0
 10 19  1  0
 11 20  1  0
 12 21  1  0
 15 22  1  0
 18 23  1  0
 20 24  1  0
 20 25  1  0
 22 26  1  0
 22 27  1  0
 25 28  1  0
 26 29  1  0
 29 30  1  0
 30 31  1  0
 31 32  1  0
 31 33  1  0
 32 34  1  0
  8 14  1  0
 10 11  1  0
 15 18  1  0
 21 25  1  0
M  END
> <Smiles>
OC23(C(C1(C(C(O)C(O)CC1)C(C2)O)(C))CCC4(C3C(O)C(O)C4C(CCCC(CO)C)C)(C))

> <Molecule Name>
102130-12-1

> <Polar Surface Area>
141.61

> <cLogS>
-3.95

> <Molweight>
484.671

> <cLogP>
2.1285

> <H-Acceptors>
7

> <H-Donors>
7

> <Ro5 violations>
1

> <Druglikeness>
-9.6968

> <DrugScore>
0.327382384924705

> <Mutagenic>
none

> <Tumorigenic>
none

> <Reproductive Effective>
none

> <Irritant>
none

$$$$
102130-58-5
  SciTegic12192016392D

 31 34  0  0  0  0            999 V2000
   11.9785    1.1542    0.0000 O   0  0
   11.0004    0.9462    0.0000 C   0  0
   10.6914   -0.0047    0.0000 C   0  0
   10.3313    1.6894    0.0000 C   0  0
    9.7132   -0.2126    0.0000 C   0  0
    9.3531    1.4815    0.0000 C   0  0
    9.4042   -1.1637    0.0000 C   0  0
    9.0441    0.5304    0.0000 C   0  0
    8.4261   -1.3716    0.0000 C   0  0
    8.0659    0.3225    0.0000 C   0  0
    8.3750    1.2736    0.0000 C   0  0
    7.7569   -0.6284    0.0000 C   0  0
    7.3968    1.0657    0.0000 C   0  0
    6.7788   -0.8364    0.0000 C   0  0
    6.4187    0.8577    0.0000 C   0  0
    6.1096   -0.0932    0.0000 C   0  0
    6.2788   -1.7024    0.0000 C   0  0
    5.1961   -0.5000    0.0000 C   0  0
    5.3665    0.5758    0.0000 C   0  0
    5.3006   -1.4945    0.0000 C   0  0
    4.3301    0.0000    0.0000 C   0  0
    3.4641   -0.5000    0.0000 C   0  0
    4.3301    1.0000    0.0000 C   0  0
    2.5980    0.0000    0.0000 C   0  0
    1.7320   -0.5000    0.0000 C   0  0
    1.7320   -1.5000    0.0000 C   0  0
    0.8660    0.0000    0.0000 C   0  0
    0.8660   -2.0000    0.0000 C   0  0
    2.5980   -1.9999    0.0000 C   0  0
    0.8660    1.0000    0.0000 C   0  0
    0.0000   -0.5000    0.0000 C   0  0
  1  2  1  0
  2  3  1  0
  2  4  1  0
  3  5  1  0
  4  6  1  0
  5  7  2  0
  5  8  1  0
  7  9  1  0
  8 10  1  0
  8 11  1  0
  9 12  1  0
 10 13  1  0
 12 14  1  0
 13 15  1  0
 14 16  1  0
 14 17  1  0
 16 18  1  0
 16 19  1  0
 17 20  1  0
 18 21  1  0
 21 22  1  0
 21 23  1  0
 22 24  2  0
 24 25  1  0
 25 26  1  0
 25 27  1  0
 26 28  2  0
 26 29  1  0
 27 30  1  0
 27 31  1  0
  6  8  1  0
 10 12  1  0
 15 16  1  0
 18 20  1  0
M  END
> <Smiles>
OC3(CC2(=CCC4(C1(C(C(C(C=CC(C(=C)C)C(C)C)C)CC1)(C)CCC4(C2(C)CC3)))))

> <Molecule Name>
102130-58-5

> <Polar Surface Area>
20.23

> <cLogS>
-6.504

> <Molweight>
424.71

> <cLogP>
8.0239

> <H-Acceptors>
1

> <H-Donors>
1

> <Ro5 violations>
1

> <Druglikeness>
-12.956

> <DrugScore>
0.132292334414231

> <Mutagenic>
none

> <Tumorigenic>
none

> <Reproductive Effective>
none

> <Irritant>
none

$$$$
1021325-61-0
  SciTegic12192016392D

 18 19  0  0  0  0            999 V2000
    6.0621   -0.9999    0.0000 S   0  0
    5.1961   -1.4999    0.0000 C   0  0
    4.3301   -1.9999    0.0000 N   0  0
    3.4641   -1.4999    0.0000 C   0  0
    3.4641   -0.5000    0.0000 C   0  0
    2.5980   -1.9999    0.0000 C   0  0
    3.4641   -2.5000    0.0000 C   0  0
    2.5980    0.0000    0.0000 C   0  0
    4.3301    0.0000    0.0000 C   0  0
    1.7320   -1.5000    0.0000 C   0  0
    1.7320   -0.5000    0.0000 C   0  0
    2.5980    1.0000    0.0000 C   0  0
    4.3301    1.0000    0.0000 C   0  0
    0.8660    0.0000    0.0000 C   0  0
    3.4641    1.5000    0.0000 C   0  0
    0.8660    1.0000    0.0000 C   0  0
    0.0000   -0.5000    0.0000 C   0  0
    3.4641    2.5000    0.0000 C   0  0
  1  2  2  0
  2  3  2  0
  3  4  1  0
  4  5  1  0
  4  6  1  0
  4  7  1  0
  5  8  1  0
  5  9  1  0
  6 10  1  0
  8 11  2  0
  8 12  1  0
  9 13  1  0
 11 14  1  0
 12 15  2  0
 14 16  1  0
 14 17  1  0
 15 18  1  0
 10 11  1  0
 13 15  1  0
M  END
> <Smiles>
S=C=NC1(C2(C(=C(C(C)C)CC1)C=C(C)CC2))(C)

> <Molecule Name>
1021325-61-0

> <Polar Surface Area>
44.45

> <cLogS>
-3.938

> <Molweight>
261.432

> <cLogP>
5.5492

> <H-Acceptors>
1

> <H-Donors>
0

> <Ro5 violations>
1

> <Druglikeness>
-9.5785

> <DrugScore>
0.148285910641193

> <Mutagenic>
low

> <Tumorigenic>
low

> <Reproductive Effective>
low

> <Irritant>
none

$$$$
102141-25-3
  SciTegic12192016392D

 49 52  0  0  0  0            999 V2000
    3.7201    3.0085    0.0000 O   0  0
    2.6054    2.2564    0.0000 C   0  0
    1.3027    3.0085    0.0000 C   0  0
    2.6054    0.7521    0.0000 C   0  0
    0.0000    2.2564    0.0000 C   0  0
    1.3027    4.5128    0.0000 C   0  0
    3.9082    0.0000    0.0000 C   0  0
   -1.3027    3.0085    0.0000 C   0  0
    0.0000    0.7521    0.0000 C   0  0
    2.6054    5.2649    0.0000 C   0  0
    2.6054   -0.7521    0.0000 C   0  0
    3.9082   -1.5042    0.0000 C   0  0
    5.2109    0.7521    0.0000 C   0  0
    3.9082    4.5128    0.0000 O   0  0
    2.6054    6.7692    0.0000 C   0  0
    1.3027    0.0000    0.0000 O   0  0
    2.8679   -2.4840    0.0000 O   0  0
    5.2109   -2.2564    0.0000 C   0  0
    2.3988   -2.2098    0.0000 C   0  0
    5.2109    2.2564    0.0000 C   0  0
    6.5137    0.0000    0.0000 C   0  0
    3.9082    7.5213    0.0000 C   0  0
    1.3027    7.5213    0.0000 C   0  0
    3.9082   -3.0085    0.0000 C   0  0
    6.5137   -1.5042    0.0000 C   0  0
    5.9631   -3.5591    0.0000 C   0  0
    1.1012   -2.2564    0.0000 C   0  0
    4.2842    3.0085    0.0000 O   0  0
    6.5137    3.0085    0.0000 C   0  0
    5.2109    6.7692    0.0000 C   0  0
    7.8164   -2.2564    0.0000 C   0  0
    5.9631   -5.0634    0.0000 C   0  0
    0.3490   -3.5591    0.0000 C   0  0
    0.3490   -0.9536    0.0000 C   0  0
    6.5137    4.5128    0.0000 C   0  0
    5.2109    5.2649    0.0000 C   0  0
    5.2109   -6.3661    0.0000 C   0  0
    0.3490   -5.0634    0.0000 C   0  0
    7.8164    5.2649    0.0000 C   0  0
    5.5913   -7.8215    0.0000 O   0  0
    3.7317   -7.1962    0.0000 C   0  0
    6.6615   -6.7643    0.0000 C   0  0
    1.2150   -6.5218    0.0000 C   0  0
    2.6680   -6.1325    0.0000 O   0  0
    3.3424   -8.6492    0.0000 C   0  0
    0.8257   -7.9749    0.0000 C   0  0
    1.8894   -9.0385    0.0000 C   0  0
   -0.6272   -7.5855    0.0000 O   0  0
   -0.2379   -9.0385    0.0000 C   0  0
  1  2  2  0
  2  3  1  0
  2  4  1  0
  3  5  1  0
  3  6  1  0
  4  7  1  0
  5  8  1  0
  5  9  1  0
  6 10  1  0
  7 11  1  0
  7 12  1  0
  7 13  1  0
 10 14  2  0
 10 15  1  0
 11 16  2  0
 11 17  1  0
 12 18  1  0
 12 19  1  0
 13 20  1  0
 13 21  1  0
 15 22  1  0
 15 23  1  0
 17 24  1  0
 18 25  1  0
 18 26  2  0
 19 27  2  0
 20 28  2  0
 20 29  1  0
 22 30  1  0
 25 31  1  0
 26 32  1  0
 27 33  1  0
 27 34  1  0
 29 35  1  0
 30 36  1  0
 32 37  1  0
 33 38  1  0
 35 39  1  0
 37 40  1  0
 37 41  1  0
 37 42  1  0
 38 43  1  0
 41 44  1  0
 41 45  1  0
 43 46  1  0
 45 47  1  0
 46 48  1  0
 46 49  1  0
 21 25  2  0
 35 36  1  0
 43 44  1  0
 46 47  1  0
M  END
> <Smiles>
O=C1(C(C(C)C)CC(=O)C(CCCC(CC(C2(C(C1)(C(=O)OC)C3(C(C(C)=C2)=CCC(O)(C4(OC(CCC(=C3)C)C(O)(C)CC4))C)))=O)C)C)

> <Molecule Name>
102141-25-3

> <Polar Surface Area>
127.2

> <cLogS>
-6.639

> <Molweight>
682.935

> <cLogP>
7.2511

> <H-Acceptors>
8

> <H-Donors>
2

> <Ro5 violations>
2

> <Druglikeness>
-5.0606

> <DrugScore>
0.0881085560849724

> <Mutagenic>
none

> <Tumorigenic>
none

> <Reproductive Effective>
none

> <Irritant>
none

$$$$
1022-31-7
  SciTegic12192016392D

 17 17  0  0  0  0            999 V2000
    4.3301    0.0000    0.0000 O   0  0
    3.4641   -0.5000    0.0000 C   0  0
    3.4641   -1.5000    0.0000 O   0  0
    2.5980    0.0000    0.0000 C   0  0  1  0  0  0
    2.5980    1.0000    0.0000 N   0  0
    1.7320   -0.5000    0.0000 C   0  0
    0.8660    0.0000    0.0000 C   0  0
    0.8660    1.0000    0.0000 O   0  0
    0.0000   -0.5000    0.0000 C   0  0
   -0.8660    0.0000    0.0000 C   0  0
    0.0000   -1.4999    0.0000 C   0  0
   -0.8660    1.0000    0.0000 N   0  0
   -1.7320   -0.4999    0.0000 C   0  0
   -0.8660   -1.9999    0.0000 C   0  0
    0.0000    1.5000    0.0000 C   0  0
   -1.7320   -1.4999    0.0000 C   0  0
    0.0000    2.5000    0.0000 O   0  0
  1  2  2  0
  2  3  1  0
  4  2  1  0
  4  5  1  6
  4  6  1  0
  6  7  1  0
  7  8  2  0
  7  9  1  0
  9 10  2  0
  9 11  1  0
 10 12  1  0
 10 13  1  0
 11 14  2  0
 12 15  1  0
 13 16  2  0
 15 17  2  0
 14 16  1  0
M  END
> <Smiles>
O=C(O)C(N)CC(=O)C1(=C(NC=O)C=CC=C1)

> <Molecule Name>
1022-31-7

> <Polar Surface Area>
109.49

> <cLogS>
-2.503

> <Molweight>
236.226

> <cLogP>
-2.6502

> <H-Acceptors>
6

> <H-Donors>
3

> <Ro5 violations>
0

> <Druglikeness>
-11.79

> <DrugScore>
0.471136048697159

> <Mutagenic>
none

> <Tumorigenic>
none

> <Reproductive Effective>
none

> <Irritant>
none

$$$$
102208-08-2
  SciTegic12192016392D

 33 36  0  0  0  0            999 V2000
    8.1230    1.4103    0.0000 O   0  0
    7.4538    2.1534    0.0000 C   0  0
    6.7847    2.8966    0.0000 C   0  0
    7.1448    1.2024    0.0000 C   0  0
    8.4320    2.3614    0.0000 C   0  0
    7.0937    3.8476    0.0000 C   0  0
    5.8065    2.6887    0.0000 C   0  0
    6.1667    0.9945    0.0000 C   0  0
    7.6448    0.3364    0.0000 C   0  0
    8.7410    3.3124    0.0000 C   0  0
    8.0719    4.0556    0.0000 C   0  0
    6.4246    4.5908    0.0000 C   0  0
    6.1156    3.6397    0.0000 C   0  0
    5.4975    1.7376    0.0000 C   0  0
    6.0621    0.0000    0.0000 C   0  0
    5.2156    0.6855    0.0000 C   0  0
    8.6393    0.2318    0.0000 O   0  0
    6.9757   -0.4067    0.0000 C   0  0
    9.7191    3.5203    0.0000 O   0  0
    8.3809    5.0066    0.0000 C   0  0
    6.7336    5.5418    0.0000 C   0  0
    5.1961   -0.5000    0.0000 C   0  0
    7.1836   -1.3848    0.0000 O   0  0
    7.7117    5.7498    0.0000 C   0  0
    4.3301    0.0000    0.0000 C   0  0
    5.1961   -1.4999    0.0000 C   0  0
    8.0208    6.7008    0.0000 O   0  0
    3.4641   -0.5000    0.0000 C   0  0
    2.5980    0.0000    0.0000 C   0  0
    1.7320   -0.5000    0.0000 C   0  0
    0.8660    0.0000    0.0000 C   0  0
    1.7320   -1.5000    0.0000 C   0  0
    0.0000   -0.5000    0.0000 O   0  0
  1  2  1  0
  2  3  1  0
  2  4  1  0
  2  5  1  0
  3  6  1  0
  3  7  1  0
  4  8  1  0
  4  9  1  0
  5 10  1  0
  6 11  1  0
  6 12  1  0
  6 13  1  0
  7 14  1  0
  8 15  1  0
  8 16  1  0
  9 17  1  0
  9 18  1  0
 10 19  1  0
 11 20  1  0
 12 21  1  0
 15 22  1  0
 18 23  1  0
 20 24  1  0
 22 25  1  0
 22 26  1  0
 24 27  1  0
 25 28  1  0
 28 29  1  0
 29 30  1  0
 30 31  1  0
 30 32  1  0
 31 33  1  0
  8 14  1  0
 10 11  1  0
 15 18  1  0
 21 24  1  0
M  END
> <Smiles>
OC23(C(C1(C(CC(O)CC1)C(C2)O)(C))CCC4(C3C(O)C(O)C4C(CCCC(CO)C)C)(C))

> <Molecule Name>
102208-08-2

> <Polar Surface Area>
121.38

> <cLogS>
-4.349

> <Molweight>
468.672

> <cLogP>
2.9806

> <H-Acceptors>
6

> <H-Donors>
6

> <Ro5 violations>
1

> <Druglikeness>
-7.9961

> <DrugScore>
0.310745997669239

> <Mutagenic>
none

> <Tumorigenic>
none

> <Reproductive Effective>
none

> <Irritant>
none

$$$$
102209-77-8
  SciTegic12192016392D

 32 34  0  0  0  0            999 V2000
    6.6468    9.0558    0.0000 O   0  0
    7.4883    7.8082    0.0000 C   0  0
    8.9850    7.6509    0.0000 N   0  0
    7.2061    6.5156    0.0000 C   0  0
    9.0230    6.2407    0.0000 C   0  0
    5.8259    5.5201    0.0000 C   0  0
    8.3590    5.3680    0.0000 C   0  0
   10.1354    5.0671    0.0000 C   0  0
    7.6040    5.4485    0.0000 C   0  0
    4.3475    5.8010    0.0000 N   0  0
    6.5164    4.5147    0.0000 C   0  0
    9.7689    6.1271    0.0000 C   0  0
    9.2510    4.2273    0.0000 C   0  0
    6.4048    6.4807    0.0000 O   0  0
    7.8197    3.7622    0.0000 C   0  0
    5.2131    3.7622    0.0000 C   0  0
    9.8231    7.5858    0.0000 C   0  0
   10.1355    3.0098    0.0000 C   0  0
    7.8197    2.2573    0.0000 C   0  0
    5.2131    2.2573    0.0000 C   0  0
    9.2510    1.7923    0.0000 N   0  0
    6.5164    1.5049    0.0000 C   0  0
    6.5164    0.0000    0.0000 C   0  0
    7.8197   -0.7524    0.0000 C   0  0
    5.2131   -0.7524    0.0000 C   0  0
    6.5164   -1.5049    0.0000 C   0  0
    9.1230    0.0000    0.0000 C   0  0
    3.9098    0.0000    0.0000 C   0  0
    2.6065   -0.7524    0.0000 C   0  0
    1.3032    0.0000    0.0000 C   0  0
    1.3032    1.5049    0.0000 C   0  0
    0.0000   -0.7524    0.0000 C   0  0
  1  2  2  0
  2  3  1  0
  2  4  1  0
  3  5  1  0
  4  6  1  0
  4  7  1  0
  5  8  1  0
  5  9  1  0
  6 10  1  0
  6 11  1  0
  7 12  1  0
  8 13  1  0
  9 14  1  0
 11 15  2  0
 11 16  1  0
 12 17  1  0
 13 18  2  0
 15 19  1  0
 16 20  2  0
 18 21  1  0
 19 22  2  0
 22 23  1  0
 23 24  1  0
 23 25  1  0
 23 26  1  0
 24 27  2  0
 25 28  1  0
 28 29  1  0
 29 30  2  0
 30 31  1  0
 30 32  1  0
 13 15  1  0
 19 21  1  0
 20 22  1  0
M  END
> <Smiles>
O=C1(NC(CC3(=CNC=2(C3(=C(C(C1CCC)N)C=CC=2C(C=C)(CCC=C(C)C)C))))CO)

> <Molecule Name>
102209-77-8

> <Polar Surface Area>
91.14

> <cLogS>
-5.174

> <Molweight>
437.626

> <cLogP>
4.8933

> <H-Acceptors>
5

> <H-Donors>
4

> <Ro5 violations>
0

> <Druglikeness>
-6.3467

> <DrugScore>
0.18699212567599

> <Mutagenic>
none

> <Tumorigenic>
none

> <Reproductive Effective>
none

> <Irritant>
low

$$$$
10222-62-5
  SciTegic12192016392D

 15 16  0  0  0  0            999 V2000
    2.5980   -0.7500    0.0000 O   0  0
    1.2990    0.0000    0.0000 C   0  0
    1.2990    1.5000    0.0000 O   0  0
    0.0000   -0.7500    0.0000 C   0  0
   -1.2990    0.0000    0.0000 C   0  0
    0.0000   -2.2499    0.0000 C   0  0
   -2.5980   -0.7499    0.0000 C   0  0
   -1.2990    1.5000    0.0000 C   0  0
   -1.2990   -2.9999    0.0000 C   0  0
   -2.5980   -2.2499    0.0000 N   0  0
   -3.8971    0.0000    0.0000 C   0  0
   -2.5980    2.2500    0.0000 C   0  0
   -1.2990   -4.4999    0.0000 O   0  0
   -3.8971    1.5000    0.0000 C   0  0
    0.0000   -5.2499    0.0000 C   0  0
  1  2  2  0
  2  3  1  0
  2  4  1  0
  4  5  1  0
  4  6  2  0
  5  7  1  0
  5  8  2  0
  6  9  1  0
  7 10  1  0
  7 11  2  0
  8 12  1  0
  9 13  1  0
 11 14  1  0
 13 15  1  0
  9 10  2  0
 12 14  2  0
M  END
> <Smiles>
O=C(O)C=1(C=2(C(N=C(C=1)OC)=CC=CC=2))

> <Molecule Name>
10222-62-5

> <Polar Surface Area>
59.42

> <cLogS>
-2.878

> <Molweight>
203.196

> <cLogP>
1.7421

> <H-Acceptors>
4

> <H-Donors>
1

> <Ro5 violations>
0

> <Druglikeness>
-1.3547

> <DrugScore>
0.552031525261206

> <Mutagenic>
none

> <Tumorigenic>
none

> <Reproductive Effective>
none

> <Irritant>
none

$$$$
10228-40-7
  SciTegic12192016392D

 21 23  0  0  0  0            999 V2000
    0.8660    0.0000    0.0000 O   0  0
    0.0000   -0.5000    0.0000 C   0  0
   -0.8660    0.0000    0.0000 C   0  0
    0.0000   -1.4999    0.0000 C   0  0
   -0.8660    1.0000    0.0000 C   0  0
   -1.7320   -0.4999    0.0000 C   0  0
    0.8660   -2.0000    0.0000 C   0  0
   -0.8660   -1.9999    0.0000 C   0  0
    0.0000    1.5000    0.0000 O   0  0
   -1.7320    1.5000    0.0000 C   0  0
   -1.7320   -1.4999    0.0000 C   0  0
   -2.5980    0.0000    0.0000 C   0  0
    1.7320   -1.5000    0.0000 O   0  0
    0.8660   -3.0000    0.0000 C   0  0
   -0.8660   -2.9999    0.0000 C   0  0
   -1.7320    2.5000    0.0000 O   0  0
   -2.5980    1.0000    0.0000 C   0  0
   -2.5980   -1.9999    0.0000 O   0  0
    0.0000   -3.4999    0.0000 C   0  0
   -3.4641    1.5000    0.0000 O   0  0
    0.0000   -4.5000    0.0000 C   0  0
  1  2  2  0
  2  3  1  0
  2  4  1  0
  3  5  2  0
  3  6  1  0
  4  7  2  0
  4  8  1  0
  5  9  1  0
  5 10  1  0
  6 11  1  0
  6 12  2  0
  7 13  1  0
  7 14  1  0
  8 15  2  0
 10 16  1  0
 10 17  2  0
 11 18  2  0
 14 19  2  0
 17 20  1  0
 19 21  1  0
  8 11  1  0
 12 17  1  0
 15 19  1  0
M  END
> <Smiles>
O=C2(C1(=C(O)C(O)=C(O)C=C1C(=O)C=3(C2=C(O)C=C(C)C=3)))

> <Molecule Name>
10228-40-7

> <Polar Surface Area>
115.06

> <cLogS>
-3.89

> <Molweight>
286.238

> <cLogP>
1.9945

> <H-Acceptors>
6

> <H-Donors>
4

> <Ro5 violations>
0

> <Druglikeness>
-1.1275

> <DrugScore>
0.307989841670322

> <Mutagenic>
none

> <Tumorigenic>
none

> <Reproductive Effective>
none

> <Irritant>
high

$$$$
10236-12-1
  SciTegic12192016392D

 21 20  0  0  0  0            999 V2000
   11.2583    1.0000    0.0000 O   0  0
   11.2583    0.0000    0.0000 C   0  0
   12.1243   -0.5000    0.0000 O   0  0
   10.3923   -0.5000    0.0000 C   0  0
   12.9903    0.0000    0.0000 C   0  0
    9.5262    0.0000    0.0000 C   0  0
   13.8564   -0.5000    0.0000 C   0  0
    8.6602   -0.5000    0.0000 C   0  0
    7.7942    0.0000    0.0000 C   0  0
    6.9282   -0.5000    0.0000 C   0  0
    7.7942    0.9999    0.0000 C   0  0
    6.0621    0.0000    0.0000 C   0  0
    5.1961   -0.5000    0.0000 C   0  0
    4.3301    0.0000    0.0000 C   0  0
    3.4641   -0.5000    0.0000 C   0  0
    4.3301    1.0000    0.0000 C   0  0
    2.5980    0.0000    0.0000 C   0  0
    1.7320   -0.5000    0.0000 C   0  0
    0.8660    0.0000    0.0000 C   0  0
    0.8660    1.0000    0.0000 C   0  0
    0.0000   -0.5000    0.0000 C   0  0
  1  2  2  0
  2  3  1  0
  2  4  1  0
  3  5  1  0
  4  6  1  0
  5  7  1  0
  6  8  1  0
  8  9  1  0
  9 10  1  0
  9 11  1  0
 10 12  1  0
 12 13  1  0
 13 14  1  0
 14 15  1  0
 14 16  1  0
 15 17  1  0
 17 18  1  0
 18 19  1  0
 19 20  1  0
 19 21  1  0
M  END
> <Smiles>
O=C(OCC)CCCC(CCCC(CCCC(C)C)C)C

> <Molecule Name>
10236-12-1

> <Polar Surface Area>
26.3

> <cLogS>
-4.607

> <Molweight>
298.509

> <cLogP>
6.6428

> <H-Acceptors>
2

> <H-Donors>
0

> <Ro5 violations>
1

> <Druglikeness>
-21.827

> <DrugScore>
0.222491592868523

> <Mutagenic>
none

> <Tumorigenic>
none

> <Reproductive Effective>
none

> <Irritant>
none

$$$$
10237-77-1
  SciTegic12192016392D

  8  7  0  0  0  0            999 V2000
    4.3301    0.0000    0.0000 O   0  0
    3.4641   -0.5000    0.0000 C   0  0
    3.4641   -1.5000    0.0000 O   0  0
    2.5980    0.0000    0.0000 C   0  0
    1.7320   -0.5000    0.0000 C   0  0  1  0  0  0
    1.7320   -1.5000    0.0000 O   0  0
    0.8660    0.0000    0.0000 C   0  0
    0.0000   -0.5000    0.0000 C   0  0
  1  2  2  0
  2  3  1  0
  2  4  1  0
  5  4  1  0
  5  6  1  1
  5  7  1  0
  7  8  1  0
M  END
> <Smiles>
O=C(O)CC(O)CC

> <Molecule Name>
10237-77-1

> <Polar Surface Area>
57.53

> <cLogS>
-0.87

> <Molweight>
118.131

> <cLogP>
0.0423

> <H-Acceptors>
3

> <H-Donors>
2

> <Ro5 violations>
0

> <Druglikeness>
-0.9615

> <DrugScore>
0.627832435309426

> <Mutagenic>
none

> <Tumorigenic>
none

> <Reproductive Effective>
none

> <Irritant>
none

$$$$
102394-16-1
  SciTegic12192016392D

 19 22  0  0  0  0            999 V2000
    0.8660    0.0000    0.0000 Br  0  0
    0.0000   -0.5000    0.0000 C   0  0
   -0.9135   -0.0932    0.0000 N   0  0
   -0.1045   -1.4945    0.0000 C   0  0
   -1.5826   -0.8364    0.0000 C   0  0
   -1.0826   -1.7024    0.0000 C   0  0
    0.4630   -2.3566    0.0000 C   0  0
   -2.5826   -0.8364    0.0000 C   0  0
   -1.5826   -2.5684    0.0000 C   0  0
    0.0563   -3.2701    0.0000 C   0  0
   -3.0826   -1.7024    0.0000 C   0  0
   -2.5826   -2.5684    0.0000 C   0  0
   -0.9381   -3.3746    0.0000 C   0  0
    0.6441   -4.0791    0.0000 N   0  0
   -1.3449   -4.2882    0.0000 C   0  0
    0.2373   -4.9927    0.0000 C   0  0
    1.6386   -3.9746    0.0000 C   0  0
   -0.7571   -5.0972    0.0000 C   0  0
   -1.1638   -6.0108    0.0000 C   0  0
  1  2  1  0
  2  3  1  0
  2  4  2  0
  3  5  1  0
  4  6  1  0
  4  7  1  0
  5  8  1  0
  6  9  1  0
  7 10  1  0
  8 11  2  0
  9 12  2  0
  9 13  1  0
 10 14  1  0
 13 15  1  0
 14 16  1  0
 14 17  1  0
 15 18  1  0
 18 19  1  0
  5  6  2  0
 10 13  1  0
 11 12  1  0
 16 18  1  0
M  END
> <Smiles>
[Br]C=1(NC=4(C=CC=C2(C=4(C=1CC3(N(CC(CC23)C)C)))))

> <Molecule Name>
102394-16-1

> <Polar Surface Area>
19.03

> <cLogS>
-3.705

> <Molweight>
319.245

> <cLogP>
3.9456

> <H-Acceptors>
2

> <H-Donors>
1

> <Ro5 violations>
0

> <Druglikeness>
1.8042

> <DrugScore>
0.411138186763905

> <Mutagenic>
none

> <Tumorigenic>
none

> <Reproductive Effective>
high

> <Irritant>
none

$$$$
102396-15-6
  SciTegic12192016392D

 32 35  0  0  0  0            999 V2000
    2.4523    1.7474    0.0000 O   0  0
    1.9512    0.8940    0.0000 C   0  0
    2.5582    0.0633    0.0000 C   0  0
    1.1143    1.0289    0.0000 C   0  0
    1.7320   -0.5000    0.0000 C   0  0
    3.5138   -0.2314    0.0000 C   0  0
    0.1614    0.4068    0.0000 C   0  0
    1.6573   -1.4972    0.0000 C   0  0
    0.8660    0.0000    0.0000 C   0  0
    3.8792   -1.1623    0.0000 C   0  0
    0.0308   -0.5846    0.0000 C   0  0
    2.3903   -2.1773    0.0000 O   0  0
    0.6396   -1.3779    0.0000 C   0  0
    0.7508    1.0740    0.0000 C   0  0
    4.8764   -1.2370    0.0000 O   0  0
    3.3792   -2.0283    0.0000 C   0  0
   -0.2227   -1.8841    0.0000 C   0  0
    0.6467   -2.3779    0.0000 C   0  0
    0.0000    1.4999    0.0000 O   0  0
    1.7303    1.5010    0.0000 C   0  0
    1.7121    0.4666    0.0000 C   0  0
    3.4539   -3.0255    0.0000 C   0  0
    4.2801   -2.4621    0.0000 C   0  0
    0.0000    2.4999    0.0000 C   0  0
    1.7320    2.5000    0.0000 C   0  0
    0.8660    2.9999    0.0000 C   0  0
   -0.8660    2.9999    0.0000 C   0  0
    0.8660    4.0000    0.0000 C   0  0
   -0.8660    3.9999    0.0000 C   0  0
   -1.7320    2.4999    0.0000 C   0  0
    0.0000    4.4999    0.0000 C   0  0
    0.0000    5.4999    0.0000 O   0  0
  1  2  2  0
  2  3  1  0
  2  4  1  0
  3  5  2  0
  3  6  1  0
  4  7  1  0
  5  8  1  0
  5  9  1  0
  6 10  1  0
  7 11  1  0
  8 12  1  0
  8 13  1  0
  9 14  1  0
 10 15  1  0
 10 16  1  0
 13 17  1  0
 13 18  1  0
 14 19  1  0
 14 20  1  0
 14 21  1  0
 16 22  1  0
 16 23  1  0
 19 24  1  0
 20 25  1  0
 24 26  2  0
 24 27  1  0
 26 28  1  0
 27 29  2  0
 27 30  1  0
 28 31  2  0
 31 32  1  0
 11 13  1  0
 12 16  1  0
 25 26  1  0
 29 31  1  0
M  END
> <Smiles>
O=C2(C1(=C(C(OC(C(C1)O)(C)C)C(C)(C)CCC2)CC4(OC3(=C(C=C(O)C=C3C)CC4))(C)))

> <Molecule Name>
102396-15-6

> <Polar Surface Area>
75.99

> <cLogS>
-4.976

> <Molweight>
442.594

> <cLogP>
5.2817

> <H-Acceptors>
5

> <H-Donors>
2

> <Ro5 violations>
1

> <Druglikeness>
-5.423

> <DrugScore>
0.225194337887557

> <Mutagenic>
none

> <Tumorigenic>
none

> <Reproductive Effective>
none

> <Irritant>
none

$$$$
102396-16-7
  SciTegic12192016392D

 32 34  0  0  0  0            999 V2000
    2.7439    1.7475    0.0000 O   0  0
    3.2377    0.8779    0.0000 C   0  0
    4.2553    0.9972    0.0000 C   0  0
    2.7539    0.2131    0.0000 C   0  0
    4.3301    0.0000    0.0000 C   0  0
    4.9884    1.6773    0.0000 C   0  0
    2.7594   -0.9068    0.0000 C   0  0
    5.1563   -0.5633    0.0000 C   0  0
    3.4641   -0.5000    0.0000 C   0  0
    5.9772    1.5283    0.0000 C   0  0
    3.5528   -1.5155    0.0000 C   0  0
    6.1119   -0.2685    0.0000 O   0  0
    4.5442   -1.3850    0.0000 C   0  0
    2.4774   -0.0480    0.0000 C   0  0
    6.5405    2.3545    0.0000 O   0  0
    6.4772    0.6623    0.0000 C   0  0
    4.5514   -2.3850    0.0000 C   0  0
    5.4138   -1.8788    0.0000 C   0  0
    1.7320   -0.5000    0.0000 C   0  0
    2.5963    0.9990    0.0000 C   0  0
    7.3782    0.2284    0.0000 C   0  0
    7.3034    1.2256    0.0000 C   0  0
    0.8660    0.0000    0.0000 C   0  0
    0.0000   -0.5000    0.0000 C   0  0
   -0.8660    0.0000    0.0000 C   0  0
    0.0000   -1.4999    0.0000 C   0  0
   -0.8660    1.0000    0.0000 O   0  0
   -1.7320   -0.4999    0.0000 C   0  0
   -0.8660   -1.9999    0.0000 C   0  0
   -1.7320   -1.4999    0.0000 C   0  0
   -2.5980    0.0000    0.0000 C   0  0
   -0.8660   -2.9999    0.0000 O   0  0
  1  2  2  0
  2  3  1  0
  2  4  1  0
  3  5  2  0
  3  6  1  0
  4  7  1  0
  5  8  1  0
  5  9  1  0
  6 10  1  0
  7 11  1  0
  8 12  1  0
  8 13  1  0
  9 14  1  0
 10 15  1  0
 10 16  1  0
 13 17  1  0
 13 18  1  0
 14 19  2  0
 14 20  1  0
 16 21  1  0
 16 22  1  0
 19 23  1  0
 23 24  1  0
 24 25  2  0
 24 26  1  0
 25 27  1  0
 25 28  1  0
 26 29  2  0
 28 30  2  0
 28 31  1  0
 29 32  1  0
 11 13  1  0
 12 16  1  0
 29 30  1  0
M  END
> <Smiles>
O=C2(C1(=C(C(OC(C(C1)O)(C)C)C(C)(C)CCC2)CC(=CCC3(=C(O)C(=CC(=C3)O)C))C))

> <Molecule Name>
102396-16-7

> <Polar Surface Area>
86.99

> <cLogS>
-4.495

> <Molweight>
442.594

> <cLogP>
5.768

> <H-Acceptors>
5

> <H-Donors>
3

> <Ro5 violations>
1

> <Druglikeness>
-5.386

> <DrugScore>
0.223615207882019

> <Mutagenic>
none

> <Tumorigenic>
none

> <Reproductive Effective>
none

> <Irritant>
none

$$$$
102396-17-8
  SciTegic12192016392D

 31 34  0  0  0  0            999 V2000
    2.4523    1.7474    0.0000 O   0  0
    1.9512    0.8940    0.0000 C   0  0
    2.5582    0.0633    0.0000 C   0  0
    1.1143    1.0289    0.0000 C   0  0
    1.7320   -0.5000    0.0000 C   0  0
    3.5138   -0.2314    0.0000 C   0  0
    0.1614    0.4068    0.0000 C   0  0
    1.6573   -1.4972    0.0000 C   0  0
    0.8660    0.0000    0.0000 C   0  0
    3.8792   -1.1623    0.0000 C   0  0
    0.0308   -0.5846    0.0000 C   0  0
    2.3903   -2.1773    0.0000 O   0  0
    0.6396   -1.3779    0.0000 C   0  0
    0.7508    1.0740    0.0000 C   0  0
    3.3792   -2.0283    0.0000 C   0  0
   -0.2227   -1.8841    0.0000 C   0  0
    0.6467   -2.3779    0.0000 C   0  0
    0.0000    1.4999    0.0000 O   0  0
    1.7303    1.5010    0.0000 C   0  0
    1.7121    0.4666    0.0000 C   0  0
    3.4539   -3.0255    0.0000 C   0  0
    4.2801   -2.4621    0.0000 C   0  0
    0.0000    2.4999    0.0000 C   0  0
    1.7320    2.5000    0.0000 C   0  0
    0.8660    2.9999    0.0000 C   0  0
   -0.8660    2.9999    0.0000 C   0  0
    0.8660    4.0000    0.0000 C   0  0
   -0.8660    3.9999    0.0000 C   0  0
   -1.7320    2.4999    0.0000 C   0  0
    0.0000    4.4999    0.0000 C   0  0
    0.0000    5.4999    0.0000 O   0  0
  1  2  2  0
  2  3  1  0
  2  4  1  0
  3  5  2  0
  3  6  1  0
  4  7  1  0
  5  8  1  0
  5  9  1  0
  6 10  2  0
  7 11  1  0
  8 12  1  0
  8 13  1  0
  9 14  1  0
 10 15  1  0
 13 16  1  0
 13 17  1  0
 14 18  1  0
 14 19  1  0
 14 20  1  0
 15 21  1  0
 15 22  1  0
 18 23  1  0
 19 24  1  0
 23 25  2  0
 23 26  1  0
 25 27  1  0
 26 28  2  0
 26 29  1  0
 27 30  2  0
 30 31  1  0
 11 13  1  0
 12 15  1  0
 24 25  1  0
 28 30  1  0
M  END
> <Smiles>
O=C2(C1(=C(C(OC(C=C1)(C)C)C(C)(C)CCC2)CC4(OC3(=C(C=C(O)C=C3C)CC4))(C)))

> <Molecule Name>
102396-17-8

> <Polar Surface Area>
55.76

> <cLogS>
-5.147

> <Molweight>
424.579

> <cLogP>
5.8584

> <H-Acceptors>
4

> <H-Donors>
1

> <Ro5 violations>
1

> <Druglikeness>
-5.9013

> <DrugScore>
0.203735805955474

> <Mutagenic>
none

> <Tumorigenic>
none

> <Reproductive Effective>
none

> <Irritant>
none

$$$$
102396-21-4
  SciTegic12192016392D

 26 28  0  0  0  0            999 V2000
    6.1312    3.1739    0.0000 O   0  0
    5.5211    1.8036    0.0000 C   0  0
    4.0539    1.4917    0.0000 O   0  0
    6.2711    0.5046    0.0000 C   0  0
    3.8971    0.0000    0.0000 C   0  0
    5.2674   -0.6101    0.0000 C   0  0
    7.7383    0.1927    0.0000 C   0  0
    2.5980   -0.7500    0.0000 O   0  0
    5.7309   -2.0366    0.0000 C   0  0
    8.2018   -1.2338    0.0000 C   0  0
    1.2990    0.0000    0.0000 C   0  0
    7.1981   -2.3485    0.0000 C   0  0
    4.7272   -3.1514    0.0000 C   0  0
    1.2990    1.5000    0.0000 O   0  0
    0.0000   -0.7500    0.0000 C   0  0
    7.6617   -3.7751    0.0000 C   0  0
    3.2600   -2.8395    0.0000 O   0  0
    5.1907   -4.5779    0.0000 C   0  0
    6.6580   -4.8898    0.0000 C   0  0
    9.1289   -4.0870    0.0000 C   0  0
    8.6654   -2.6604    0.0000 C   0  0
    7.1215   -6.3164    0.0000 C   0  0
    9.5924   -5.5136    0.0000 C   0  0
    8.5887   -6.6283    0.0000 C   0  0
    5.6949   -6.7799    0.0000 C   0  0
    6.8097   -7.7836    0.0000 C   0  0
  1  2  2  0
  2  3  1  0
  2  4  1  0
  3  5  1  0
  4  6  2  0
  4  7  1  0
  5  8  1  0
  6  9  1  0
  7 10  2  0
  8 11  1  0
  9 12  2  0
  9 13  1  0
 11 14  2  0
 11 15  1  0
 12 16  1  0
 13 17  2  0
 13 18  1  0
 16 19  1  0
 16 20  1  0
 16 21  1  0
 19 22  1  0
 20 23  1  0
 22 24  1  0
 22 25  1  0
 22 26  1  0
  5  6  1  0
 10 12  1  0
 23 24  1  0
M  END
> <Smiles>
O=C1(OC(OC(=O)C)C2(=C1C=CC(=C2C(=O)C)C3(CC(CCC3)(C)C)(C)))

> <Molecule Name>
102396-21-4

> <Polar Surface Area>
69.67

> <cLogS>
-5.162

> <Molweight>
358.432

> <cLogP>
3.3538

> <H-Acceptors>
5

> <H-Donors>
0

> <Ro5 violations>
0

> <Druglikeness>
-5.6645

> <DrugScore>
0.186328739067652

> <Mutagenic>
none

> <Tumorigenic>
none

> <Reproductive Effective>
high

> <Irritant>
none

$$$$
102396-22-5
  SciTegic12192016392D

 26 28  0  0  0  0            999 V2000
    6.1312    3.1739    0.0000 O   0  0
    5.5211    1.8036    0.0000 C   0  0
    4.0539    1.4917    0.0000 O   0  0
    6.2711    0.5046    0.0000 C   0  0
    3.8971    0.0000    0.0000 C   0  0
    5.2674   -0.6101    0.0000 C   0  0
    7.7383    0.1927    0.0000 C   0  0
    2.5980   -0.7500    0.0000 O   0  0
    5.7309   -2.0366    0.0000 C   0  0
    8.2018   -1.2338    0.0000 C   0  0
    1.2990    0.0000    0.0000 C   0  0
    7.1981   -2.3485    0.0000 C   0  0
    4.7272   -3.1514    0.0000 C   0  0
    1.2990    1.5000    0.0000 O   0  0
    0.0000   -0.7500    0.0000 C   0  0
    7.6617   -3.7751    0.0000 C   0  0
    3.2600   -2.8395    0.0000 O   0  0
    5.1907   -4.5779    0.0000 C   0  0
    6.6580   -4.8898    0.0000 C   0  0
    9.1289   -4.0870    0.0000 C   0  0
    8.6654   -2.6604    0.0000 C   0  0
    7.1215   -6.3164    0.0000 C   0  0
    9.5924   -5.5136    0.0000 C   0  0
    8.5887   -6.6283    0.0000 C   0  0
    5.6949   -6.7799    0.0000 C   0  0
    6.8097   -7.7836    0.0000 C   0  0
  1  2  2  0
  2  3  1  0
  2  4  1  0
  3  5  1  0
  4  6  2  0
  4  7  1  0
  5  8  1  0
  6  9  1  0
  7 10  2  0
  8 11  1  0
  9 12  2  0
  9 13  1  0
 11 14  2  0
 11 15  1  0
 12 16  1  0
 13 17  2  0
 13 18  1  0
 16 19  1  0
 16 20  1  0
 16 21  1  0
 19 22  1  0
 20 23  1  0
 22 24  1  0
 22 25  1  0
 22 26  1  0
  5  6  1  0
 10 12  1  0
 23 24  1  0
M  END
> <Smiles>
O=C1(OC(OC(=O)C)C2(=C1C=CC(=C2C(=O)C)C3(CC(CCC3)(C)C)(C)))

> <Molecule Name>
102396-22-5

> <Polar Surface Area>
69.67

> <cLogS>
-5.162

> <Molweight>
358.432

> <cLogP>
3.3538

> <H-Acceptors>
5

> <H-Donors>
0

> <Ro5 violations>
0

> <Druglikeness>
-5.6645

> <DrugScore>
0.186328739067652

> <Mutagenic>
none

> <Tumorigenic>
none

> <Reproductive Effective>
high

> <Irritant>
none

$$$$
102396-24-7
  SciTegic12192016392D

 47 50  0  0  0  0            999 V2000
   19.9639    0.1735    0.0000 Br  0  0
   19.6505    1.6477    0.0000 C   0  0
   20.6591    2.7678    0.0000 N   0  0
   18.2737    2.2607    0.0000 C   0  0
   19.9055    4.0730    0.0000 C   0  0
   18.4312    3.7597    0.0000 C   0  0
   16.9684    1.5071    0.0000 C   0  0
   20.3712    5.5065    0.0000 C   0  0
   17.4571    4.9068    0.0000 C   0  0
   15.6631    2.2607    0.0000 C   0  0
   19.3627    6.6265    0.0000 C   0  0
   17.8884    6.3132    0.0000 C   0  0
   14.3579    1.5071    0.0000 N   0  0
   15.6631    3.7679    0.0000 C   0  0
   14.3579    0.0000    0.0000 C   0  0
   13.0526    1.8839    0.0000 C   0  0
   16.8997    4.4673    0.0000 O   0  0
   14.3579    4.5215    0.0000 N   0  0
   15.6631   -0.7535    0.0000 O   0  0
   13.0526   -0.7535    0.0000 C   0  0
   13.0526    3.7679    0.0000 C   0  0
   11.7473    0.0000    0.0000 N   0  0
   13.0526   -2.2607    0.0000 C   0  0
   11.7473    4.5215    0.0000 C   0  0
   13.0526    2.4491    0.0000 C   0  0
   11.7473    1.5071    0.0000 C   0  0
   10.4421   -0.7535    0.0000 C   0  0
   11.7473    6.0287    0.0000 C   0  0
   10.4421    3.7679    0.0000 C   0  0
   10.4421    2.2607    0.0000 O   0  0
   10.4421   -2.2607    0.0000 O   0  0
    9.1368    0.0000    0.0000 C   0  0
   10.4421    6.7823    0.0000 C   0  0
    9.1368    4.5215    0.0000 C   0  0
    7.8315   -0.7535    0.0000 C   0  0
    9.1368    1.5071    0.0000 C   0  0
    9.1368    6.0287    0.0000 C   0  0
    6.5263    0.0000    0.0000 C   0  0
    7.8315    6.7823    0.0000 O   0  0
    5.2210   -0.7535    0.0000 C   0  0
    6.5263    1.5071    0.0000 C   0  0
    3.9157    0.0000    0.0000 C   0  0
    2.6105   -0.7535    0.0000 C   0  0
    3.9157    1.5071    0.0000 C   0  0
    1.3052    0.0000    0.0000 C   0  0
    1.3052    1.5071    0.0000 O   0  0
    0.0000   -0.7535    0.0000 C   0  0
  1  2  1  0
  2  3  1  0
  2  4  2  0
  3  5  1  0
  4  6  1  0
  4  7  1  0
  5  8  1  0
  6  9  1  0
  7 10  1  0
  8 11  2  0
  9 12  2  0
 10 13  1  0
 10 14  1  0
 13 15  1  0
 13 16  1  0
 14 17  2  0
 14 18  1  0
 15 19  2  0
 15 20  1  0
 18 21  1  0
 20 22  1  0
 20 23  1  0
 21 24  1  0
 21 25  1  0
 22 26  1  0
 22 27  1  0
 24 28  2  0
 24 29  1  0
 26 30  2  0
 27 31  2  0
 27 32  1  0
 28 33  1  0
 29 34  2  0
 32 35  1  0
 32 36  1  0
 33 37  2  0
 35 38  1  0
 37 39  1  0
 38 40  2  0
 38 41  1  0
 40 42  1  0
 42 43  1  0
 42 44  1  0
 43 45  1  0
 45 46  1  0
 45 47  1  0
  5  6  2  0
 11 12  1  0
 25 26  1  0
 34 37  1  0
M  END
> <Smiles>
[Br]C=1(NC=4(C=CC=CC=4(C=1CC2(N(C(=O)C(N(C(=O)CC(NC2=O)C3(=CC=C(O)C=C3))C(=O)C(CC(=CC(CC(O)C)C)C)C)C)C))))

> <Molecule Name>
102396-24-7

> <Polar Surface Area>
143.04

> <cLogS>
-5.177

> <Molweight>
709.679

> <cLogP>
5.2203

> <H-Acceptors>
10

> <H-Donors>
4

> <Ro5 violations>
2

> <Druglikeness>
1.1839

> <DrugScore>
0.249527383443375

> <Mutagenic>
none

> <Tumorigenic>
none

> <Reproductive Effective>
none

> <Irritant>
none

$$$$
10245-81-5
  SciTegic12192016392D

 17 18  0  0  0  0            999 V2000
    1.7320    2.4999    0.0000 Br  0  0
    1.7320    1.4999    0.0000 C   0  0
    0.8660    1.0000    0.0000 C   0  0
    2.5980    0.9999    0.0000 C   0  0
    0.0000    1.5000    0.0000 O   0  0
    0.8660    0.0000    0.0000 C   0  0
    2.5980    0.0000    0.0000 C   0  0
    0.0000   -0.5000    0.0000 C   0  0
    1.7320   -0.5000    0.0000 C   0  0
    3.4641   -0.5000    0.0000 Br  0  0
   -0.9135   -0.0932    0.0000 N   0  0
   -0.1045   -1.4945    0.0000 C   0  0
   -1.5826   -0.8364    0.0000 C   0  0
    0.6386   -2.1636    0.0000 Br  0  0
   -1.0826   -1.7024    0.0000 C   0  0
   -2.5771   -0.7318    0.0000 Br  0  0
   -1.4894   -2.6159    0.0000 Br  0  0
  1  2  1  0
  2  3  2  0
  2  4  1  0
  3  5  1  0
  3  6  1  0
  4  7  2  0
  6  8  1  0
  6  9  2  0
  7 10  1  0
  8 11  1  0
  8 12  2  0
 11 13  1  0
 12 14  1  0
 12 15  1  0
 13 16  1  0
 15 17  1  0
  7  9  1  0
 13 15  2  0
M  END
> <Smiles>
[Br]C2(=C(O)C(C=1(NC([Br])=C(C=1[Br])[Br]))=CC(=C2)[Br])

> <Molecule Name>
10245-81-5

> <Polar Surface Area>
36.02

> <cLogS>
-6.055

> <Molweight>
553.668

> <cLogP>
5.51

> <H-Acceptors>
2

> <H-Donors>
2

> <Ro5 violations>
2

> <Druglikeness>
-7.4368

> <DrugScore>
0.044689145892168

> <Mutagenic>
low

> <Tumorigenic>
low

> <Reproductive Effective>
high

> <Irritant>
low

$$$$
102488-58-4
  SciTegic12192016392D

 28 32  0  0  0  0            999 V2000
    4.3147    0.8956    0.0000 O   0  0
    4.8147    0.0296    0.0000 C   0  0
    4.3147   -0.8364    0.0000 C   0  0
    5.8147    0.0296    0.0000 C   0  0
    4.8147   -1.7024    0.0000 N   0  0
    3.3147   -0.8364    0.0000 C   0  0
    6.3147   -0.8364    0.0000 C   0  0
    6.3147    0.8956    0.0000 C   0  0
    4.3147   -2.5684    0.0000 C   0  0
    2.6455   -0.0932    0.0000 N   0  0
    2.8147   -1.7024    0.0000 C   0  0
    7.3147   -0.8364    0.0000 C   0  0
    7.3147    0.8956    0.0000 C   0  0
    4.6237   -3.5195    0.0000 N   0  0
    3.3147   -2.5684    0.0000 C   0  0
    1.7320   -0.5000    0.0000 C   0  0
    1.8365   -1.4945    0.0000 N   0  0
    7.8147    0.0296    0.0000 C   0  0
    3.8147   -4.1073    0.0000 C   0  0
    3.0057   -3.5195    0.0000 C   0  0
    0.8660    0.0000    0.0000 N   0  0
    8.8147    0.0296    0.0000 O   0  0
    3.7101   -5.1018    0.0000 C   0  0
    2.0921   -3.9262    0.0000 C   0  0
    0.8660    1.0000    0.0000 C   0  0
    0.0000   -0.5000    0.0000 C   0  0
    2.7966   -5.5085    0.0000 C   0  0
    1.9876   -4.9207    0.0000 C   0  0
  1  2  2  0
  2  3  1  0
  2  4  1  0
  3  5  2  0
  3  6  1  0
  4  7  2  0
  4  8  1  0
  5  9  1  0
  6 10  1  0
  6 11  2  0
  7 12  1  0
  8 13  2  0
  9 14  1  0
  9 15  2  0
 10 16  1  0
 11 17  1  0
 12 18  2  0
 14 19  1  0
 15 20  1  0
 16 21  1  0
 18 22  1  0
 19 23  1  0
 20 24  1  0
 21 25  1  0
 21 26  1  0
 23 27  2  0
 24 28  2  0
 11 15  1  0
 13 18  1  0
 16 17  2  0
 19 20  2  0
 27 28  1  0
M  END
> <Smiles>
O=C(C2(=NC=1(NC=4(C=CC=CC=4(C=1C3(=C2NC(N(C)C)=N3))))))C5(=CC=C(O)C=C5)

> <Molecule Name>
102488-58-4

> <Polar Surface Area>
97.9

> <cLogS>
-6.038

> <Molweight>
371.399

> <cLogP>
3.0017

> <H-Acceptors>
7

> <H-Donors>
3

> <Ro5 violations>
0

> <Druglikeness>
1.9475

> <DrugScore>
0.507142911385815

> <Mutagenic>
none

> <Tumorigenic>
none

> <Reproductive Effective>
none

> <Irritant>
none

$$$$
102490-77-7
  SciTegic12192016392D

 32 34  0  0  0  0            999 V2000
    2.7439    1.7475    0.0000 O   0  0
    3.2377    0.8779    0.0000 C   0  0
    4.2553    0.9972    0.0000 C   0  0
    2.7539    0.2131    0.0000 C   0  0
    4.3301    0.0000    0.0000 C   0  0
    4.9884    1.6773    0.0000 C   0  0
    2.7594   -0.9068    0.0000 C   0  0
    5.1563   -0.5633    0.0000 C   0  0
    3.4641   -0.5000    0.0000 C   0  0
    5.9772    1.5283    0.0000 C   0  0
    3.5528   -1.5155    0.0000 C   0  0
    6.1119   -0.2685    0.0000 O   0  0
    4.5442   -1.3850    0.0000 C   0  0
    2.4774   -0.0480    0.0000 C   0  0
    6.5405    2.3545    0.0000 O   0  0
    6.4772    0.6623    0.0000 C   0  0
    4.5514   -2.3850    0.0000 C   0  0
    5.4138   -1.8788    0.0000 C   0  0
    1.7320   -0.5000    0.0000 C   0  0
    2.5963    0.9990    0.0000 C   0  0
    7.3782    0.2284    0.0000 C   0  0
    7.3034    1.2256    0.0000 C   0  0
    0.8660    0.0000    0.0000 C   0  0
    0.0000   -0.5000    0.0000 C   0  0
   -0.8660    0.0000    0.0000 C   0  0
    0.0000   -1.4999    0.0000 C   0  0
   -0.8660    1.0000    0.0000 O   0  0
   -1.7320   -0.4999    0.0000 C   0  0
   -0.8660   -1.9999    0.0000 C   0  0
   -1.7320   -1.4999    0.0000 C   0  0
   -2.5980    0.0000    0.0000 C   0  0
   -0.8660   -2.9999    0.0000 O   0  0
  1  2  2  0
  2  3  1  0
  2  4  1  0
  3  5  2  0
  3  6  1  0
  4  7  1  0
  5  8  1  0
  5  9  1  0
  6 10  1  0
  7 11  1  0
  8 12  1  0
  8 13  1  0
  9 14  1  0
 10 15  1  0
 10 16  1  0
 13 17  1  0
 13 18  1  0
 14 19  2  0
 14 20  1  0
 16 21  1  0
 16 22  1  0
 19 23  1  0
 23 24  1  0
 24 25  2  0
 24 26  1  0
 25 27  1  0
 25 28  1  0
 26 29  2  0
 28 30  2  0
 28 31  1  0
 29 32  1  0
 11 13  1  0
 12 16  1  0
 29 30  1  0
M  END
> <Smiles>
O=C2(C1(=C(C(OC(C(C1)O)(C)C)C(C)(C)CCC2)CC(=CCC3(=C(O)C(=CC(=C3)O)C))C))

> <Molecule Name>
102490-77-7

> <Polar Surface Area>
86.99

> <cLogS>
-4.495

> <Molweight>
442.594

> <cLogP>
5.768

> <H-Acceptors>
5

> <H-Donors>
3

> <Ro5 violations>
1

> <Druglikeness>
-5.386

> <DrugScore>
0.223615207882019

> <Mutagenic>
none

> <Tumorigenic>
none

> <Reproductive Effective>
none

> <Irritant>
none

$$$$
102491-66-7
  SciTegic12192016392D

 32 35  0  0  0  0            999 V2000
    2.4523    1.7474    0.0000 O   0  0
    1.9512    0.8940    0.0000 C   0  0
    2.5582    0.0633    0.0000 C   0  0
    1.1143    1.0289    0.0000 C   0  0
    1.7320   -0.5000    0.0000 C   0  0
    3.5138   -0.2314    0.0000 C   0  0
    0.1614    0.4068    0.0000 C   0  0
    1.6573   -1.4972    0.0000 C   0  0
    0.8660    0.0000    0.0000 C   0  0
    3.8792   -1.1623    0.0000 C   0  0
    0.0308   -0.5846    0.0000 C   0  0
    2.3903   -2.1773    0.0000 O   0  0
    0.6396   -1.3779    0.0000 C   0  0
    0.7508    1.0740    0.0000 C   0  0
    4.8764   -1.2370    0.0000 O   0  0
    3.3792   -2.0283    0.0000 C   0  0
   -0.2227   -1.8841    0.0000 C   0  0
    0.6467   -2.3779    0.0000 C   0  0
    0.0000    1.4999    0.0000 O   0  0
    1.7303    1.5010    0.0000 C   0  0
    1.7121    0.4666    0.0000 C   0  0
    3.4539   -3.0255    0.0000 C   0  0
    4.2801   -2.4621    0.0000 C   0  0
    0.0000    2.4999    0.0000 C   0  0
    1.7320    2.5000    0.0000 C   0  0
    0.8660    2.9999    0.0000 C   0  0
   -0.8660    2.9999    0.0000 C   0  0
    0.8660    4.0000    0.0000 C   0  0
   -0.8660    3.9999    0.0000 C   0  0
   -1.7320    2.4999    0.0000 C   0  0
    0.0000    4.4999    0.0000 C   0  0
    0.0000    5.4999    0.0000 O   0  0
  1  2  2  0
  2  3  1  0
  2  4  1  0
  3  5  2  0
  3  6  1  0
  4  7  1  0
  5  8  1  0
  5  9  1  0
  6 10  1  0
  7 11  1  0
  8 12  1  0
  8 13  1  0
  9 14  1  0
 10 15  1  0
 10 16  1  0
 13 17  1  0
 13 18  1  0
 14 19  1  0
 14 20  1  0
 14 21  1  0
 16 22  1  0
 16 23  1  0
 19 24  1  0
 20 25  1  0
 24 26  2  0
 24 27  1  0
 26 28  1  0
 27 29  2  0
 27 30  1  0
 28 31  2  0
 31 32  1  0
 11 13  1  0
 12 16  1  0
 25 26  1  0
 29 31  1  0
M  END
> <Smiles>
O=C2(C1(=C(C(OC(C(C1)O)(C)C)C(C)(C)CCC2)CC4(OC3(=C(C=C(O)C=C3C)CC4))(C)))

> <Molecule Name>
102491-66-7

> <Polar Surface Area>
75.99

> <cLogS>
-4.976

> <Molweight>
442.594

> <cLogP>
5.2817

> <H-Acceptors>
5

> <H-Donors>
2

> <Ro5 violations>
1

> <Druglikeness>
-5.423

> <DrugScore>
0.225194337887557

> <Mutagenic>
none

> <Tumorigenic>
none

> <Reproductive Effective>
none

> <Irritant>
none

$$$$
102503-99-1
  SciTegic12192016392D

 13 12  0  0  0  0            999 V2000
    4.3301    0.9999    0.0000 O   0  0
    4.3301    0.0000    0.0000 C   0  0
    5.1961   -0.5000    0.0000 C   0  0
    3.4641   -0.5000    0.0000 C   0  0
    6.0621    0.0000    0.0000 C   0  0
    2.5980    0.0000    0.0000 C   0  0
    6.9282   -0.5000    0.0000 C   0  0
    1.7320   -0.5000    0.0000 C   0  0
    7.7942    0.0000    0.0000 C   0  0
    0.8660    0.0000    0.0000 C   0  0
    7.7942    1.0000    0.0000 C   0  0
    0.0000   -0.5000    0.0000 C   0  0
    7.7942    2.0000    0.0000 N   0  0
  1  2  2  0
  2  3  1  0
  2  4  1  0
  3  5  1  0
  4  6  1  0
  5  7  1  0
  6  8  1  0
  7  9  1  0
  8 10  1  0
  9 11  1  0
 10 12  1  0
 11 13  3  0
M  END
> <Smiles>
O=C(CCCCC#N)CCCCC

> <Molecule Name>
102503-99-1

> <Polar Surface Area>
40.86

> <cLogS>
-3.214

> <Molweight>
181.278

> <cLogP>
3.2594

> <H-Acceptors>
2

> <H-Donors>
0

> <Ro5 violations>
0

> <Druglikeness>
-28.972

> <DrugScore>
0.254934750177435

> <Mutagenic>
none

> <Tumorigenic>
none

> <Reproductive Effective>
none

> <Irritant>
high

$$$$
102506-55-8
  SciTegic12192016392D

 41 45  0  0  0  0            999 V2000
    5.1961   -1.4999    0.0000 O   0  0
    4.3301   -1.9999    0.0000 C   0  0
    3.4641   -1.4999    0.0000 C   0  0
    4.3301   -2.9999    0.0000 C   0  0
    2.5980   -1.9999    0.0000 C   0  0
    3.4641   -0.4999    0.0000 C   0  0
    3.4641   -3.4999    0.0000 C   0  0
    2.5980   -2.9999    0.0000 O   0  0
    1.7320   -1.4999    0.0000 C   0  0
    4.3301    0.0000    0.0000 O   0  0
[truncated: 29,677,116 more chars]
