# Supplementary material for: Discovery of a novel Keap1 inhibitor for neurodegeneration through virtual screening and molecular dynamics simulations
Source: PLoS One. 2026 Feb 2;21(2):e0341965. doi: 10.1371/journal.pone.0341965 (PMC12863475; doi:10.1371/journal.pone.0341965)
Supplement: S2 File — The binding affinity scores of 13,314 MNPs were obtained by performing molecular docking using AutoDock Vina. The compounds were ranked based on their binding scores, and only 1,329 ligands that had binding scores ranging from −10 to −13.7 were selected for ADMET prediction. (XLSX) [file pone.0341965.s002.xlsx]

## Sheet: output
ID	Binding Affinity
211686-51-0	-13.7
77739-71-0	-13.4
131204-29-0	-13.1
40663-80-7	-13.1
81720-10-7	-13
212502-88-0	-12.8
133056-09-4	-12.7
2497-74-7	-12.6
133056-07-2	-12.4
370553-48-3	-12.4
30270-05-4	-12.3
78111-14-5	-12.3
144587-58-6	-12.2
848656-06-4	-12.2
131501-27-4	-12.1
315209-08-6	-12.1
102988-69-2	-12
144587-57-5	-12
144599-05-3	-12
264624-43-3	-12
5035-30-3	-12
94513-77-6	-12
138529-05-2	-11.9
160098-92-0	-11.9
288104-96-1	-11.9
354538-21-9	-11.9
862892-28-2	-11.9
137809-93-9	-11.8
264624-44-4	-11.8
64687-85-0	-11.8
6891-35-6	-11.8
780755-37-5	-11.8
852872-93-6	-11.8
113831-00-8	-11.7
114395-65-2	-11.7
123167-01-1	-11.7
128629-37-8	-11.7
160098-93-1	-11.7
174587-03-2	-11.7
174630-08-1	-11.7
212069-50-6	-11.7
24381-84-8	-11.7
264624-42-2	-11.7
517900-57-1	-11.7
78111-17-8	-11.7
114820-24-5	-11.6
137809-90-6	-11.6
142780-47-0	-11.6
143049-28-9	-11.6
174630-09-2	-11.6
195063-96-8	-11.6
20829-55-4	-11.6
21361-74-0	-11.6
221290-65-9	-11.6
31661-06-0	-11.6
79849-37-9	-11.6
858950-36-4	-11.6
90243-53-1	-11.6
93474-14-7	-11.6
111036-42-1	-11.5
128364-31-8	-11.5
138169-02-5	-11.5
147170-08-9	-11.5
181034-81-1	-11.5
181034-98-0	-11.5
214976-61-1	-11.5
264624-39-7	-11.5
264624-40-0	-11.5
82637-05-6	-11.5
82660-62-6	-11.5
876620-22-3	-11.5
88191-14-4	-11.5
96820-16-5	-11.5
101527-89-3	-11.4
105377-93-3	-11.4
105880-10-2	-11.4
107041-31-6	-11.4
114395-64-1	-11.4
115193-15-2	-11.4
141672-08-4	-11.4
142780-43-6	-11.4
142979-34-8	-11.4
159934-14-2	-11.4
161023-24-1	-11.4
165815-82-7	-11.4
168294-60-8	-11.4
181034-79-7	-11.4
195062-63-6	-11.4
19698-66-9	-11.4
212069-48-2	-11.4
220503-29-7	-11.4
221290-77-3	-11.4
30311-63-8	-11.4
681240-62-0	-11.4
681240-64-2	-11.4
6833-84-7	-11.4
70214-91-4	-11.4
70214-98-1	-11.4
97560-26-4	-11.4
111036-41-0	-11.3
112058-00-1	-11.3
123853-69-0	-11.3
133161-20-3	-11.3
138529-06-3	-11.3
143113-32-0	-11.3
147362-18-3	-11.3
151247-69-7	-11.3
157459-26-2	-11.3
159334-40-4	-11.3
175170-89-5	-11.3
181034-77-5	-11.3
195062-02-3	-11.3
211486-13-4	-11.3
211486-15-6	-11.3
212069-51-7	-11.3
212502-87-9	-11.3
350689-92-8	-11.3
52645-09-7	-11.3
636599-88-7	-11.3
70214-93-6	-11.3
76265-30-0	-11.3
79580-28-2	-11.3
80860-53-3	-11.3
82660-61-5	-11.3
85079-48-7	-11.3
88191-06-4	-11.3
97915-31-6	-11.3
102130-12-1	-11.2
124925-02-6	-11.2
135340-00-0	-11.2
137836-66-9	-11.2
138529-07-4	-11.2
138551-15-2	-11.2
142508-06-3	-11.2
143016-85-7	-11.2
148472-99-5	-11.2
168433-98-5	-11.2
181034-83-3	-11.2
193008-27-4	-11.2
195061-85-9	-11.2
196500-77-3	-11.2
202211-82-3	-11.2
20633-84-5	-11.2
211050-19-0	-11.2
212069-49-3	-11.2
24778-51-6	-11.2
256505-53-0	-11.2
264624-41-1	-11.2
31159-36-1	-11.2
3604-87-3	-11.2
454476-89-2	-11.2
55906-76-8	-11.2
77658-95-8	-11.2
781646-85-3	-11.2
851610-90-7	-11.2
89411-31-4	-11.2
97719-78-3	-11.2
99957-31-0	-11.2
106534-48-9	-11.1
111036-40-9	-11.1
112088-56-9	-11.1
114395-62-9	-11.1
117121-29-6	-11.1
124609-38-7	-11.1
128364-30-7	-11.1
128631-20-9	-11.1
133056-65-2	-11.1
138169-01-4	-11.1
145940-74-5	-11.1
151606-40-5	-11.1
161023-21-8	-11.1
162465-80-7	-11.1
171784-10-4	-11.1
174630-11-6	-11.1
177856-26-7	-11.1
178062-99-2	-11.1
195063-95-7	-11.1
256388-06-4	-11.1
25747-44-8	-11.1
370553-49-4	-11.1
3957-39-9	-11.1
54369-11-8	-11.1
603125-80-0	-11.1
63109-18-2	-11.1
633-15-8	-11.1
65604-87-7	-11.1
70214-92-5	-11.1
70214-99-2	-11.1
72007-94-4	-11.1
777859-00-4	-11.1
78342-38-8	-11.1
791849-66-6	-11.1
80442-78-0	-11.1
80442-79-1	-11.1
851596-25-3	-11.1
851606-67-2	-11.1
858950-48-8	-11.1
870095-33-3	-11.1
870095-34-4	-11.1
877035-06-8	-11.1
89495-47-6	-11.1
93426-90-5	-11.1
94513-69-6	-11.1
95513-64-7	-11.1
99481-51-3	-11.1
99481-52-4	-11.1
100667-75-2	-11
107900-75-4	-11
118025-70-0	-11
120711-48-0	-11
121541-66-0	-11
124392-06-9	-11
125282-13-5	-11
129829-90-9	-11
137415-10-2	-11
137809-87-1	-11
139975-57-8	-11
14050-62-5	-11
141266-06-0	-11
144539-76-4	-11
147395-09-3	-11
159334-37-9	-11
16250-61-6	-11
184885-07-2	-11
188826-90-6	-11
19338-77-3	-11
211239-56-4	-11
224576-02-7	-11
23637-31-2	-11
244066-05-5	-11
250141-64-1	-11
260062-90-6	-11
29953-50-2	-11
34274-99-2	-11
516-37-0	-11
5289-74-7	-11
54369-14-1	-11
681240-58-4	-11
681260-09-3	-11
781646-77-3	-11
83511-84-6	-11
85798-19-2	-11
863548-84-9	-11
876726-96-4	-11
98166-56-4	-11
99481-54-6	-11
100244-36-8	-10.9
100761-25-9	-10.9
101053-52-5	-10.9
101767-68-4	-10.9
106534-43-4	-10.9
109575-71-5	-10.9
116-30-3	-10.9
116477-23-7	-10.9
118574-74-6	-10.9
120853-17-0	-10.9
122889-35-4	-10.9
123049-95-6	-10.9
124649-15-6	-10.9
125282-11-3	-10.9
128269-47-6	-10.9
128855-07-2	-10.9
133056-67-4	-10.9
133625-26-0	-10.9
133883-09-7	-10.9
134458-00-7	-10.9
135340-01-1	-10.9
135529-69-0	-10.9
137443-14-2	-10.9
138207-51-9	-10.9
143380-40-9	-10.9
147362-19-4	-10.9
153229-20-0	-10.9
153444-87-2	-10.9
157171-93-2	-10.9
161996-27-6	-10.9
173220-97-8	-10.9
173792-58-0	-10.9
177856-28-9	-10.9
181034-75-3	-10.9
184885-08-3	-10.9
209169-58-4	-10.9
211358-70-2	-10.9
21204-31-9	-10.9
224577-34-8	-10.9
243449-53-8	-10.9
243449-56-1	-10.9
329197-89-9	-10.9
33281-81-1	-10.9
346583-57-1	-10.9
37933-92-9	-10.9
383859-59-4	-10.9
38778-30-2	-10.9
445430-63-7	-10.9
449166-00-1	-10.9
481-25-4	-10.9
51744-55-9	-10.9
54028-46-5	-10.9
61369-27-5	-10.9
636596-94-6	-10.9
636599-90-1	-10.9
639512-19-9	-10.9
76689-96-8	-10.9
81275-82-3	-10.9
81306-52-7	-10.9
83542-16-9	-10.9
863919-17-9	-10.9
877373-36-9	-10.9
89614-45-9	-10.9
94513-74-3	-10.9
95513-62-5	-10.9
1008752-06-4	-10.8
102046-48-0	-10.8
102072-01-5	-10.8
102396-24-7	-10.8
105377-95-5	-10.8
115268-43-4	-10.8
116747-40-1	-10.8
124843-18-1	-10.8
132438-14-3	-10.8
133056-64-1	-10.8
134029-43-9	-10.8
137415-09-9	-10.8
137830-18-3	-10.8
139083-25-3	-10.8
143380-66-9	-10.8
146556-28-7	-10.8
14660-91-4	-10.8
151078-92-1	-10.8
152845-74-4	-10.8
160072-82-2	-10.8
164176-20-9	-10.8
172303-94-5	-10.8
180633-55-0	-10.8
188111-69-5	-10.8
2122-98-7	-10.8
215929-18-3	-10.8
227597-43-5	-10.8
260390-78-1	-10.8
260390-79-2	-10.8
298196-74-4	-10.8
444987-63-7	-10.8
452082-60-9	-10.8
474-67-9	-10.8
478945-64-1	-10.8
50335-03-0	-10.8
50909-86-9	-10.8
517900-51-5	-10.8
55780-27-3	-10.8
55870-01-4	-10.8
57539-70-5	-10.8
620604-19-5	-10.8
62335-06-2	-10.8
62541-09-7	-10.8
65773-98-0	-10.8
7218-76-0	-10.8
75479-11-7	-10.8
780755-38-6	-10.8
781646-76-2	-10.8
781646-78-4	-10.8
83746-66-1	-10.8
850130-12-0	-10.8
851606-66-1	-10.8
86363-50-0	-10.8
866025-62-9	-10.8
868860-63-3	-10.8
88095-77-6	-10.8
88840-00-0	-10.8
89673-72-3	-10.8
90162-26-8	-10.8
90195-40-7	-10.8
94705-97-2	-10.8
100459-63-0	-10.7
102130-58-5	-10.7
104311-70-8	-10.7
105815-90-5	-10.7
112515-44-3	-10.7
116179-22-7	-10.7
117456-79-8	-10.7
119147-12-5	-10.7
122548-03-2	-10.7
123050-81-7	-10.7
124508-52-7	-10.7
125338-05-8	-10.7
126297-39-0	-10.7
130574-80-0	-10.7
133056-66-3	-10.7
133161-21-4	-10.7
133883-10-0	-10.7
133883-17-7	-10.7
134887-31-3	-10.7
1431-54-5	-10.7
145163-96-8	-10.7
145223-65-0	-10.7
157085-54-6	-10.7
162023-52-1	-10.7
162063-18-5	-10.7
163136-05-8	-10.7
171370-52-8	-10.7
176447-96-4	-10.7
17752-16-8	-10.7
179189-02-7	-10.7
185331-94-6	-10.7
185331-95-7	-10.7
186183-65-3	-10.7
188558-50-1	-10.7
196500-80-8	-10.7
200567-51-7	-10.7
204716-06-3	-10.7
206535-31-1	-10.7
208708-24-1	-10.7
213547-26-3	-10.7
214767-82-5	-10.7
220757-97-1	-10.7
221290-53-5	-10.7
23235-67-8	-10.7
24039-00-7	-10.7
256505-50-7	-10.7
28251-73-2	-10.7
28949-66-8	-10.7
29789-80-8	-10.7
306967-75-9	-10.7
345958-46-5	-10.7
38623-96-0	-10.7
444885-29-4	-10.7
444885-30-7	-10.7
454476-87-0	-10.7
477867-58-6	-10.7
50906-61-1	-10.7
516-85-8	-10.7
52796-14-2	-10.7
54985-16-9	-10.7
578-74-5	-10.7
57800-58-5	-10.7
59048-87-2	-10.7
60147-71-9	-10.7
67230-06-2	-10.7
681225-99-0	-10.7
681227-53-2	-10.7
701915-11-9	-10.7
71103-05-4	-10.7
71135-08-5	-10.7
76689-97-9	-10.7
76758-21-9	-10.7
78798-08-0	-10.7
80928-52-5	-10.7
84537-00-8	-10.7
85798-12-5	-10.7
858950-46-6	-10.7
88357-79-3	-10.7
89648-26-0	-10.7
92264-13-6	-10.7
94935-97-4	-10.7
96304-95-9	-10.7
97877-70-8	-10.7
99081-78-4	-10.7
100019-25-8	-10.6
102506-55-8	-10.6
102679-34-5	-10.6
102976-85-2	-10.6
104196-68-1	-10.6
107140-38-5	-10.6
107551-75-7	-10.6
11114-20-8	-10.6
112137-71-0	-10.6
112663-92-0	-10.6
112923-40-7	-10.6
114582-72-8	-10.6
118574-73-5	-10.6
120314-15-0	-10.6
120409-36-1	-10.6
122759-67-5	-10.6
123750-23-2	-10.6
124417-90-9	-10.6
124596-62-9	-10.6
128855-09-4	-10.6
131565-70-3	-10.6
133883-08-6	-10.6
137809-88-2	-10.6
137809-94-0	-10.6
138192-12-8	-10.6
139594-87-9	-10.6
139975-58-9	-10.6
143621-77-6	-10.6
145164-00-7	-10.6
147641-71-2	-10.6
147716-81-2	-10.6
152833-60-8	-10.6
155850-88-7	-10.6
157085-55-7	-10.6
15979-75-6	-10.6
162290-41-7	-10.6
178115-90-7	-10.6
17942-08-4	-10.6
179733-14-3	-10.6
181034-97-9	-10.6
184885-91-4	-10.6
197381-69-4	-10.6
207683-70-3	-10.6
213547-25-2	-10.6
223596-72-3	-10.6
224577-31-5	-10.6
224577-33-7	-10.6
227597-42-4	-10.6
23290-26-8	-10.6
2418-45-3	-10.6
26033-10-3	-10.6
289054-34-8	-10.6
304902-16-7	-10.6
34347-28-9	-10.6
36790-49-5	-10.6
38310-08-6	-10.6
4030-92-6	-10.6
41398-72-5	-10.6
454234-69-6	-10.6
481-16-3	-10.6
547-98-8	-10.6
59531-50-9	-10.6
61477-99-4	-10.6
63758-60-1	-10.6
63814-49-3	-10.6
681260-42-4	-10.6
69297-49-0	-10.6
7213-59-4	-10.6
75138-59-9	-10.6
75917-89-4	-10.6
76898-48-1	-10.6
76915-24-7	-10.6
80680-43-9	-10.6
80925-08-2	-10.6
82227-99-4	-10.6
848132-35-4	-10.6
848132-37-6	-10.6
851610-86-1	-10.6
854203-78-4	-10.6
863-57-0	-10.6
86425-59-4	-10.6
86425-62-9	-10.6
87307-28-6	-10.6
890041-68-6	-10.6
90134-60-4	-10.6
99102-40-6	-10.6
100485-10-7	-10.5
101141-34-8	-10.5
101527-80-4	-10.5
102040-10-8	-10.5
10228-40-7	-10.5
102712-89-0	-10.5
105377-96-6	-10.5
109152-39-8	-10.5
112058-04-5	-10.5
112515-43-2	-10.5
114216-90-9	-10.5
118399-22-7	-10.5
119212-28-1	-10.5
121379-48-4	-10.5
122169-51-1	-10.5
124649-09-8	-10.5
124649-10-1	-10.5
125282-12-4	-10.5
127-40-2	-10.5
128201-23-0	-10.5
129033-05-2	-10.5
132922-99-7	-10.5
133613-80-6	-10.5
135014-49-2	-10.5
135097-77-7	-10.5
137493-31-3	-10.5
137571-30-3	-10.5
138169-03-6	-10.5
142677-10-9	-10.5
142780-31-2	-10.5
143621-75-4	-10.5
144-68-3	-10.5
145075-01-0	-10.5
145398-59-0	-10.5
14599-48-5	-10.5
147641-74-5	-10.5
148839-03-6	-10.5
153660-23-2	-10.5
157207-88-0	-10.5
15979-74-5	-10.5
160538-69-2	-10.5
160796-24-7	-10.5
169387-72-8	-10.5
193008-26-3	-10.5
194154-33-1	-10.5
20304-54-5	-10.5
20512-31-6	-10.5
2086-87-5	-10.5
20981-59-3	-10.5
210761-25-4	-10.5
211555-02-1	-10.5
221160-80-1	-10.5
22785-88-2	-10.5
2465-11-04	-10.5
26339-29-7	-10.5
264189-83-5	-10.5
27085-16-1	-10.5
28526-44-5	-10.5
313-04-2	-10.5
345642-84-4	-10.5
351198-08-8	-10.5
35241-82-8	-10.5
43155-04-0	-10.5
4368-28-9	-10.5
459832-66-7	-10.5
474794-39-3	-10.5
479201-57-5	-10.5
51446-63-0	-10.5
51529-12-5	-10.5
516-88-1	-10.5
524067-25-2	-10.5
53755-09-2	-10.5
54369-13-0	-10.5
552839-80-2	-10.5
55688-45-4	-10.5
56193-34-1	-10.5
56362-42-6	-10.5
569-05-1	-10.5
62804-16-4	-10.5
62994-48-3	-10.5
63597-82-0	-10.5
63597-83-1	-10.5
64108-85-6	-10.5
675106-21-5	-10.5
675106-22-6	-10.5
71393-11-8	-10.5
71697-13-7	-10.5
745075-24-5	-10.5
75088-81-2	-10.5
76548-17-9	-10.5
77058-74-3	-10.5
78094-00-5	-10.5
781646-80-8	-10.5
78370-85-1	-10.5
79067-73-5	-10.5
79886-50-3	-10.5
80322-10-7	-10.5
848132-36-5	-10.5
85081-02-3	-10.5
856414-65-8	-10.5
85733-69-3	-10.5
85733-77-3	-10.5
85748-13-6	-10.5
858950-40-0	-10.5
863116-48-7	-10.5
887141-45-9	-10.5
890041-67-5	-10.5
93528-37-1	-10.5
97530-76-2	-10.5
97564-91-5	-10.5
97673-78-4	-10.5
97746-99-1	-10.5
97995-25-0	-10.5
98495-36-4	-10.5
99081-81-9	-10.5
100019-24-7	-10.4
100667-78-5	-10.4
101627-34-3	-10.4
102988-65-8	-10.4
105377-94-4	-10.4
105418-77-7	-10.4
10583-04-7	-10.4
108195-61-5	-10.4
109152-37-6	-10.4
112076-57-0	-10.4
114719-57-2	-10.4
115267-16-8	-10.4
119539-75-2	-10.4
120416-68-4	-10.4
120853-14-7	-10.4
123086-81-7	-10.4
123165-79-7	-10.4
123665-88-3	-10.4
124843-68-1	-10.4
126-29-4	-10.4
126060-09-1	-10.4
127687-07-4	-10.4
128855-10-7	-10.4
130574-79-7	-10.4
134029-44-0	-10.4
134029-45-1	-10.4
134515-54-1	-10.4
136825-98-4	-10.4
137415-08-8	-10.4
137570-42-4	-10.4
137836-65-8	-10.4
140429-37-4	-10.4
142780-38-9	-10.4
143004-42-6	-10.4
143545-90-8	-10.4
147395-97-9	-10.4
152833-59-5	-10.4
155656-02-3	-10.4
157469-40-4	-10.4
157724-13-5	-10.4
161996-26-5	-10.4
164176-18-5	-10.4
169063-30-3	-10.4
181034-26-4	-10.4
181034-96-8	-10.4
181229-17-4	-10.4
188558-01-2	-10.4
19866-02-5	-10.4
200942-18-3	-10.4
201800-61-5	-10.4
202855-03-6	-10.4
20298-86-6	-10.4
20780-37-4	-10.4
210761-24-3	-10.4
213547-28-5	-10.4
214483-19-9	-10.4
214483-23-5	-10.4
214899-21-5	-10.4
214976-64-4	-10.4
2364-23-0	-10.4
24620-97-1	-10.4
247115-28-2	-10.4
265652-18-4	-10.4
26927-07-1	-10.4
29125-77-7	-10.4
330846-92-9	-10.4
338949-10-3	-10.4
4651-51-8	-10.4
472-61-7	-10.4
473-03-0	-10.4
474-62-4	-10.4
474-63-5	-10.4
476-43-7	-10.4
50364-21-1	-10.4
54408-47-8	-10.4
54848-29-2	-10.4
55482-27-4	-10.4
61132-15-8	-10.4
62335-07-3	-10.4
637334-34-0	-10.4
640-03-9	-10.4
674819-46-6	-10.4
681227-03-2	-10.4
69511-20-2	-10.4
71697-14-8	-10.4
72274-50-1	-10.4
72380-13-3	-10.4
72826-80-3	-10.4
72983-07-4	-10.4
73622-23-8	-10.4
73679-06-8	-10.4
76094-57-0	-10.4
76758-18-4	-10.4
78306-12-4	-10.4
78342-39-9	-10.4
80-99-9	-10.4
81306-61-8	-10.4
815586-45-9	-10.4
81855-46-1	-10.4
82915-89-7	-10.4
84809-50-7	-10.4
85733-68-2	-10.4
85733-71-7	-10.4
87727-70-6	-10.4
887141-47-1	-10.4
888041-26-7	-10.4
93373-17-2	-10.4
94513-67-4	-10.4
97484-54-3	-10.4
97877-69-5	-10.4
98502-74-0	-10.4
99499-81-7	-10.4
101627-32-1	-10.3
101627-33-2	-10.3
101627-35-4	-10.3
102054-50-2	-10.3
103190-14-3	-10.3
104758-96-5	-10.3
107168-59-2	-10.3
109028-21-9	-10.3
110891-71-9	-10.3
112058-05-6	-10.3
114-25-0	-10.3
114899-80-8	-10.3
117631-50-2	-10.3
117694-96-9	-10.3
117829-52-4	-10.3
117829-53-5	-10.3
120152-00-3	-10.3
120685-11-2	-10.3
120881-21-2	-10.3
121819-70-3	-10.3
122795-54-4	-10.3
123000-07-7	-10.3
123048-14-6	-10.3
126452-98-0	-10.3
130799-38-1	-10.3
135729-45-2	-10.3
140715-85-1	-10.3
141860-00-6	-10.3
142902-56-5	-10.3
143049-12-1	-10.3
145075-03-2	-10.3
145163-97-9	-10.3
146689-16-9	-10.3
148439-45-6	-10.3
149230-96-6	-10.3
149764-31-8	-10.3
151345-08-3	-10.3
152273-84-2	-10.3
152273-85-3	-10.3
153585-64-9	-10.3
154071-70-2	-10.3
154466-37-2	-10.3
156098-43-0	-10.3
156352-65-7	-10.3
160581-13-5	-10.3
161776-73-4	-10.3
165406-94-0	-10.3
167172-98-7	-10.3
168982-43-2	-10.3
172173-98-7	-10.3
173792-57-9	-10.3
179733-15-4	-10.3
181034-82-2	-10.3
186593-83-9	-10.3
19201-53-7	-10.3
197381-78-5	-10.3
208708-23-0	-10.3
213824-30-7	-10.3
219832-37-8	-10.3
22260-46-4	-10.3
222960-90-9	-10.3
23670-94-2	-10.3
240480-95-9	-10.3
253340-29-3	-10.3
26047-31-4	-10.3
27637-71-4	-10.3
283605-45-8	-10.3
290826-07-2	-10.3
29560-26-7	-10.3
32669-41-3	-10.3
3351-86-8	-10.3
340162-11-0	-10.3
394221-04-6	-10.3
395070-88-9	-10.3
40517-86-0	-10.3
481-73-2	-10.3
52422-01-2	-10.3
52422-03-4	-10.3
557112-75-1	-10.3
569-04-0	-10.3
614748-63-9	-10.3
620604-41-3	-10.3
62994-71-2	-10.3
63635-43-8	-10.3
638174-62-6	-10.3
64023-28-5	-10.3
641625-64-1	-10.3
65745-47-3	-10.3
682808-89-5	-10.3
68857-44-3	-10.3
690627-54-4	-10.3
73789-45-4	-10.3
7542-45-2	-10.3
75715-58-1	-10.3
76758-19-5	-10.3
78342-40-2	-10.3
78355-28-9	-10.3
78370-84-0	-10.3
80173-30-4	-10.3
815586-47-1	-10.3
82915-90-0	-10.3
85337-12-8	-10.3
856414-63-6	-10.3
85761-59-7	-10.3
862261-37-8	-10.3
864514-59-0	-10.3
86690-14-4	-10.3
870188-34-4	-10.3
88840-02-2	-10.3
88903-69-9	-10.3
96928-49-3	-10.3
100667-74-1	-10.2
106521-61-3	-10.2
113626-76-9	-10.2
114056-25-6	-10.2
115982-32-6	-10.2
117582-91-9	-10.2
117857-72-4	-10.2
119116-89-1	-10.2
121714-76-9	-10.2
123154-33-6	-10.2
124417-91-0	-10.2
124596-64-1	-10.2
125035-83-8	-10.2
1256-87-7	-10.2
126572-73-4	-10.2
131711-36-9	-10.2
131727-01-0	-10.2
134887-26-6	-10.2
137415-11-3	-10.2
137443-15-3	-10.2
137813-38-8	-10.2
137824-58-9	-10.2
139332-83-5	-10.2
140852-71-7	-10.2
149415-76-9	-10.2
149764-34-1	-10.2
152213-67-7	-10.2
153698-90-9	-10.2
156336-07-1	-10.2
159934-15-3	-10.2
160316-62-1	-10.2
164176-22-1	-10.2
16826-41-8	-10.2
17105-75-8	-10.2
172923-51-2	-10.2
174286-21-6	-10.2
174796-78-2	-10.2
175669-27-9	-10.2
178200-92-5	-10.2
181034-78-6	-10.2
181034-80-0	-10.2
182155-00-6	-10.2
188111-68-4	-10.2
201213-03-8	-10.2
21284-10-6	-10.2
2140-46-7	-10.2
219517-48-3	-10.2
220304-55-2	-10.2
22033-87-0	-10.2
221554-69-4	-10.2
224576-05-0	-10.2
224784-47-8	-10.2
227597-38-8	-10.2
24041-67-6	-10.2
244157-94-6	-10.2
244295-63-4	-10.2
244295-64-5	-10.2
253195-39-0	-10.2
26040-00-6	-10.2
264618-21-5	-10.2
28926-40-1	-10.2
29560-28-9	-10.2
30674-32-9	-10.2
31190-20-2	-10.2
34218-94-5	-10.2
366788-20-7	-10.2
393870-33-2	-10.2
40071-60-1	-10.2
400710-54-5	-10.2
475-31-0	-10.2
481-17-4	-10.2
51014-22-3	-10.2
514-78-3	-10.2
518-82-1	-10.2
521-61-9	-10.2
52659-57-1	-10.2
53296-66-5	-10.2
54369-12-9	-10.2
570-89-8	-10.2
57103-40-9	-10.2
57458-57-8	-10.2
57800-59-6	-10.2
58720-56-2	-10.2
603125-82-2	-10.2
6036-58-4	-10.2
62014-96-4	-10.2
63109-36-4	-10.2
63893-29-8	-10.2
64687-83-8	-10.2
648883-30-1	-10.2
66648-16-6	-10.2
681225-98-9	-10.2
6869-99-4	-10.2
690627-56-6	-10.2
693790-77-1	-10.2
708255-98-5	-10.2
71031-58-8	-10.2
710324-96-2	-10.2
71486-05-0	-10.2
724462-47-9	-10.2
72542-49-5	-10.2
72920-16-2	-10.2
73700-29-5	-10.2
75088-80-1	-10.2
76094-56-9	-10.2
771534-38-4	-10.2
80375-18-4	-10.2
81657-79-6	-10.2
83572-78-5	-10.2
83681-81-6	-10.2
83903-60-0	-10.2
850145-12-9	-10.2
856414-54-5	-10.2
856414-62-5	-10.2
856414-64-7	-10.2
85733-70-6	-10.2
85761-58-6	-10.2
858950-34-2	-10.2
866025-63-0	-10.2
87393-58-6	-10.2
87411-84-5	-10.2
87532-28-3	-10.2
89064-34-6	-10.2
89837-97-8	-10.2
92593-74-3	-10.2
93920-58-2	-10.2
96603-02-0	-10.2
97190-34-6	-10.2
97560-25-3	-10.2
97730-98-8	-10.2
97764-35-7	-10.2
100288-41-3	-10.1
100665-52-9	-10.1
102396-16-7	-10.1
102988-63-6	-10.1
106534-44-5	-10.1
11052-32-7	-10.1
111268-64-5	-10.1
113269-42-4	-10.1
114216-87-4	-10.1
114995-72-1	-10.1
115993-58-3	-10.1
116407-24-0	-10.1
118904-15-7	-10.1
121714-74-7	-10.1
122548-04-3	-10.1
129602-19-3	-10.1
129620-24-2	-10.1
129893-35-2	-10.1
130322-42-8	-10.1
130829-31-1	-10.1
133613-81-7	-10.1
133738-41-7	-10.1
134779-34-3	-10.1
135132-70-6	-10.1
136849-87-1	-10.1
1406-16-2	-10.1
142797-28-2	-10.1
143592-24-9	-10.1
145163-98-0	-10.1
145398-61-4	-10.1
149182-62-7	-10.1
151379-39-4	-10.1
15361-40-7	-10.1
156310-18-8	-10.1
156398-63-9	-10.1
156461-09-5	-10.1
160759-36-4	-10.1
162232-39-5	-10.1
162442-05-9	-10.1
163136-04-7	-10.1
16826-36-1	-10.1
168433-92-9	-10.1
169387-74-0	-10.1
173693-48-6	-10.1
174286-16-9	-10.1
174286-17-0	-10.1
175669-47-3	-10.1
175673-58-2	-10.1
175702-36-0	-10.1
18097-67-1	-10.1
188112-84-7	-10.1
189248-42-8	-10.1
194148-99-7	-10.1
194427-76-4	-10.1
19574-30-2	-10.1
196500-78-4	-10.1
20052-67-9	-10.1
200816-97-3	-10.1
20780-35-2	-10.1
209169-57-3	-10.1
212468-51-4	-10.1
214976-62-2	-10.1
219832-35-6	-10.1
22453-06-1	-10.1
233607-65-3	-10.1
23869-16-1	-10.1
247115-26-0	-10.1
252023-83-9	-10.1
28380-31-6	-10.1
28392-44-1	-10.1
29267-88-7	-10.1
29307-44-6	-10.1
29488-00-4	-10.1
31272-50-1	-10.1
314255-80-6	-10.1
31460-54-5	-10.1
34212-93-6	-10.1
34751-25-2	-10.1
350689-78-0	-10.1
351441-18-4	-10.1
36564-29-1	-10.1
374819-08-6	-10.1
39946-45-7	-10.1
429681-36-7	-10.1
432-68-8	-10.1
445430-65-9	-10.1
460357-09-9	-10.1
467419-73-4	-10.1
471-53-4	-10.1
472-70-8	-10.1
474-57-7	-10.1
474794-60-0	-10.1
478809-55-1	-10.1
50391-72-5	-10.1
521-03-9	-10.1
5255-17-4	-10.1
526-43-2	-10.1
53755-10-5	-10.1
53755-56-9	-10.1
552846-52-3	-10.1
566-28-9	-10.1
57-88-5	-10.1
59176-62-4	-10.1
60562-60-9	-10.1
6192-84-3	-10.1
63121-06-2	-10.1
64421-20-1	-10.1
675106-20-4	-10.1
678183-93-2	-10.1
681225-95-6	-10.1
68835-91-6	-10.1
69260-86-2	-10.1
72534-12-4	-10.1
7273-34-9	-10.1
72983-77-8	-10.1
7488-99-5	-10.1
75179-58-7	-10.1
757976-67-3	-10.1
79005-82-6	-10.1
79217-17-7	-10.1
79858-77-8	-10.1
80685-30-9	-10.1
81520-41-4	-10.1
823808-55-5	-10.1
827038-29-9	-10.1
827038-31-3	-10.1
82866-33-9	-10.1
83198-27-0	-10.1
83728-81-8	-10.1
84553-71-9	-10.1
856414-56-7	-10.1
862-52-2	-10.1
862-53-3	-10.1
862255-96-7	-10.1
862286-71-3	-10.1
870535-11-8	-10.1
871332-07-9	-10.1
88147-19-7	-10.1
88704-51-2	-10.1
89837-98-9	-10.1
98112-41-5	-10.1
984-84-9	-10.1
100994-55-6	-10
10163-49-2	-10
105305-54-2	-10
1058-61-3	-10
105969-65-1	-10
107041-32-7	-10
107503-09-3	-10
1092456-77-3	-10
110189-06-5	-10
112058-07-8	-10
112174-24-0	-10
112693-24-0	-10
113564-23-1	-10
114318-21-7	-10
115178-54-6	-10
115566-02-4	-10
115982-31-5	-10
116229-58-4	-10
116302-38-6	-10
117456-78-7	-10
117694-97-0	-10
119944-27-3	-10
120154-96-3	-10
121541-67-1	-10
121819-68-9	-10
122535-64-2	-10
124649-08-7	-10
125111-69-5	-10
125185-56-0	-10
125302-26-3	-10
126622-64-8	-10
127943-53-7	-10
129893-34-1	-10
132564-95-5	-10
133613-77-1	-10
133738-42-8	-10
135004-30-7	-10
137041-28-2	-10
138530-73-1	-10
139765-40-5	-10
139933-46-3	-10
140715-87-3	-10
142677-09-6	-10
142754-97-0	-10
143346-97-8	-10
144027-78-1	-10
145038-22-8	-10
145403-25-4	-10
145985-29-1	-10
146555-83-1	-10
146697-04-3	-10
146763-62-4	-10
149064-34-6	-10
149230-97-7	-10
15013-60-2	-10
150931-83-2	-10
151171-18-5	-10
152606-60-5	-10
154205-18-2	-10
155656-00-1	-10
155660-92-7	-10
156178-11-9	-10
156472-89-8	-10
157207-89-1	-10
158786-75-5	-10
158789-30-1	-10
158962-87-9	-10
159736-39-7	-10
160014-86-8	-10
16126-42-4	-10
162830-24-2	-10
164081-02-1	-10
164991-65-5	-10
16649-41-5	-10
168482-34-6	-10
168482-35-7	-10
16891-85-3	-10
16913-24-9	-10
17137-77-8	-10
176328-50-0	-10
178180-02-4	-10
180048-10-6	-10
180048-91-3	-10
182155-01-7	-10
184348-39-8	-10
18457-54-0	-10
189818-49-3	-10
196201-72-6	-10
19633-95-5	-10
197713-54-5	-10
199600-36-7	-10
201800-60-4	-10
21059-15-4	-10
218774-24-4	-10
219829-00-2	-10
22643-62-5	-10
232922-23-5	-10
2486-18-2	-10
250143-35-2	-10
250147-19-4	-10
255366-16-6	-10
2572-52-3	-10
26612-48-6	-10
27857-11-0	-10
27857-14-3	-10
27975-19-5	-10
2862-58-0	-10
290348-28-6	-10
2952-70-7	-10
298196-72-2	-10
298196-73-3	-10
331456-26-9	-10
356566-82-0	-10
35908-31-7	-10
36011-19-5	-10
38216-54-5	-10
395070-90-3	-10
432-70-2	-10
434-16-2	-10
474-70-4	-10
475111-79-6	-10
478945-65-2	-10
481-74-3	-10
50868-50-3	-10
52422-02-3	-10
52645-59-7	-10
53823-04-4	-10
570-88-7	-10
58933-46-3	-10
59042-88-5	-10
600-85-1	-10
601-57-0	-10
603125-81-1	-10
60562-58-5	-10
61235-71-0	-10
61237-22-7	-10
61897-89-0	-10
64726-84-7	-10
65082-85-1	-10
65610-87-9	-10
65754-67-8	-10
66212-51-9	-10
671781-86-5	-10
67920-53-0	-10
690267-89-1	-10
69819-82-5	-10
7176-02-05	-10
72239-45-3	-10
7235-40-7	-10
72920-15-1	-10
72920-17-3	-10
73573-17-8	-10
749216-47-5	-10
75598-52-6	-10
781646-79-5	-10
78285-86-6	-10
80357-99-9	-10
81120-74-3	-10
82810-44-4	-10
83995-04-4	-10
85719-78-4	-10
85733-74-0	-10
858950-55-7	-10
862255-98-9	-10
862286-70-2	-10
862286-73-5	-10
863493-03-2	-10
876756-88-6	-10
88156-16-5	-10
89837-99-0	-10
91893-83-3	-10
92679-07-7	-10
94359-65-6	-10
94513-65-2	-10
94513-70-9	-10
97190-45-9	-10
97530-75-1	-10
97915-90-7	-10
99081-79-5	-10
100676-10-6	-9.9
102490-77-7	-9.9
104406-80-6	-9.9
104758-18-1	-9.9
105088-20-8	-9.9
105239-70-1	-9.9
112972-60-8	-9.9
113830-95-8	-9.9
115178-52-4	-9.9
115787-98-9	-9.9
115788-00-6	-9.9
117417-62-6	-9.9
120853-16-9	-9.9
121209-53-8	-9.9
121825-42-1	-9.9
122353-29-1	-9.9
123303-94-6	-9.9
127687-08-5	-9.9
12794-84-2	-9.9
128229-64-1	-9.9
128298-63-5	-9.9
129620-25-3	-9.9
129704-83-2	-9.9
130856-16-5	-9.9
131703-15-6	-9.9
132214-23-4	-9.9
132310-92-0	-9.9
133883-19-9	-9.9
134002-65-6	-9.9
137809-89-3	-9.9
137824-59-0	-9.9
137844-97-4	-9.9
139765-28-9	-9.9
140924-47-6	-9.9
141321-13-3	-9.9
142677-12-1	-9.9
142780-36-7	-9.9
142808-51-3	-9.9
143625-40-5	-9.9
143682-17-1	-9.9
144335-15-9	-9.9
145038-57-9	-9.9
145757-37-5	-9.9
149764-32-9	-9.9
149864-71-1	-9.9
155379-98-9	-9.9
155416-34-5	-9.9
155944-26-6	-9.9
157291-79-7	-9.9
157799-21-8	-9.9
160014-87-9	-9.9
168482-38-0	-9.9
168982-45-4	-9.9
168982-48-7	-9.9
169340-00-5	-9.9
172998-31-1	-9.9
174286-22-7	-9.9
175448-18-7	-9.9
175448-22-3	-9.9
180313-85-3	-9.9
180603-67-2	-9.9
184682-38-0	-9.9
188558-97-6	-9.9
1887-95-2	-9.9
197234-19-8	-9.9
199600-38-9	-9.9
200816-95-1	-9.9
20194-61-0	-9.9
202211-78-7	-9.9
211050-18-9	-9.9
21321-88-0	-9.9
215722-30-8	-9.9
23820-66-8	-9.9
247154-63-8	-9.9
253661-83-5	-9.9
260062-88-2	-9.9
265658-62-6	-9.9
267417-31-2	-9.9
2790-32-1	-9.9
31894-69-6	-9.9
33404-85-2	-9.9
33530-84-6	-9.9
34232-66-1	-9.9
345295-46-7	-9.9
350791-64-9	-9.9
35688-09-6	-9.9
38136-70-8	-9.9
387-79-1	-9.9
393828-32-5	-9.9
40446-06-8	-9.9
4069-10-07	-9.9
40772-12-1	-9.9
41222-71-3	-9.9
474-69-1	-9.9
474794-53-1	-9.9
501427-46-9	-9.9
50335-04-1	-9.9
520-12-7	-9.9
52421-99-5	-9.9
52940-12-2	-9.9
548773-66-6	-9.9
549521-28-0	-9.9
55544-35-9	-9.9
55688-44-3	-9.9
55708-74-2	-9.9
566-26-7	-9.9
592533-87-4	-9.9
61947-94-2	-9.9
62504-61-4	-9.9
6377-18-0	-9.9
638174-69-3	-9.9
640734-87-8	-9.9
66082-28-8	-9.9
66538-08-7	-9.9
681225-97-8	-9.9
681240-61-9	-9.9
69297-51-4	-9.9
69672-69-1	-9.9
70363-89-2	-9.9
71801-49-5	-9.9
72436-16-9	-9.9
73538-57-5	-9.9
74183-95-2	-9.9
74183-96-3	-9.9
75715-17-2	-9.9
76376-32-4	-9.9
76836-17-4	-9.9
77394-03-7	-9.9
781646-81-9	-9.9
78173-92-9	-9.9
80981-63-1	-9.9
815577-44-7	-9.9
81853-83-0	-9.9
827038-30-2	-9.9
83481-23-6	-9.9
83704-14-7	-9.9
83709-56-2	-9.9
856414-53-4	-9.9
856414-60-3	-9.9
856414-61-4	-9.9
85748-12-5	-9.9
870535-12-9	-9.9
87393-59-7	-9.9
876756-56-8	-9.9
882400-85-3	-9.9
90332-72-2	-9.9
95189-17-6	-9.9
96999-36-9	-9.9
97190-44-8	-9.9
99528-87-7	-9.9
L5F	-9.9
100045-73-6	-9.8
101550-94-1	-9.8
102988-66-9	-9.8
103538-55-2	-9.8
103545-34-2	-9.8
109181-97-7	-9.8
109181-98-8	-9.8
109894-11-3	-9.8
11029-70-2	-9.8
110359-99-4	-9.8
111268-63-4	-9.8
112318-40-8	-9.8
112953-11-4	-9.8
115150-55-5	-9.8
115204-07-4	-9.8
115516-52-4	-9.8
116107-37-0	-9.8
116180-16-6	-9.8
116302-33-1	-9.8
119108-36-0	-9.8
121569-61-7	-9.8
122075-86-9	-9.8
122970-13-2	-9.8
124508-53-8	-9.8
124535-77-9	-9.8
1253-84-5	-9.8
126026-58-2	-9.8
126596-05-2	-9.8
126675-52-3	-9.8
128-27-8	-9.8
128129-56-6	-9.8
129409-60-5	-9.8
130246-98-9	-9.8
132564-96-6	-9.8
133883-18-8	-9.8
134985-06-1	-9.8
135823-94-8	-9.8
135823-95-9	-9.8
139974-75-7	-9.8
142780-27-6	-9.8
143049-16-5	-9.8
143572-19-4	-9.8
144027-79-2	-9.8
145038-56-8	-9.8
1452-29-5	-9.8
145349-94-6	-9.8
147362-39-8	-9.8
149420-76-8	-9.8
14958-66-8	-9.8
14958-67-9	-9.8
150502-87-7	-9.8
152247-89-7	-9.8
152845-75-5	-9.8
154563-80-1	-9.8
155660-91-6	-9.8
156310-17-7	-9.8
159154-50-4	-9.8
159518-79-3	-9.8
15979-76-7	-9.8
160472-96-8	-9.8
162830-29-7	-9.8
163359-58-8	-9.8
16840-37-2	-9.8
168781-80-4	-9.8
169387-75-1	-9.8
169387-77-3	-9.8
172228-91-0	-9.8
172339-07-0	-9.8
173681-53-3	-9.8
175448-23-4	-9.8
175669-10-0	-9.8
178200-91-4	-9.8
178495-41-5	-9.8
183593-71-7	-9.8
184885-90-3	-9.8
19037-28-6	-9.8
1962-15-8	-9.8
196874-10-9	-9.8
2000-66-0	-9.8
205750-25-0	-9.8
209167-26-0	-9.8
209167-27-1	-9.8
209408-76-4	-9.8
211358-66-6	-9.8
212968-78-0	-9.8
220862-73-7	-9.8
221012-78-8	-9.8
22427-32-3	-9.8
23518-98-1	-9.8
246221-61-4	-9.8
2464-18-8	-9.8
2465-00-1	-9.8
253195-37-8	-9.8
26195-58-4	-9.8
263764-01-8	-9.8
2755-10-04	-9.8
278171-44-1	-9.8
28979-29-5	-9.8
31063-73-7	-9.8
326595-72-6	-9.8
3270-35-7	-9.8
33999-97-2	-9.8
356566-81-9	-9.8
3569-83-3	-9.8
361-09-1	-9.8
38965-34-3	-9.8
395070-91-4	-9.8
405283-37-6	-9.8
419572-94-4	-9.8
459832-67-8	-9.8
471278-73-6	-9.8
472974-47-3	-9.8
474794-54-2	-9.8
474794-58-6	-9.8
475150-21-1	-9.8
487016-96-6	-9.8
487016-98-8	-9.8
51154-68-8	-9.8
521-17-5	-9.8
53833-80-0	-9.8
550-29-8	-9.8
566-27-8	-9.8
566-63-2	-9.8
5750-05-0	-9.8
57576-80-4	-9.8
58497-29-3	-9.8
61949-67-5	-9.8
65252-69-9	-9.8
664992-27-2	-9.8
676339-97-2	-9.8
6785-34-8	-9.8
681225-96-7	-9.8
690627-55-5	-9.8
693790-76-0	-9.8
70938-60-2	-9.8
71869-83-5	-9.8
73136-47-7	-9.8
73622-21-6	-9.8
74185-10-7	-9.8
77982-80-0	-9.8
781646-90-0	-9.8
791846-63-4	-9.8
794536-92-8	-9.8
79664-62-3	-9.8
79664-63-4	-9.8
80387-90-2	-9.8
80690-77-3	-9.8
80764-19-8	-9.8
827038-32-4	-9.8
849215-95-8	-9.8
856414-52-3	-9.8
85644-11-7	-9.8
85748-14-7	-9.8
86783-84-8	-9.8
871483-35-1	-9.8
901-56-4	-9.8
90139-20-1	-9.8
90996-24-0	-9.8
92282-10-5	-9.8
92679-02-2	-9.8
94806-04-9	-9.8
96304-92-6	-9.8
98242-82-1	-9.8
98301-13-4	-9.8
99102-19-9	-9.8
99624-66-5	-9.8
100101-16-4	-9.7
10148-89-7	-9.7
102694-33-7	-9.7
108274-04-0	-9.7
108787-56-0	-9.7
110189-04-3	-9.7
110351-76-3	-9.7
1107-26-2	-9.7
111139-69-6	-9.7
111451-12-8	-9.7
113351-75-0	-9.7
114590-52-2	-9.7
114820-28-9	-9.7
115787-99-0	-9.7
115788-01-7	-9.7
115788-03-9	-9.7
119264-85-6	-9.7
121442-25-9	-9.7
1224-94-8	-9.7
122540-30-1	-9.7
123303-95-7	-9.7
124689-64-1	-9.7
125329-09-1	-9.7
12794-85-3	-9.7
132911-52-5	-9.7
135048-59-8	-9.7
137570-44-6	-9.7
140384-70-9	-9.7
14090-35-8	-9.7
140908-91-4	-9.7
141344-10-7	-9.7
141968-27-6	-9.7
14231-33-5	-9.7
142796-30-3	-9.7
144398-25-4	-9.7
14546-13-5	-9.7
147024-96-2	-9.7
147170-09-0	-9.7
148022-38-2	-9.7
149097-04-1	-9.7
151890-86-7	-9.7
152247-86-4	-9.7
152517-79-8	-9.7
155656-01-2	-9.7
156401-06-8	-9.7
156953-87-6	-9.7
160807-49-8	-9.7
161236-62-0	-9.7
168569-18-4	-9.7
169387-76-2	-9.7
171090-79-2	-9.7
171674-92-3	-9.7
172173-99-8	-9.7
172617-97-9	-9.7
174232-41-8	-9.7
178064-41-0	-9.7
181229-19-6	-9.7
18417-89-5	-9.7
184679-29-6	-9.7
191-24-2	-9.7
191362-11-5	-9.7
192187-67-0	-9.7
19383-86-9	-9.7
198708-10-0	-9.7
199600-39-0	-9.7
199600-40-3	-9.7
200273-66-1	-9.7
208708-22-9	-9.7
209167-28-2	-9.7
227597-36-6	-9.7
233607-63-1	-9.7
24057-73-6	-9.7
24222-78-4	-9.7
24587-41-5	-9.7
250143-36-3	-9.7
253195-40-3	-9.7
255366-10-0	-9.7
2860-99-3	-9.7
3148-09-02	-9.7
334491-25-7	-9.7
336825-31-1	-9.7
348083-29-4	-9.7
358968-12-4	-9.7
35912-09-5	-9.7
39533-73-8	-9.7
435327-06-3	-9.7
443769-46-8	-9.7
452934-99-5	-9.7
460357-08-8	-9.7
4736-56-5	-9.7
474794-71-3	-9.7
492463-95-3	-9.7
493-88-9	-9.7
499132-01-3	-9.7
51024-98-7	-9.7
52212-86-9	-9.7
52248-48-3	-9.7
566-65-4	-9.7
57-83-0	-9.7
57291-88-0	-9.7
57457-77-9	-9.7
5813-65-0	-9.7
58947-97-0	-9.7
60508-89-6	-9.7
62073-79-4	-9.7
62996-74-1	-9.7
64296-26-0	-9.7
64907-24-0	-9.7
650-69-1	-9.7
67067-81-6	-9.7
6805-08-09	-9.7
681240-56-2	-9.7
690267-88-0	-9.7
694436-62-9	-9.7
70022-71-8	-9.7
72380-15-5	-9.7
73516-53-7	-9.7
735278-28-1	-9.7
73622-20-5	-9.7
73723-39-4	-9.7
73792-93-5	-9.7
74185-05-0	-9.7
74185-07-2	-9.7
74608-63-2	-9.7
74839-81-9	-9.7
74847-09-9	-9.7
75715-18-3	-9.7
77-52-1	-9.7
77136-62-0	-9.7
77944-03-7	-9.7
78095-12-2	-9.7
78173-90-7	-9.7
78697-56-0	-9.7
798557-98-9	-9.7
799808-28-9	-9.7
82471-15-6	-9.7
82485-96-9	-9.7
84924-71-0	-9.7
852629-61-9	-9.7
85482-77-5	-9.7
85482-78-6	-9.7
856414-55-6	-9.7
85733-76-2	-9.7
861676-57-5	-9.7
862255-97-8	-9.7
864685-94-9	-9.7
87038-53-7	-9.7
877175-38-7	-9.7
88514-06-1	-9.7
901-57-5	-9.7
90267-91-7	-9.7
94480-49-6	-9.7
95513-66-9	-9.7
97068-30-9	-9.7
97530-74-0	-9.7
97649-04-2	-9.7
99147-38-3	-9.7
100942-75-4	-9.6
101481-34-9	-9.6
101550-93-0	-9.6
102488-58-4	-9.6
10380-93-5	-9.6
105118-23-8	-9.6
105404-84-0	-9.6
107656-78-0	-9.6
109894-26-0	-9.6
110612-28-7	-9.6
112727-22-7	-9.6
114216-85-2	-9.6
114820-25-6	-9.6
115276-12-5	-9.6
115473-65-9	-9.6
116079-56-2	-9.6
117472-97-6	-9.6
118225-54-0	-9.6
119147-13-6	-9.6
121011-80-1	-9.6
121350-99-0	-9.6
122540-31-2	-9.6
122759-55-1	-9.6
124689-65-2	-9.6
126622-63-7	-9.6
127-22-0	-9.6
129623-30-9	-9.6
130196-31-5	-9.6
130221-24-8	-9.6
13163-81-0	-9.6
132410-40-3	-9.6
132911-53-6	-9.6
13327-77-0	-9.6
133352-27-9	-9.6
133520-29-3	-9.6
13408-56-5	-9.6
134439-73-9	-9.6
135213-04-6	-9.6
136024-80-1	-9.6
137570-43-5	-9.6
141544-61-8	-9.6
141731-75-1	-9.6
14211-20-2	-9.6
142629-95-6	-9.6
142925-51-7	-9.6
143016-87-9	-9.6
143049-14-3	-9.6
143435-57-8	-9.6
145427-73-2	-9.6
148297-92-1	-9.6
1491-77-6	-9.6
149764-33-0	-9.6
150417-69-9	-9.6
150668-64-7	-9.6
151109-54-5	-9.6
151808-93-4	-9.6
151890-85-6	-9.6
152110-09-3	-9.6
152406-28-5	-9.6
156401-04-6	-9.6
157232-59-2	-9.6
159518-75-9	-9.6
163496-26-2	-9.6
169217-37-2	-9.6
169626-35-1	-9.6
169869-87-8	-9.6
171090-81-6	-9.6
171440-23-6	-9.6
172854-77-2	-9.6
173693-50-0	-9.6
174063-81-1	-9.6
174232-37-2	-9.6
174756-39-9	-9.6
175448-21-2	-9.6
175669-46-2	-9.6
178495-40-4	-9.6
179900-98-2	-9.6
180603-64-9	-9.6
180714-97-0	-9.6
18418-00-3	-9.6
184885-89-0	-9.6
184885-92-5	-9.6
18499-83-7	-9.6
18883-26-6	-9.6
198481-99-1	-9.6
199165-87-2	-9.6
200497-12-7	-9.6
20716-98-7	-9.6
208525-17-1	-9.6
208927-15-5	-9.6
21317-81-7	-9.6
213749-81-6	-9.6
220304-56-3	-9.6
223385-06-6	-9.6
22350-41-0	-9.6
243668-12-4	-9.6
246037-89-8	-9.6
247115-27-1	-9.6
2643-02-09	-9.6
26961-00-2	-9.6
272458-31-8	-9.6
272458-34-1	-9.6
29478-47-5	-9.6
301842-58-0	-9.6
301842-59-1	-9.6
303-95-7	-9.6
336825-33-3	-9.6
337379-19-8	-9.6
35454-94-5	-9.6
35481-83-5	-9.6
35906-51-5	-9.6
364344-14-9	-9.6
3763-55-1	-9.6
384828-99-3	-9.6
4370-61-0	-9.6
442851-31-2	-9.6
454472-13-0	-9.6
471-77-2	-9.6
472958-09-1	-9.6
474794-46-2	-9.6
474794-59-7	-9.6
479067-60-2	-9.6
5030-91-1	-9.6
51154-66-6	-9.6
517900-52-6	-9.6
517900-55-9	-9.6
524-01-6	-9.6
53822-98-3	-9.6
545434-89-7	-9.6
60048-90-0	-9.6
60259-78-1	-9.6
61897-88-9	-9.6
61897-90-3	-9.6
626201-72-7	-9.6
627895-37-8	-9.6
64296-25-9	-9.6
65717-90-0	-9.6
67034-32-6	-9.6
69672-70-4	-9.6
70329-28-1	-9.6
71242-23-4	-9.6
741259-81-4	-9.6
74185-13-0	-9.6
745075-27-8	-9.6
75266-23-8	-9.6
75921-90-3	-9.6
76901-59-2	-9.6
781646-88-6	-9.6
790699-24-0	-9.6
791846-82-7	-9.6
798557-99-0	-9.6
80358-00-5	-9.6
80677-76-5	-9.6
81306-58-3	-9.6
81306-59-4	-9.6
82205-22-9	-9.6
82660-65-9	-9.6
83133-14-6	-9.6
83704-10-3	-9.6
84773-08-0	-9.6
848348-72-1	-9.6
850145-13-0	-9.6
85198-21-6	-9.6
853-23-6	-9.6
856414-58-9	-9.6
856414-59-0	-9.6
85733-75-1	-9.6
85761-60-0	-9.6
85873-08-1	-9.6
863919-29-3	-9.6
868860-82-6	-9.6
871915-29-6	-9.6
876756-50-2	-9.6
88424-73-1	-9.6
88514-04-9	-9.6
89026-28-8	-9.6
90195-44-1	-9.6
90996-23-9	-9.6
91893-89-9	-9.6
92621-76-6	-9.6
94061-76-4	-9.6
94806-03-8	-9.6
96253-60-0	-9.6
97564-90-4	-9.6
97689-87-7	-9.6
99457-96-2	-9.6
101247-83-0	-9.5
10153-99-8	-9.5
102054-45-5	-9.5
102054-49-9	-9.5
103772-45-8	-9.5
1042-59-7	-9.5
104720-15-2	-9.5
[truncated: 11,315 more rows]

## Sheet: Sheet1
ID
100676-10-6	txt
102490-77-7	txt
104406-80-6	txt
104758-18-1	txt
105088-20-8	txt
105239-70-1	txt
112972-60-8	txt
113830-95-8	txt
115178-52-4	txt
115787-98-9	txt
115788-00-6	txt
117417-62-6	txt
120853-16-9	txt
121209-53-8	txt
121825-42-1	txt
122353-29-1	txt
123303-94-6	txt
127687-08-5	txt
12794-84-2	txt
128229-64-1	txt
128298-63-5	txt
129620-25-3	txt
129704-83-2	txt
130856-16-5	txt
131703-15-6	txt
132214-23-4	txt
132310-92-0	txt
133883-19-9	txt
134002-65-6	txt
137809-89-3	txt
137824-59-0	txt
137844-97-4	txt
139765-28-9	txt
140924-47-6	txt
141321-13-3	txt
142677-12-1	txt
142780-36-7	txt
142808-51-3	txt
143625-40-5	txt
143682-17-1	txt
144335-15-9	txt
145038-57-9	txt
145757-37-5	txt
149764-32-9	txt
149864-71-1	txt
155379-98-9	txt
155416-34-5	txt
155944-26-6	txt
157291-79-7	txt
157799-21-8	txt
160014-87-9	txt
168482-38-0	txt
168982-45-4	txt
168982-48-7	txt
169340-00-5	txt
172998-31-1	txt
174286-22-7	txt
175448-18-7	txt
175448-22-3	txt
180313-85-3	txt
180603-67-2	txt
184682-38-0	txt
188558-97-6	txt
1887-95-2	txt
197234-19-8	txt
199600-38-9	txt
200816-95-1	txt
20194-61-0	txt
202211-78-7	txt
211050-18-9	txt
21321-88-0	txt
215722-30-8	txt
23820-66-8	txt
247154-63-8	txt
253661-83-5	txt
260062-88-2	txt
265658-62-6	txt
267417-31-2	txt
2790-32-1	txt
31894-69-6	txt
33404-85-2	txt
33530-84-6	txt
34232-66-1	txt
345295-46-7	txt
350791-64-9	txt
35688-09-6	txt
38136-70-8	txt
387-79-1	txt
393828-32-5	txt
40446-06-8	txt
4069-10-07	txt
40772-12-1	txt
41222-71-3	txt
474-69-1	txt
474794-53-1	txt
501427-46-9	txt
50335-04-1	txt
520-12-7	txt
52421-99-5	txt
52940-12-2	txt
548773-66-6	txt
549521-28-0	txt
55544-35-9	txt
55688-44-3	txt
55708-74-2	txt
566-26-7	txt
592533-87-4	txt
61947-94-2	txt
62504-61-4	txt
6377-18-0	txt
638174-69-3	txt
640734-87-8	txt
66082-28-8	txt
66538-08-7	txt
681225-97-8	txt
681240-61-9	txt
69297-51-4	txt
69672-69-1	txt
70363-89-2	txt
71801-49-5	txt
72436-16-9	txt
73538-57-5	txt
74183-95-2	txt
74183-96-3	txt
75715-17-2	txt
76376-32-4	txt
76836-17-4	txt
77394-03-7	txt
781646-81-9	txt
78173-92-9	txt
80981-63-1	txt
815577-44-7	txt
81853-83-0	txt
827038-30-2	txt
83481-23-6	txt
83704-14-7	txt
83709-56-2	txt
856414-53-4	txt
856414-60-3	txt
856414-61-4	txt
85748-12-5	txt
870535-12-9	txt
87393-59-7	txt
876756-56-8	txt
882400-85-3	txt
90332-72-2	txt
95189-17-6	txt
96999-36-9	txt
97190-44-8	txt
99528-87-7	txt
L5F	txt
100045-73-6	txt
101550-94-1	txt
102988-66-9	txt
103538-55-2	txt
103545-34-2	txt
109181-97-7	txt
109181-98-8	txt
109894-11-3	txt
11029-70-2	txt
110359-99-4	txt
111268-63-4	txt
112318-40-8	txt
112953-11-4	txt
115150-55-5	txt
115204-07-4	txt
115516-52-4	txt
116107-37-0	txt
116180-16-6	txt
116302-33-1	txt
119108-36-0	txt
121569-61-7	txt
122075-86-9	txt
122970-13-2	txt
124508-53-8	txt
124535-77-9	txt
1253-84-5	txt
126026-58-2	txt
126596-05-2	txt
126675-52-3	txt
128-27-8	txt
128129-56-6	txt
129409-60-5	txt
130246-98-9	txt
132564-96-6	txt
133883-18-8	txt
134985-06-1	txt
135823-94-8	txt
135823-95-9	txt
139974-75-7	txt
142780-27-6	txt
143049-16-5	txt
143572-19-4	txt
144027-79-2	txt
145038-56-8	txt
1452-29-5	txt
145349-94-6	txt
147362-39-8	txt
149420-76-8	txt
14958-66-8	txt
14958-67-9	txt
150502-87-7	txt
152247-89-7	txt
152845-75-5	txt
154563-80-1	txt
155660-91-6	txt
156310-17-7	txt
159154-50-4	txt
159518-79-3	txt
15979-76-7	txt
160472-96-8	txt
162830-29-7	txt
163359-58-8	txt
16840-37-2	txt
168781-80-4	txt
169387-75-1	txt
169387-77-3	txt
172228-91-0	txt
172339-07-0	txt
173681-53-3	txt
175448-23-4	txt
175669-10-0	txt
178200-91-4	txt
178495-41-5	txt
183593-71-7	txt
184885-90-3	txt
19037-28-6	txt
1962-15-8	txt
196874-10-9	txt
2000-66-0	txt
205750-25-0	txt
209167-26-0	txt
209167-27-1	txt
209408-76-4	txt
211358-66-6	txt
212968-78-0	txt
220862-73-7	txt
221012-78-8	txt
22427-32-3	txt
23518-98-1	txt
246221-61-4	txt
2464-18-8	txt
2465-00-1	txt
253195-37-8	txt
26195-58-4	txt
263764-01-8	txt
2755-10-04	txt
278171-44-1	txt
28979-29-5	txt
31063-73-7	txt
326595-72-6	txt
3270-35-7	txt
33999-97-2	txt
356566-81-9	txt
3569-83-3	txt
361-09-1	txt
38965-34-3	txt
395070-91-4	txt
405283-37-6	txt
419572-94-4	txt
459832-67-8	txt
471278-73-6	txt
472974-47-3	txt
474794-54-2	txt
474794-58-6	txt
475150-21-1	txt
487016-96-6	txt
487016-98-8	txt
51154-68-8	txt
521-17-5	txt
53833-80-0	txt
550-29-8	txt
566-27-8	txt
566-63-2	txt
5750-05-0	txt
57576-80-4	txt
58497-29-3	txt
61949-67-5	txt
65252-69-9	txt
664992-27-2	txt
676339-97-2	txt
6785-34-8	txt
681225-96-7	txt
690627-55-5	txt
693790-76-0	txt
70938-60-2	txt
71869-83-5	txt
73136-47-7	txt
73622-21-6	txt
74185-10-7	txt
77982-80-0	txt
781646-90-0	txt
791846-63-4	txt
794536-92-8	txt
79664-62-3	txt
79664-63-4	txt
80387-90-2	txt
80690-77-3	txt
80764-19-8	txt
827038-32-4	txt
849215-95-8	txt
856414-52-3	txt
85644-11-7	txt
85748-14-7	txt
86783-84-8	txt
871483-35-1	txt
901-56-4	txt
90139-20-1	txt
90996-24-0	txt
92282-10-5	txt
92679-02-2	txt
94806-04-9	txt
96304-92-6	txt
98242-82-1	txt
98301-13-4	txt
99102-19-9	txt
99624-66-5	txt
100101-16-4	txt
10148-89-7	txt
102694-33-7	txt
108274-04-0	txt
108787-56-0	txt
110189-04-3	txt
110351-76-3	txt
1107-26-2	txt
111139-69-6	txt
111451-12-8	txt
113351-75-0	txt
114590-52-2	txt
114820-28-9	txt
115787-99-0	txt
115788-01-7	txt
115788-03-9	txt
119264-85-6	txt
121442-25-9	txt
1224-94-8	txt
122540-30-1	txt
123303-95-7	txt
124689-64-1	txt
125329-09-1	txt
12794-85-3	txt
132911-52-5	txt
135048-59-8	txt
137570-44-6	txt
140384-70-9	txt
14090-35-8	txt
140908-91-4	txt
141344-10-7	txt
141968-27-6	txt
14231-33-5	txt
142796-30-3	txt
144398-25-4	txt
14546-13-5	txt
147024-96-2	txt
147170-09-0	txt
148022-38-2	txt
149097-04-1	txt
151890-86-7	txt
152247-86-4	txt
152517-79-8	txt
155656-01-2	txt
156401-06-8	txt
156953-87-6	txt
160807-49-8	txt
161236-62-0	txt
168569-18-4	txt
169387-76-2	txt
171090-79-2	txt
171674-92-3	txt
172173-99-8	txt
172617-97-9	txt
174232-41-8	txt
178064-41-0	txt
181229-19-6	txt
18417-89-5	txt
184679-29-6	txt
191-24-2	txt
191362-11-5	txt
192187-67-0	txt
19383-86-9	txt
198708-10-0	txt
199600-39-0	txt
199600-40-3	txt
200273-66-1	txt
208708-22-9	txt
209167-28-2	txt
227597-36-6	txt
233607-63-1	txt
24057-73-6	txt
24222-78-4	txt
24587-41-5	txt
250143-36-3	txt
253195-40-3	txt
255366-10-0	txt
2860-99-3	txt
3148-09-02	txt
334491-25-7	txt
336825-31-1	txt
348083-29-4	txt
358968-12-4	txt
35912-09-5	txt
39533-73-8	txt
435327-06-3	txt
443769-46-8	txt
452934-99-5	txt
460357-08-8	txt
4736-56-5	txt
474794-71-3	txt
492463-95-3	txt
493-88-9	txt
499132-01-3	txt
51024-98-7	txt
52212-86-9	txt
52248-48-3	txt
566-65-4	txt
57-83-0	txt
57291-88-0	txt
57457-77-9	txt
5813-65-0	txt
58947-97-0	txt
60508-89-6	txt
62073-79-4	txt
62996-74-1	txt
64296-26-0	txt
64907-24-0	txt
650-69-1	txt
67067-81-6	txt
6805-08-09	txt
681240-56-2	txt
690267-88-0	txt
694436-62-9	txt
70022-71-8	txt
72380-15-5	txt
73516-53-7	txt
735278-28-1	txt
73622-20-5	txt
73723-39-4	txt
73792-93-5	txt
74185-05-0	txt
74185-07-2	txt
74608-63-2	txt
74839-81-9	txt
74847-09-9	txt
75715-18-3	txt
77-52-1	txt
77136-62-0	txt
77944-03-7	txt
78095-12-2	txt
78173-90-7	txt
78697-56-0	txt
798557-98-9	txt
799808-28-9	txt
82471-15-6	txt
82485-96-9	txt
84924-71-0	txt
852629-61-9	txt
85482-77-5	txt
85482-78-6	txt
856414-55-6	txt
85733-76-2	txt
861676-57-5	txt
862255-97-8	txt
864685-94-9	txt
87038-53-7	txt
877175-38-7	txt
88514-06-1	txt
901-57-5	txt
90267-91-7	txt
94480-49-6	txt
95513-66-9	txt
97068-30-9	txt
97530-74-0	txt
97649-04-2	txt
99147-38-3	txt
100942-75-4	txt
101481-34-9	txt
101550-93-0	txt
102488-58-4	txt
10380-93-5	txt
105118-23-8	txt
105404-84-0	txt
107656-78-0	txt
109894-26-0	txt
110612-28-7	txt
112727-22-7	txt
114216-85-2	txt
114820-25-6	txt
115276-12-5	txt
115473-65-9	txt
116079-56-2	txt
117472-97-6	txt
118225-54-0	txt
119147-13-6	txt
121011-80-1	txt
121350-99-0	txt
122540-31-2	txt
122759-55-1	txt
124689-65-2	txt
126622-63-7	txt
127-22-0	txt
129623-30-9	txt
130196-31-5	txt
130221-24-8	txt
13163-81-0	txt
132410-40-3	txt
132911-53-6	txt
13327-77-0	txt
133352-27-9	txt
133520-29-3	txt
13408-56-5	txt
134439-73-9	txt
135213-04-6	txt
136024-80-1	txt
137570-43-5	txt
141544-61-8	txt
141731-75-1	txt
14211-20-2	txt
142629-95-6	txt
142925-51-7	txt
143016-87-9	txt
143049-14-3	txt
143435-57-8	txt
145427-73-2	txt
148297-92-1	txt
1491-77-6	txt
149764-33-0	txt
150417-69-9	txt
150668-64-7	txt
151109-54-5	txt
151808-93-4	txt
151890-85-6	txt
152110-09-3	txt
152406-28-5	txt
156401-04-6	txt
157232-59-2	txt
159518-75-9	txt
163496-26-2	txt
169217-37-2	txt
169626-35-1	txt
169869-87-8	txt
171090-81-6	txt
171440-23-6	txt
172854-77-2	txt
173693-50-0	txt
174063-81-1	txt
174232-37-2	txt
174756-39-9	txt
175448-21-2	txt
175669-46-2	txt
178495-40-4	txt
179900-98-2	txt
180603-64-9	txt
180714-97-0	txt
18418-00-3	txt
184885-89-0	txt
184885-92-5	txt
18499-83-7	txt
18883-26-6	txt
198481-99-1	txt
199165-87-2	txt
200497-12-7	txt
20716-98-7	txt
208525-17-1	txt
208927-15-5	txt
21317-81-7	txt
213749-81-6	txt
220304-56-3	txt
223385-06-6	txt
22350-41-0	txt
243668-12-4	txt
246037-89-8	txt
247115-27-1	txt
2643-02-09	txt
26961-00-2	txt
272458-31-8	txt
272458-34-1	txt
29478-47-5	txt
301842-58-0	txt
301842-59-1	txt
303-95-7	txt
336825-33-3	txt
337379-19-8	txt
35454-94-5	txt
35481-83-5	txt
35906-51-5	txt
364344-14-9	txt
3763-55-1	txt
384828-99-3	txt
4370-61-0	txt
442851-31-2	txt
454472-13-0	txt
471-77-2	txt
472958-09-1	txt
474794-46-2	txt
474794-59-7	txt
479067-60-2	txt
5030-91-1	txt
51154-66-6	txt
517900-52-6	txt
517900-55-9	txt
524-01-6	txt
53822-98-3	txt
545434-89-7	txt
60048-90-0	txt
60259-78-1	txt
61897-88-9	txt
61897-90-3	txt
626201-72-7	txt
627895-37-8	txt
64296-25-9	txt
65717-90-0	txt
67034-32-6	txt
69672-70-4	txt
70329-28-1	txt
71242-23-4	txt
741259-81-4	txt
74185-13-0	txt
745075-27-8	txt
75266-23-8	txt
75921-90-3	txt
76901-59-2	txt
781646-88-6	txt
790699-24-0	txt
791846-82-7	txt
798557-99-0	txt
80358-00-5	txt
80677-76-5	txt
81306-58-3	txt
81306-59-4	txt
82205-22-9	txt
82660-65-9	txt
83133-14-6	txt
83704-10-3	txt
84773-08-0	txt
848348-72-1	txt
850145-13-0	txt
85198-21-6	txt
853-23-6	txt
856414-58-9	txt
856414-59-0	txt
85733-75-1	txt
85761-60-0	txt
85873-08-1	txt
863919-29-3	txt
868860-82-6	txt
871915-29-6	txt
876756-50-2	txt
88424-73-1	txt
88514-04-9	txt
89026-28-8	txt
90195-44-1	txt
90996-23-9	txt
91893-89-9	txt
92621-76-6	txt
94061-76-4	txt
94806-03-8	txt
96253-60-0	txt
97564-90-4	txt
97689-87-7	txt
99457-96-2	txt
101247-83-0	txt
10153-99-8	txt
102054-45-5	txt
102054-49-9	txt
103772-45-8	txt
1042-59-7	txt
104720-15-2	txt
104759-19-5	txt
106009-83-0	txt
106849-36-9	txt
107535-01-3	txt
108179-45-9	txt
108335-04-2	txt
108335-05-3	txt
109527-67-5	txt
109894-10-2	txt
111517-68-1	txt
111536-18-6	txt
111536-19-7	txt
113351-76-1	txt
114076-51-6	txt
114318-22-8	txt
114820-30-3	txt
115178-53-5	txt
1156-78-1	txt
116079-57-3	txt
116179-73-8	txt
116199-48-5	txt
116199-49-6	txt
117-10-2	txt
117120-34-0	txt
117417-63-7	txt
117675-16-8	txt
120163-23-7	txt
120181-10-4	txt
121250-35-9	txt
121389-75-1	txt
121449-94-3	txt
121661-44-7	txt
121819-69-0	txt
121819-71-4	txt
122876-69-1	txt
124727-07-7	txt
128745-98-2	txt
129369-38-6	txt
132160-44-2	txt
132342-74-6	txt
132410-36-7	txt
132564-97-7	txt
132911-45-6	txt
133293-89-7	txt
13405-60-2	txt
134981-78-5	txt
134985-08-3	txt
137529-91-0	txt
137570-45-7	txt
139765-37-0	txt
141544-60-7	txt
141902-00-3	txt
142060-00-2	txt
143625-39-2	txt
143682-18-2	txt
145398-70-5	txt
145874-64-2	txt
148439-46-7	txt
148473-00-1	txt
14957-73-4	txt
150351-23-8	txt
151345-10-7	txt
151890-81-2	txt
151890-84-5	txt
152273-61-5	txt
152273-80-8	txt
15308-24-4	txt
153212-85-2	txt
153723-35-4	txt
155645-51-5	txt
156984-43-9	txt
157207-91-5	txt
157379-43-6	txt
157459-24-0	txt
157459-25-1	txt
158182-30-0	txt
159518-76-0	txt
159934-16-4	txt
161776-74-5	txt
162600-54-6	txt
164672-56-4	txt
164906-29-0	txt
166038-28-4	txt
169529-05-9	txt
169565-87-1	txt
171370-66-4	txt
172303-95-6	txt
174024-97-6	txt
174024-98-7	txt
174024-99-8	txt
174232-38-3	txt
174286-19-2	txt
174792-02-0	txt
17757-07-2	txt
178064-14-7	txt
182154-99-0	txt
183593-70-6	txt
18462-31-2	txt
186593-86-2	txt
186820-55-3	txt
188112-82-5	txt
191212-37-0	txt
191212-38-1	txt
191599-25-4	txt
191789-76-1	txt
191803-40-4	txt
193816-71-6	txt
194148-97-5	txt
19603-65-7	txt
197630-93-6	txt
199729-12-9	txt
209408-31-1	txt
209408-72-0	txt
21090-38-0	txt
215722-31-9	txt
221300-00-1	txt
221367-90-4	txt
222960-89-6	txt
22343-46-0	txt
224566-30-7	txt
22488-62-6	txt
233607-71-1	txt
252023-85-1	txt
263764-04-1	txt
2665-04-05	txt
29552-08-7	txt
325691-34-7	txt
33203-18-8	txt
33579-63-4	txt
33982-71-7	txt
34044-10-5	txt
350986-77-5	txt
351444-64-9	txt
356566-80-8	txt
358968-10-2	txt
437702-23-3	txt
452956-74-0	txt
4546-54-7	txt
472974-58-6	txt
474794-62-2	txt
474794-76-8	txt
476437-86-2	txt
479637-04-2	txt
480-69-3	txt
51231-27-7	txt
52043-00-2	txt
53216-02-7	txt
53254-94-7	txt
55945-74-9	txt
57651-82-8	txt
592533-81-8	txt
59531-52-1	txt
60147-89-9	txt
6025-53-2	txt
61515-26-2	txt
620604-22-0	txt
65082-82-8	txt
681240-55-1	txt
6901-60-6	txt
690253-77-1	txt
690253-78-2	txt
693790-81-7	txt
69672-67-9	txt
70165-45-6	txt
70831-56-0	txt
72033-44-4	txt
720681-63-0	txt
72239-44-2	txt
7313-98-6	txt
733753-15-6	txt
74185-04-9	txt
74804-03-8	txt
749216-48-6	txt
777093-36-4	txt
78148-66-0	txt
78518-74-8	txt
79664-61-2	txt
80433-15-4	txt
80981-37-9	txt
823815-00-5	txt
83210-62-2	txt
84472-32-2	txt
84773-18-2	txt
848132-38-7	txt
856414-57-8	txt
85819-67-6	txt
862286-72-4	txt
862588-81-6	txt
86546-87-4	txt
871915-34-3	txt
87532-32-9	txt
87532-33-0	txt
877035-07-9	txt
882693-46-1	txt
88321-08-8	txt
88381-35-5	txt
890041-69-7	txt
890041-70-0	txt
94426-01-4	txt
95739-54-1	txt
97210-36-1	txt
97888-14-7	txt
99957-23-0	txt
102974-62-9	txt
103065-20-9	txt
103772-44-7	txt
104928-30-5	txt
106009-81-8	txt
1065-31-2	txt
107551-76-8	txt
108605-51-2	txt
108663-77-0	txt
110597-53-0	txt
111768-16-2	txt
112244-29-8	txt
112455-84-2	txt
113275-14-2	txt
117383-30-9	txt
117585-46-3	txt
117872-96-5	txt
120231-24-5	txt
120963-61-3	txt
121994-52-3	txt
122143-90-2	txt
122271-41-4	txt
122564-61-8	txt
1232-19-5	txt
124596-51-6	txt
124724-98-7	txt
125272-58-4	txt
126149-90-4	txt
126723-16-8	txt
127875-60-9	txt
128700-81-2	txt
128700-85-6	txt
129136-72-7	txt
129369-42-2	txt
129518-76-9	txt
129536-35-2	txt
132564-98-8	txt
132750-50-6	txt
133470-56-1	txt
133562-52-4	txt
133805-03-5	txt
134128-16-8	txt
135091-11-1	txt
136196-65-1	txt
137761-17-2	txt
137888-09-6	txt
138039-33-5	txt
138149-60-7	txt
13855-03-3	txt
139083-21-9	txt
13963-13-8	txt
139953-33-6	txt
13996-45-7	txt
140430-46-2	txt
141394-72-1	txt
141859-98-5	txt
142449-78-3	txt
144398-24-3	txt
144466-07-9	txt
145038-58-0	txt
145613-81-6	txt
145985-30-4	txt
146453-11-4	txt
146555-81-9	txt
1471-96-1	txt
147395-95-7	txt
148054-14-2	txt
148371-08-8	txt
14937-32-7	txt
14956-24-2	txt
14984-66-8	txt
151808-92-3	txt
151890-82-3	txt
152186-77-1	txt
153212-86-3	txt
153723-34-3	txt
153856-77-0	txt
155547-94-7	txt
155645-53-7	txt
156953-85-4	txt
158149-54-3	txt
159518-78-2	txt
159813-67-9	txt
159903-67-0	txt
159992-42-4	txt
160016-20-6	txt
161816-76-8	txt
164727-33-7	txt
167782-17-4	txt
16910-32-0	txt
169217-45-2	txt
171114-06-0	txt
172888-62-9	txt
174025-00-4	txt
175992-76-4	txt
175992-98-0	txt
176226-57-6	txt
178494-82-1	txt
180965-25-7	txt
181034-89-9	txt
182136-94-3	txt
184100-45-6	txt
188112-85-8	txt
192066-73-2	txt
19254-69-4	txt
19369-64-3	txt
194856-42-3	txt
197713-56-7	txt
198423-23-3	txt
199012-86-7	txt
200563-48-0	txt
2006-02-02	txt
200816-96-2	txt
20231-57-6	txt
209408-71-9	txt
215722-32-0	txt
21788-58-9	txt
220304-53-0	txt
233607-66-4	txt
234757-10-9	txt
23983-43-9	txt
244303-77-3	txt
2468-88-4	txt
247115-29-3	txt
247158-40-3	txt
24869-95-2	txt
259728-67-1	txt
263764-02-9	txt
264618-22-6	txt
272458-32-9	txt
28056-19-1	txt
28251-74-3	txt
2830-48-0	txt
28636-25-1	txt
290824-47-4	txt
307304-27-4	txt
307304-28-5	txt
321847-12-5	txt
325691-33-6	txt
335155-25-4	txt
33947-18-1	txt
349147-28-0	txt
35523-89-8	txt
356558-96-8	txt
356566-83-1	txt
356566-84-2	txt
3566-98-1	txt
35799-12-3	txt
3633-72-5	txt
36872-80-7	txt
374563-85-6	txt
393828-33-6	txt
39707-59-0	txt
39832-68-3	txt
405157-83-7	txt
405157-92-8	txt
405202-89-3	txt
40883-44-1	txt
4273-73-8	txt
452082-59-6	txt
452956-75-1	txt
459165-95-8	txt
472974-63-3	txt
474-60-2	txt
476-37-9	txt
476342-05-9	txt
479-41-4	txt
491-70-3	txt
50499-35-9	txt
508193-31-5	txt
518-06-9	txt
524067-26-3	txt
52665-74-4	txt
54602-07-2	txt
547-23-9	txt
551938-79-5	txt
5536-17-4	txt
55483-24-4	txt
57082-36-7	txt
57593-78-9	txt
57966-42-4	txt
58-63-9	txt
58560-38-6	txt
58822-25-6	txt
60492-18-4	txt
63015-90-7	txt
635682-46-1	txt
64907-26-2	txt
65669-72-9	txt
65754-62-3	txt
66082-27-7	txt
66536-82-1	txt
67-97-0	txt
67506-16-5	txt
676271-85-5	txt
682808-92-0	txt
6926-08-05	txt
69343-51-7	txt
693790-79-3	txt
70329-26-9	txt
71106-25-7	txt
72436-15-8	txt
74185-09-4	txt
74838-84-9	txt
7489-19-2	txt
749-18-8	txt
75578-65-3	txt
75657-53-3	txt
76343-93-6	txt
77965-81-2	txt
80525-48-0	txt
809279-55-8	txt
81657-78-5	txt
82443-67-2	txt
83136-88-3	txt
83681-83-8	txt
83704-11-4	txt
839731-97-4	txt
84025-32-1	txt
847450-74-2	txt
849906-44-1	txt
852468-86-1	txt
852469-37-5	txt
856414-51-2	txt
85650-23-3	txt
85764-11-0	txt
862288-90-2	txt
862587-18-6	txt
862588-84-9	txt
866403-71-6	txt
866403-72-7	txt
866413-28-7	txt
87532-26-1	txt
876305-44-1	txt
876756-57-9	txt
87859-99-2	txt
88840-01-1	txt
90352-20-8	txt
91683-32-8	txt
92279-92-0	txt
94359-66-7	txt
95088-52-1	txt
97530-73-9	txt
97888-13-6	txt
97948-90-8	txt
98211-30-4	txt
98620-80-5	txt
99119-75-2	txt
99685-70-8	txt
99957-22-9	txt
100676-08-2	txt
102040-08-4	txt
102396-17-8	txt
102778-12-1	txt
103772-42-5	txt
10457-69-9	txt
104928-31-6	txt
104992-92-9	txt
106211-91-0	txt
110189-02-1	txt
110201-60-0	txt
1109-11-1	txt
113394-05-1	txt
115074-71-0	txt
115305-06-1	txt
115788-02-8	txt
115982-22-4	txt
116079-58-4	txt
116102-40-0	txt
116302-29-5	txt
117442-38-3	txt
117585-48-5	txt
120094-96-4	txt
121295-11-2	txt
121442-24-8	txt
122876-48-6	txt
122970-14-3	txt
123154-35-8	txt
124962-11-4	txt
125034-08-4	txt
125287-04-9	txt
127027-49-0	txt
128733-04-0	txt
129369-41-1	txt
129602-17-1	txt
132160-46-4	txt
13220-57-0	txt
132310-91-9	txt
132410-38-9	txt
133882-85-6	txt
134876-76-9	txt
139026-55-4	txt
139083-13-9	txt
139083-14-0	txt
139765-29-0	txt
140147-34-8	txt
140447-22-9	txt
141272-44-8	txt
1415764-41-8	txt
141731-76-2	txt
141854-68-4	txt
142796-31-4	txt
143621-76-5	txt
145-13-1	txt
145022-31-7	txt
145190-76-7	txt
145398-67-0	txt
145398-68-1	txt
147663-78-3	txt
147663-79-4	txt
149260-80-0	txt
149404-03-5	txt
150527-31-4	txt
151890-89-0	txt
152186-80-6	txt
152273-63-7	txt
152606-66-1	txt
154067-31-9	txt
155210-52-9	txt
155547-93-6	txt
155661-15-7	txt
156281-00-4	txt
156281-02-6	txt
156401-05-7	txt
156953-84-3	txt
156953-89-8	txt
157002-40-9	txt
157878-25-6	txt
164081-03-2	txt
166797-74-6	txt
167504-54-3	txt
169217-33-8	txt
170661-41-3	txt
17079-37-7	txt
171784-09-1	txt
175992-99-1	txt
17752-17-9	txt
178179-98-1	txt
178495-42-6	txt
179936-52-8	txt
180001-20-1	txt
18099-24-6	txt
181034-76-4	txt
182806-11-7	txt
182806-12-8	txt
185801-42-7	txt
188112-86-9	txt
188405-39-2	txt
191212-36-9	txt
192711-15-2	txt
193074-49-6	txt
19716-26-8	txt
199169-59-0	txt
20307-14-6	txt
204198-96-9	txt
207385-07-7	txt
21321-95-9	txt
21416-53-5	txt
215854-06-1	txt
217449-19-9	txt
218916-92-8	txt
22350-49-8	txt
22839-22-1	txt
2312-73-4	txt
23519-00-8	txt
23605-76-7	txt
240140-70-9	txt
24386-79-6	txt
246037-60-5	txt
257904-94-2	txt
2638-57-5	txt
282524-62-3	txt
301842-57-9	txt
309964-71-4	txt
314739-98-5	txt
32013-73-3	txt
32352-65-1	txt
32581-42-3	txt
329050-25-1	txt
334491-27-9	txt
346578-57-2	txt
346578-58-3	txt
346706-47-6	txt
35089-25-9	txt
351198-09-9	txt
35554-08-6	txt
36422-25-0	txt
36872-76-1	txt
36904-77-5	txt
386274-85-7	txt
3903-57-9	txt
394221-00-2	txt
394221-02-4	txt
3963-37-9	txt
405202-90-6	txt
405283-36-5	txt
425368-62-3	txt
446862-69-7	txt
446862-70-0	txt
446862-71-1	txt
446862-72-2	txt
4469-03-08	txt
4680-36-8	txt
4947-63-1	txt
501427-48-1	txt
503138-07-6	txt
508193-32-6	txt
50909-85-8	txt
511-26-2	txt
514828-16-1	txt
51918-94-6	txt
52043-01-3	txt
54443-60-6	txt
55084-61-2	txt
552846-51-2	txt
55309-68-7	txt
55529-51-6	txt
55593-54-9	txt
56085-46-2	txt
56121-42-7	txt
58-22-0	txt
58-61-7	txt
60147-85-5	txt
60208-82-4	txt
60325-48-6	txt
62008-11-1	txt
62073-86-3	txt
625835-22-5	txt
626201-71-6	txt
627895-35-6	txt
63814-50-6	txt
64526-34-7	txt
646487-25-4	txt
648428-32-4	txt
65562-55-2	txt
65754-69-0	txt
66082-29-9	txt
66648-17-7	txt
6673-66-1	txt
672922-56-4	txt
67392-80-7	txt
67506-19-8	txt
68683-58-9	txt
6990-06-03	txt
7001-69-6	txt
70139-56-9	txt
702668-89-1	txt
72154-33-7	txt
72239-39-5	txt
72597-57-0	txt
735278-27-0	txt
73532-24-8	txt
73731-34-7	txt
751-94-0	txt
78037-40-8	txt
78183-30-9	txt
78518-73-7	txt
78780-57-1	txt
79-63-0	txt
791846-28-1	txt
79254-30-1	txt
799246-86-9	txt
799808-38-1	txt
80388-49-4	txt
80388-50-7	txt
80756-09-8	txt
81098-23-9	txt
81262-96-6	txt
813436-40-7	txt
81575-85-1	txt
81860-87-9	txt
823815-01-6	txt
83173-20-0	txt
83644-04-6	txt
83861-56-7	txt
850145-08-3	txt
852469-38-6	txt
85337-13-9	txt
85505-67-5	txt
856414-50-1	txt
85733-78-4	txt
85819-66-5	txt
858950-52-4	txt
865357-53-5	txt
866403-75-0	txt
86708-33-0	txt
868850-46-8	txt
88704-52-3	txt
89926-70-5	txt
9082-07-09	txt
92569-02-3	txt
93474-13-6	txt
94425-99-7	txt
96886-12-3	txt
97671-46-0	txt
99816-39-4	txt
100101-28-8	txt
100665-54-1	txt
101550-95-2	txt
101550-96-3	txt
101691-11-6	txt
101899-46-1	txt
101977-27-9	txt
102141-25-3	txt
107168-58-1	txt
1086-80-2	txt
109152-44-5	txt
109527-66-4	txt
109802-17-7	txt
112543-27-8	txt
113592-81-7	txt
113597-03-8	txt
113714-91-3	txt
1143-11-9	txt
114728-07-3	txt
114746-65-5	txt
114820-26-7	txt
114899-77-3	txt
115439-61-7	txt
1159-27-9	txt
116302-28-4	txt
1173-82-6	txt
119980-00-6	txt
120231-23-4	txt
120853-13-6	txt
121038-34-4	txt
121071-11-2	txt
121135-01-1	txt
121678-87-3	txt
121825-44-3	txt
122052-96-4	txt
122876-74-8	txt
124-87-8	txt
1242-01-9	txt
124645-98-3	txt
124660-17-9	txt
1256-86-6	txt
126576-88-3	txt
128718-11-6	txt
128819-90-9	txt
129602-18-2	txt
131466-97-2	txt
132244-38-3	txt
132410-35-6	txt
132911-46-7	txt
13327-79-2	txt
133401-10-2	txt
133470-58-3	txt
133530-24-2	txt
133587-17-4	txt
13378-99-9	txt
134128-15-7	txt
134131-18-3	txt
134981-80-9	txt
135446-84-3	txt
137809-92-8	txt
138355-07-4	txt
138949-86-7	txt
139026-54-3	txt
139579-27-4	txt
140389-49-7	txt
140866-19-9	txt
141544-64-1	txt
142060-03-5	txt
142796-29-0	txt
142808-50-2	txt
143592-22-7	txt
144436-06-6	txt
145212-39-1	txt
145514-35-8	txt
145613-56-5	txt
14729-29-4	txt
147395-92-4	txt
148163-08-0	txt
148270-16-0	txt
149260-79-7	txt
150571-82-7	txt
15073-84-4	txt
151232-83-6	txt
151890-78-7	txt
151890-80-1	txt
152273-62-6	txt
15308-22-2	txt
153415-35-1	txt
153660-24-3	txt
153856-78-1	txt
153919-56-3	txt
154861-85-5	txt
155486-20-7	txt
155645-50-4	txt
155885-65-7	txt
156848-68-9	txt
157075-57-5	txt
157379-41-4	txt
157536-35-1	txt
157660-95-2	txt
159334-39-1	txt
161068-70-8	txt
161776-75-6	txt
164081-00-9	txt
165815-81-6	txt
165967-00-0	txt
167710-83-0	txt
169238-13-5	txt
170244-23-2	txt
170894-36-7	txt
174232-35-0	txt
17472-78-5	txt
175669-12-2	txt
178214-21-6	txt
184301-92-6	txt
188405-18-7	txt
189388-82-7	txt
189819-19-0	txt
190510-86-2	txt
194935-37-0	txt
1968-05-04	txt
197355-29-6	txt
197381-66-1	txt
197381-81-0	txt
200273-67-2	txt
200566-34-3	txt
204500-43-6	txt
204650-79-3	txt
204716-04-1	txt
205581-09-5	txt
209167-25-9	txt
209856-64-4	txt
215245-26-4	txt
225110-61-2	txt
2259-90-7	txt
226238-70-6	txt
226716-94-5	txt
228113-43-7	txt
22831-64-7	txt
22839-21-0	txt
22839-23-2	txt
233607-69-7	txt
234757-11-0	txt
241166-24-5	txt
244157-98-0	txt
246137-00-8	txt
246137-03-1	txt
247086-88-0	txt
252643-01-9	txt
254901-27-4	txt
256377-68-1	txt
256386-54-6	txt
260560-42-7	txt
263746-87-8	txt
26384-48-5	txt
272458-33-0	txt
273212-72-9	txt
273410-51-8	txt
288851-39-8	txt
29706-96-5	txt
302324-59-0	txt
306971-06-2	txt
306971-07-3	txt
306971-10-8	txt
306971-11-9	txt
307304-24-1	txt
307304-30-9	txt
3080-29-3	txt
312322-94-4	txt
323177-96-4	txt
325691-35-8	txt
3404-22-6	txt
34170-23-5	txt
343573-61-5	txt
35731-89-6	txt
373623-06-4	txt
37934-52-4	txt
39703-10-1	txt
39707-54-5	txt
39832-31-0	txt
4117-65-1	txt
433264-62-1	txt
433334-38-4	txt
474794-52-0	txt
478175-20-1	txt
489446-57-3	txt
50499-34-8	txt
521-04-0	txt
53282-68-1	txt
53797-30-1	txt
55486-06-1	txt
571-35-7	txt
58514-32-2	txt
58560-37-5	txt
58560-39-7	txt
58569-55-4	txt
58670-63-6	txt
58701-70-5	txt
58735-64-1	txt
593279-00-6	txt
59532-46-6	txt
60160-03-4	txt
60422-89-1	txt
610311-51-8	txt
6138-23-4	txt
625835-23-6	txt
65310-45-4	txt
655228-41-4	txt
65669-71-8	txt
65754-64-5	txt
663597-85-1	txt
6673-68-3	txt
66879-86-5	txt
67371-50-0	txt
676271-83-3	txt
690627-61-3	txt
70329-25-8	txt
705279-72-7	txt
7061-54-3	txt
70639-65-5	txt
71268-93-4	txt
71962-35-1	txt
72028-62-7	txt
72239-43-1	txt
724462-48-0	txt
73027-05-1	txt
73538-56-4	txt
741260-09-3	txt
74175-95-4	txt
74185-11-8	txt
74185-12-9	txt
745075-26-7	txt
76907-63-6	txt
77256-95-2	txt
77691-03-3	txt
77699-40-2	txt
78173-89-4	txt
78654-44-1	txt
791846-70-3	txt
799808-36-9	txt
80925-07-1	txt
81624-03-5	txt
82264-57-1	txt
827348-07-2	txt
84297-62-1	txt
84871-09-0	txt
85764-12-1	txt
858950-44-4	txt
858950-54-6	txt
86425-61-8	txt
864532-50-3	txt
865308-60-7	txt
868279-60-1	txt
868281-75-8	txt
868843-79-2	txt
87168-33-0	txt
87168-37-4	txt
876620-24-5	txt
876756-55-7	txt
88704-55-6	txt
94451-21-5	txt
94935-99-6	txt
96627-35-9	txt
97920-19-9	txt
98155-17-0	txt
99-20-7	txt
100814-64-0	txt
101691-12-7	txt
102054-52-4	txt
104881-78-9	txt
10525-22-1	txt
105404-85-1	txt
106534-60-5	txt
106985-42-6	txt
108335-03-1	txt
109152-40-1	txt
109152-41-2	txt
109872-42-6	txt
1099-87-2	txt
111602-92-7	txt
113714-90-2	txt
116424-94-3	txt
1166392-98-8	txt
118477-06-8	txt
119328-95-9	txt
119979-99-6	txt
120181-09-1	txt
121135-00-0	txt
122054-77-7	txt
122876-49-7	txt
123086-34-0	txt
123158-90-7	txt
123165-78-6	txt
123641-95-2	txt
123941-58-2	txt
124561-20-2	txt
124924-81-8	txt
125239-54-5	txt
129239-13-0	txt
129722-91-4	txt
130203-67-7	txt
131701-98-9	txt
132160-45-3	txt
132410-39-0	txt
132750-52-8	txt
132922-87-3	txt
133523-28-1	txt
134128-17-9	txt
134128-18-0	txt
135574-61-7	txt
138843-20-6	txt
139083-22-0	txt
139680-61-8	txt
139742-32-8	txt
1398-61-4	txt
141321-12-2	txt
141394-71-0	txt
143007-28-7	txt
143380-39-6	txt
143458-75-7	txt
145164-14-3	txt
145613-55-4	txt
147362-37-6	txt
147641-73-4	txt
147879-65-0	txt
148717-91-3	txt
149260-74-2	txt
149298-03-3	txt
150050-12-7	txt
150079-95-1	txt
151484-78-5	txt
151890-99-2	txt
152247-84-2	txt
15257-36-0	txt
153144-79-7	txt
155521-20-3	txt
156312-07-1	txt
156953-91-2	txt
156953-93-4	txt
157291-78-6	txt
158182-29-7	txt
158831-73-3	txt
159157-29-6	txt
159240-55-8	txt
159518-74-8	txt
159860-32-9	txt
160262-46-4	txt
160925-88-2	txt
162830-26-4	txt
164176-23-2	txt
165815-79-2	txt
167394-76-5	txt
168004-86-2	txt
168569-15-1	txt
169564-96-9	txt
171114-09-3	txt
171370-68-6	txt
171485-64-6	txt
171565-08-5	txt
173328-30-8	txt
174158-71-5	txt
174545-76-7	txt
176300-90-6	txt
176678-83-4	txt
178176-75-5	txt
178180-01-3	txt
17974-77-5	txt
1818-71-9	txt
182495-48-3	txt
182496-48-6	txt
182806-09-3	txt
182806-14-0	txt
184091-97-2	txt
184362-78-5	txt
188826-89-3	txt
189514-84-9	txt
1915-67-9	txt
1916-55-8	txt
193074-50-9	txt
19317-90-9	txt
194234-73-6	txt
196403-92-6	txt
197381-75-2	txt
198482-00-7	txt
199729-13-0	txt
200563-47-9	txt
200625-26-9	txt
20117-33-3	txt
202072-67-1	txt
202870-60-8	txt
203051-07-4	txt
211239-49-5	txt
211557-67-4	txt
2130-17-8	txt
214976-63-3	txt
215722-35-3	txt
22465-64-1	txt
225779-77-1	txt
228092-28-2	txt
2283-82-1	txt
22938-77-8	txt
229956-47-2	txt
234757-08-5	txt
238758-42-4	txt
24357-33-3	txt
244157-97-9	txt
246136-98-1	txt
247113-88-8	txt
247921-72-8	txt
250147-54-7	txt
254901-26-3	txt
256649-68-0	txt
25972-30-9	txt
260560-41-6	txt
28097-03-2	txt
28979-27-3	txt
29066-76-0	txt
29066-77-1	txt
297764-84-2	txt
29868-32-4	txt
306971-12-0	txt
31298-76-7	txt
32342-57-7	txt
325690-71-9	txt
326794-16-5	txt
3275-87-4	txt
333997-39-0	txt
333997-43-6	txt
34212-90-3	txt
350986-74-2	txt
350986-78-6	txt
358968-11-3	txt
36119-03-6	txt
369367-34-0	txt
3718-80-7	txt
37850-99-0	txt
392717-70-3	txt
394221-01-3	txt
39707-55-6	txt
39832-30-9	txt
40600-59-7	txt
40957-92-4	txt
425368-64-5	txt
433717-30-7	txt
446-72-0	txt
465-95-2	txt
472-93-5	txt
474794-42-8	txt
474794-48-4	txt
489446-56-2	txt
50692-51-8	txt
516-86-9	txt
517-82-8	txt
53-43-0	txt
53586-51-9	txt
541509-67-5	txt
549528-38-3	txt
551938-80-8	txt
56258-32-3	txt
564-16-9	txt
57765-74-9	txt
581782-69-6	txt
592533-88-5	txt
60504-95-2	txt
60748-39-2	txt
61973-40-8	txt
62008-02-0	txt
623167-71-5	txt
63015-91-8	txt
63693-18-5	txt
638174-66-0	txt
64845-92-7	txt
651-48-9	txt
6538-02-09	txt
664355-11-7	txt
66492-97-5	txt
676132-33-5	txt
67845-02-7	txt
681226-41-5	txt
69610-91-9	txt
69977-26-0	txt
70095-92-0	txt
70938-59-9	txt
71242-49-4	txt
71678-03-0	txt
717917-45-8	txt
71886-40-3	txt
724462-49-1	txt
741259-86-9	txt
74185-06-1	txt
74313-87-4	txt
744253-48-3	txt
74516-64-6	txt
753457-94-2	txt
75872-68-3	txt
764648-37-5	txt
76819-10-8	txt
771534-36-2	txt
77515-81-2	txt
777858-97-6	txt
781646-82-0	txt
781646-89-7	txt
78835-08-2	txt
791846-81-6	txt
79297-08-8	txt
80388-46-1	txt
80433-14-3	txt
805230-76-6	txt
813436-41-8	txt
81534-36-3	txt
82054-21-5	txt
82292-50-0	txt
82354-25-4	txt
83-48-7	txt
83704-13-6	txt
83730-43-2	txt
84871-06-7	txt
850145-10-7	txt
85337-15-1	txt
85733-79-5	txt
859509-61-8	txt
861394-32-3	txt
865668-53-7	txt
866228-94-6	txt
86900-72-3	txt
871915-35-4	txt
874292-32-7	txt
876754-77-7	txt
876754-78-8	txt
87697-99-2	txt
87803-05-2	txt
88514-03-8	txt
89444-89-3	txt
90735-43-6	txt
93888-71-2	txt
94806-02-7	txt
95062-31-0	txt
97560-70-8	txt
97671-45-9	txt
98166-57-5	txt
98463-66-2	txt
98620-79-2	txt
98754-59-7	txt
99104-71-9	txt
99250-17-6	txt
99631-23-9	txt
102054-46-6	txt
102060-00-4	txt
102988-68-1	txt
103005-20-5	txt
104320-35-6	txt
104537-94-2	txt
104855-21-2	txt
104855-22-3	txt
106009-90-9	txt
106293-82-7	txt
1064-50-2	txt
107610-00-4	txt
108343-55-1	txt
108663-78-1	txt
109152-33-2	txt
111149-87-2	txt
111397-47-8	txt
113321-71-4	txt
114076-52-7	txt
114899-27-3	txt
115787-96-7	txt
118063-78-8	txt
119309-44-3	txt
120163-24-8	txt
120853-15-8	txt
121295-09-8	txt
121994-49-8	txt
122540-32-3	txt
125127-57-3	txt
127506-68-7	txt
130203-71-3	txt
130611-12-0	txt
132210-64-1	txt
132310-90-8	txt
132750-51-7	txt
132774-22-2	txt
133530-25-3	txt
133883-15-5	txt
134176-95-7	txt
134887-29-9	txt
134981-79-6	txt
135048-57-6	txt
135288-70-9	txt
136005-73-7	txt
136685-29-5	txt
137419-51-3	txt
138039-35-7	txt
138605-82-0	txt
139894-62-5	txt
14090-99-4	txt
141272-45-9	txt
141859-97-4	txt
141860-01-7	txt
14270-73-6	txt
143084-69-9	txt
143503-20-2	txt
144587-55-3	txt
145039-89-0	txt
145427-70-9	txt
145427-72-1	txt
145514-36-9	txt
145680-53-1	txt
146117-87-5	txt
146471-85-4	txt
146471-86-5	txt
14908-16-8	txt
149297-98-3	txt
149444-92-8	txt
150050-13-8	txt
151029-41-3	txt
151515-28-5	txt
152130-61-5	txt
152247-94-4	txt
152273-86-4	txt
155233-31-1	txt
155850-90-1	txt
157622-57-6	txt
157622-60-1	txt
157724-14-6	txt
157758-74-2	txt
158446-28-7	txt
158758-41-9	txt
158931-46-5	txt
160014-89-1	txt
160324-92-5	txt
160335-94-4	txt
160522-15-6	txt
[truncated: 11,315 more rows]
