# Supplementary material for: Discovery of a novel Keap1 inhibitor for neurodegeneration through virtual screening and molecular dynamics simulations
Source: PLoS One. 2026 Feb 2;21(2):e0341965. doi: 10.1371/journal.pone.0341965 (PMC12863475; doi:10.1371/journal.pone.0341965)
Supplement: S3 File — Among 1,329 compounds, 252 were predicted to have druglikeness according to Lipinski’s Rule of Five (Ro5). (XLSX) [file pone.0341965.s003.xlsx]

## Sheet: Sheet2
smiles	Binding Affinity	molecular_weight	n_hba	n_hbd	logp	rotatable_bonds	tpsa	ro5_fulfilled	Lipinski_Ro5
O=C(O)C%10(C9(C(C8(C(C1(C(OC=2(C(O)=CC=C(C=2(C1))OC7(=CC3(=C(OC4(CCC5(C(C4(C3))(CCC6(C5(CCCC6(C(=O)O)C)C))C))(C))C=C7))))(C)CC8))(C)CC9))(CCC%10)C))(C)	-13.7	823.124	6	3	12.0189	4	122.52	FALSE	FALSE
S6(C7(CC(C(C=CC5(OC4(OC3(C(O)C(=C)C(C(O)CC(C2(OC1(OCCCC1)(CCC2C)))C)OC3CC4))(CC5)))C)OC8(C67)(OC(CCC8O)CC(O)(C(=O)O)C))(C))	-13.4	837.082	13	5	5.1414	10	182.83	FALSE	FALSE
O=C(CC7(OC6(OC(C(C=CC5(OC4(OC3(C(O)C(=C)C(C(O)CC(C2(OC1(OCCCC1)(CCC2C)))C)OC3CC4))(CC5)))C)CC(=C6)C)(C(O)CC7)))C	-13.1	758.99	11	3	5.967	9	142.37	FALSE	FALSE
O7(C6(=C(C(OC5(=CC1(=C(OC2(CCC3(C(C2(C1))(CCC4(C3(CCC(C4(C)C)O)C))C))(C))C(=C5)C)))=C(O)C=C6C)CC8(C7(CCC9(C8(CCC%10(C9(CCC(C%10(C)C)O)C))C))C)))	-13.1	823.212	6	3	12.4479	2	88.38	FALSE	FALSE
O=C(O)C(O)(CC7(OC6(OC(C(C=CC5(OC4(OC3(C(O)C(=C)C(C(O)CC(C2(OC1(OCCCC1C)(CCC2C)))C)OC3CC4))(CC5)))C)CC(=C6)C)(C(O)CC7)))C	-13	819.042	12	5	5.4596	10	182.83	FALSE	FALSE
O=C1(C(OC(C1)(C(O)C3(OC2(OC(C(C(=O)O)C)CCC2)(CC3)))C)C4(OC5(OC(C4)(CC5)C)(C8(OC(CC(C=C(C=CC7(OC(C6(OCCC(C6O)C)(O))CC7O))C)C)(C)CC8))))	-12.8	877.078	14	5	4.7741	12	209.13	FALSE	FALSE
O=C4(C(NC1(=CC(=C(O)C=C1)CC3(C2(C(C(=C)CCC2)(CCC3C)C))(C)))=CC(=O)C=C4CC6(C5(C(C(=CCC5)C)(CCC6C)C))(C))	-12.7	623.922	4	2	10.2964	6	66.4	FALSE	FALSE
O=[N+]([O-])C5(=C(NN=C4(C3(C(C2(C(C1(C(CC(O)CC1)=CC2)(C))CC3))CC4)(C)))C=CC(=C5)[N+](=O)[O-])	-12.6	468.554	7	2	5.5946	4	130.9	TRUE	FALSE
O=C4(C(NC1(=CC(=C(O)C=C1)CC3(C2(C(C(=C)CCC2)(CCC3C)C))(C)))=CC(=O)C=C4CC6(C5(C(C(=C)CCC5)(CCC6C)C))(C))	-12.4	623.922	4	2	10.2964	6	66.4	FALSE	FALSE
O4(C3(=C(O)C(OC2(=CC(O)=C(OC1(=C(O)C=C(O)C=C1O))C(=C2)O))=C(O)C=C3C7(=C4C=C(OC6(=CC(O)=C(OC5(=C(O)C=C(O)C=C5O))C(=C6)O))C(=C7)O)))	-12.4	744.57	18	13	6.928	8	313.05	FALSE	FALSE
O=C2(C1(=C(O)C(=CC=C1C(=O)C3(=C2C=CC(=C3O)CC(O)(CC(=O)O)C))C4(OC(C(O)C(C4)O)C)))	-12.3	486.473	9	6	1.2131	5	181.82	TRUE	FALSE
O=C(OC)C(O)(CC7(OC6(OC(C(C=CC5(OC4(OC3(C(O)C(=C)C(C(O)CC(C2(OC1(OCCCC1)(CCC2C)))C)OC3CC4))(CC5)))C)CC(=C6)C)(C(O)CC7)))C	-12.3	819.042	13	4	5.302	10	171.83	FALSE	FALSE
O=C4(C(NC1(=CC(=C(O)C=C1)CC3(C2(C(C(=CCC2)C)(CCC3C)C))(C)))=CC(=O)C(=C4)CC6(C5(C(C(=CCC5)C)(CCC6C)C))(C))	-12.2	623.922	4	2	10.2964	6	66.4	FALSE	FALSE
O=C1(C(OC(C1)(C(O)C3(OC2(OC(C(C(=O)O)C)CCC2)(CC3)))C)C4(OC5(OC(C4)(CC5)C)(C8(OC(CC(C=C(C=CC7(OC(C6(OCCC(C6O)C)(O))C(C7O)O))C)C)(C)CC8))))	-12.2	893.077	15	6	3.7449	12	229.36	FALSE	FALSE
S(=O)(=O)(OC5(C(OC)C(O)C(OC(C(C)C)CCC(C4(C3(C(C2(O)(C(C1(C(CC(O)CC1)C(C2)O)(C))CC3))C(C4)O)(C)))C)OC5))O	-12.1	678.882	11	6	2.4404	10	192.44	FALSE	FALSE
O=C(O)C5(C4(C(C3(C(C1(C(OC=2(C=CC(=CC=2(C1))OC(=O)C))(C)CC3))(C)CC4))(CCC5)C))(C)	-12.1	454.607	4	1	6.0291	2	72.83	TRUE	FALSE
OC24(C1(O)(C(C(C(CCC=C(CO)C)C)CC1O)(CCC2C3(C(C(O)C(O)CC3)C(C4)O)(C))C))	-12	482.658	7	7	1.5033	5	141.61	TRUE	FALSE
O=C4(C(NC1(=CC(=C(O)C=C1)CC3(C2(C(C(=CCC2)C)(CCC3C)C))(C)))=CC(=O)C=C4CC6(C5(C(C(=CCC5)C)(CCC6C)C))(C))	-12	623.922	4	2	10.2964	6	66.4	FALSE	FALSE
O=C(O)C6(OC(OCC(O)C(O)C(O)CCC(C5(C4(C(C3(C(C2(C(C1(C(C(CCC1)(C)C)CC2)(C))CC3)(C))(C)CC4))(C)CC5)))C)C(O)C(C6O)O)	-12	723.001	9	7	4.8857	10	177.14	FALSE	FALSE
[Br]C2(=CC=1(NC=C(C=1C=C2)C5(NCC(C=4(C3(=C(C=C([Br])C=C3)NC=4)))NC5=O)))	-12	488.183	2	4	4.676	2	72.71	TRUE	TRUE
O=C(OC3(CC2(=CC=C4(C1(C(C(C(C=CC(C(C)C)C)C)CC1)(C)CCC4(C2(C)CC3))))))C5(=CC=CC=C5)	-12	500.767	2	0	9.1955	6	26.3	FALSE	FALSE
O(C2(=C(O)C=C(OC1(=C(O)C=C(O)C=C1O))C=C2O))C5(=C(O)C(OC4(=C(O)C=C(OC3(=C(O)C=C(O)C=C3O))C=C4O))=CC(=C5)O)	-12	638.49	16	12	5.323	8	279.68	FALSE	FALSE
O4(C3(=C(O)C(OC2(=CC(O)=C(OC1(=CC(O)=CC(=C1)O))C(=C2)O))=C(O)C=C3OC6(=C4C=C(OC5(=C(O)C=C(O)C=C5O))C(=C6O)O)))	-11.9	636.474	16	11	5.7231	6	268.68	FALSE	FALSE
[Br]C2(=CC=1(NC=C(C=1C=C2)C5(=NCC(C=4(C3(=C(C=C([Br])C=C3)NC=4)))NC5=O)))	-11.9	486.167	2	3	4.8344	2	73.04	TRUE	TRUE
O=C2(C1(=C(O)C(=CC=C1C(=O)C3(=C2C=CC(=C3O)CC(O)(CC(=O)O)C))C6(OC(C(OC5(OC(C(OC4(OC(C(=O)C=C4)C))CC5)C))C(C6)O)C)))	-11.9	710.729	13	5	3.0177	9	215.58	FALSE	FALSE
[Br]C2(=CC=1(NC=C(C=1C=C2)C5(=NCC(C=4(C3(=C(C=C([Br])C=C3)NC=4)))NC5=O)))	-11.9	486.167	2	3	4.8344	2	73.04	TRUE	TRUE
O=C1(C(OC(C1)(C(O)C3(OC2(OC(C(C(=O)O)C)CCC2)(CC3)))C)C4(OC5(OC(C4)(CC5)C)(C8(OC(CC(C=C(C=CC7(OC(C6(OCCC(C6O)C)(O))C(C7O)O))C)C)(C)CC8))))	-11.9	893.077	15	6	3.7449	12	229.36	FALSE	FALSE
O(C3(=C(O)C=C(OC2(=C(O)C=C(OC1(=C(O)C=C(O)C=C1O))C=C2O))C=C3O))C6(=CC(O)=C(OC5(=CC(O)=C(OC4(=CC(O)=C(O)C(=C4)O))C(=C5)O))C(=C6)O)	-11.8	762.585	19	14	6.5265	10	329.37	FALSE	FALSE
[Br]C2(=CC=1(NC=C(C=1C=C2)C5(NC(=O)C(C=4(C3(=C(C=CC=C3)NC=4)))NC5)))	-11.8	409.287	2	4	3.9135	2	72.71	TRUE	TRUE
O=C6(OCC23(C5(C1(OC1)(C(OC2C=C(C)C4(C3O4))CC5OC(=O)C=CC=CC7(OC(CC(=C6)C)OC7(C))))(C)))	-11.8	526.582	9	0	2.6939	0	105.35	TRUE	FALSE
O=[N+]([O-])C5(=C(NN=C4(C=C3(C(C2(C(C1(C(C(O)CC1)(C)CC2))CC3))(C)CC4)))C=CC(=C5)[N+](=O)[O-])	-11.8	468.554	7	2	5.5946	4	130.9	TRUE	FALSE
OC4(CC3(=CCC5(C2(C(C(C1(C(C(C(C)C)CC1)C)(C))CC2)(C)CC=C5(C3(C)CC4)))))	-11.8	410.686	1	1	7.5548	2	20.23	TRUE	FALSE
S1(=O)(=O)(C3(=C(NCC1)C(=O)C=4(C2(=C(C=C(CC=C(CCC=C(C)C)C)C(=C2)O)OC(C=4(C3=O))C=C(CCC=C(C)C)C))))	-11.8	591.77	7	2	6.2161	9	109.77	FALSE	FALSE
S1(=O)(=O)(C2(=C(NCC1)C(=O)C=3(C=C4(C(=O)C=6(OC=C5(C=6(C(C4(=CC=3(C2=O)))(CCC5)C)))))))	-11.7	423.446	7	1	2.0749	0	110.52	TRUE	TRUE
OC14(C(=CC(O)C2(C1(CC(O)C(C2)O)CO)(O))C3(C(C(C(C=CC(C(C)C)C)C)CC3)(C)CC4O))	-11.7	494.669	7	7	1.5253	5	141.61	TRUE	FALSE
O=C(C(O)C(O)COC1(OC(C(O)C(C1N)O)CO))CCC(C6(C5(C(C4(C(C3(C(C2(C(C(CCC2)(C)C)CC3)(C))CC4)(C))(C)CC5))(C)CC6)))C	-11.7	706.018	9	6	4.968	10	162.7	FALSE	FALSE
[Br]C2(=CC=1(NC=C(C=1C=C2)C5(N(CC(C=4(C3(=C(C=C([Br])C=C3)NC=4)))N(C5)C)C)))	-11.7	502.254	2	2	5.8338	2	38.06	FALSE	FALSE
[Br]C2(=CC=1(NC=C(C=1C=C2)C5(=NC(C=4(C3(=C(C=C([Br])C=C3)NC=4)))CNC5=O)))	-11.7	486.167	2	3	4.8344	2	73.04	TRUE	TRUE
S(=O)(=O)(OCC(O)(C(C=CC(C4(C3(C(C2(O)(C(C1(C(O)(CC(O)CC1)C(C2)O)(C))CC3))C(C4)O)(C)))C)CC)C)O	-11.7	590.776	9	7	1.9665	8	184.98	FALSE	FALSE
S(=O)(=O)(OC5(C(C4(C(C3(C(=C2(C(C(C(CCC=C(C(=O)NC(C(=O)O)CC1(=CC=C(OC)C=C1))C)C)CC2)(C)CC3))CC4))(C)CC5))C))O	-11.7	685.924	6	3	7.3268	12	139.23	FALSE	FALSE
[Br]C5(=CC1(=C(NC=C1C(=O)C4(=NC(=CC=3(C2(=C(C=CC=C2)NC=3)))C(N4)=O))C=C5))	-11.7	433.265	3	3	4.1638	3	90.11	TRUE	TRUE
O2(C1(C(C(CC(C1)O)(C)C)=CC2C(=CC=CC(=CC=CC=C(C=CC=C(C#CC3(=C(CC(O)CC3(C)C)C))C)C)C)C)(C))	-11.7	582.869	3	2	9.2058	7	49.69	FALSE	FALSE
[Br]C2(=CC=1(NC=C(C=1C=C2)C5(NCC(C=4(C3(=C(C=C([Br])C=C3)NC=4)))NC5=O)))	-11.7	488.183	2	4	4.676	2	72.71	TRUE	TRUE
OC23(C(C1(C(CC(O)CC1)C(C2)O)(C))CCC4(C3C(O)CC4C(C=C(C(C(CO)C)C)C)C)(C))	-11.7	478.714	5	5	3.9096	5	101.15	TRUE	TRUE
O=C(O)C(O)(CC7(OC6(OC(C(C=CC5(OC4(OC3(C(O)C(=C)C(C(O)CC(C2(OC1(OCCCC1)(CCC2C)))C)OC3CC4))(CC5)))C)CC(=C6)C)(C(O)CC7)))C	-11.7	805.015	12	5	5.2136	10	182.83	FALSE	FALSE
O=C5(OC(C(C4(C3(C(C2(C(C1(C(=CC(=O)C=C1)CC2)(C))CC3))CC4)(C)))C)CC(=C5C)C)	-11.6	422.609	3	0	6.1985	2	43.37	TRUE	FALSE
O(C2(=C(O)C=C(OC1(=C(O)C=C(O)C=C1O))C=C2O))C5(=CC(O)=C(OC4(=CC(O)=C(OC3(=CC(O)=C(O)C(=C3)O))C(=C4)O))C(=C5)O)	-11.6	638.49	16	12	5.323	8	279.68	FALSE	FALSE
OC14(C(=CC(O)C2(C1(CC(O)C(C2)O)C)(O))C3(C(C(C(CCCC(C)C)C)CC3)(C)CC4O))	-11.6	466.659	6	6	2.5309	5	121.38	TRUE	FALSE
S(=O)(=O)(OCC5(OC(OC(C(C)C)CCC(C4(C3(C(C2(O)(C(C1(C(CC(O)CC1)C(C2)O)(C))CC3))C(C4)O)(C)))C)C(C5O)OC6(OCC(O)C(C6O)O)))O	-11.6	796.97	15	9	0.2496	12	262.36	FALSE	FALSE
S(=O)(=O)(OC5(CC4(C(C3(C(=C2(C(C(C(CCC=C(C(=O)NC(C(=O)O)CC1(=CC=C(OC)C=C1))C)C)CC2)(C)CC3))CC4))(C)CC5)))O	-11.6	671.897	6	3	7.0808	12	139.23	FALSE	FALSE
O5(C(OCC=C(C(C)C)CCC(C4(C3(C(=C2(C(C1(C(CC(O)CC1)C(C2)O)(C))CC3))C(C4)O)(C)))C)C(O)C(O)C(C5)O)	-11.6	592.814	8	6	3.4663	8	139.84	FALSE	FALSE
O=C1(NC(C(=O)NC1CC=3(C2(=C(C=CC=C2)NC=3)))CC=5(C4(=C(C=CC=C4)NC=5)))	-11.6	372.428	2	4	2.4176	4	89.78	TRUE	TRUE
O=C1(NC(C(=O)NC1CC=3(C2(=C(C=CC=C2)NC=3)))CC=5(C4(=C(C=CC=C4)NC=5)))	-11.6	372.428	2	4	2.4176	4	89.78	TRUE	TRUE
O6(C(OCC5(OC(OC(C(C)C)CCC(C4(C3(C(C2(O)(C(C1(C(CC(O)CC1)C(C2)O)(C))CC3))C(C4)O)(C)))C)C(C5O)O))C(O)C(O)C(C6)O)	-11.6	716.906	13	9	0.4225	10	218.99	FALSE	FALSE
O2(C1(C(C(CC(C1)O)(C)C)=CC2C(=CC=CC(=CC=CC=C(C=CC=C(C=CC3(=C(CC(O)CC3(C)C)C))C)C)C)C)(C))	-11.6	584.885	3	2	9.7586	9	49.69	FALSE	FALSE
O=C2(OC7(C1(OC(C)(C)C(C1)C)(OC6(C7(C25(C(C4(C(C3(C(CC(OC(=O)C)CC3)CC4)(C))C(C5)O))C6)))))(C))	-11.6	516.675	7	1	4.3834	1	91.29	TRUE	FALSE
O=C2(OC7(C1(OC(C)(C)C(C1)C)(OC6(C7(C25(C(C4(C(C3(C(CC(O)C(C3)O)CC4)(C))C(C5)O))C6)))))(C))	-11.6	490.637	7	3	2.4176	0	105.45	TRUE	TRUE
O=C1(NC(C(=O)NC1CC=3(C2(=C(C=CC=C2)NC=3)))CC=5(C4(=C(C=CC=C4)NC=5)))	-11.6	372.428	2	4	2.4176	4	89.78	TRUE	TRUE
N5(CC(=C(C=CC(C4(C2(C(C1(=CCC3(CC(NC)CCC3(C1CC2)(C))))CC4)(C)))C)CC5)C)(C)	-11.6	450.755	2	1	6.9977	4	15.27	TRUE	FALSE
O6(C(OC(C(C)C)CCC(C4(C2(C(C1(O)(C(O)C(O)C3(CC(O)CCC3(C1CC2)(C))))C(C4)O)(C)))C)C(OC5(OCC(O)C(C5O)O))C(OC)C(C6)O)	-11.5	746.932	14	9	0.0474	10	228.22	FALSE	FALSE
[Br]C2(=CC=1(NC=C(C=1C=C2)C5(N(CC(C=4(C3(=C(C=C([Br])C=C3)NC=4)))NC5)C)))	-11.5	488.227	2	3	5.4916	2	46.85	TRUE	FALSE
O6(C(OC1(C(OCC(C1O)O)OCC(C(=C)CCC(C5(C4(C(C3(O)(C(C2(C(CC(O)CC2)C(C3)O)(C))CC4))C(C5O)O)(C)))C)C))C(OC)C(O)C(C6)O)	-11.5	758.943	14	9	0.2151	11	228.22	FALSE	FALSE
OC45(C(C3(C(C2(C(C(C(C1(C(C(C(C)C)C)C1))C)CC2)(C)CC3))=CC4O))(CCC(C5)O)C)	-11.5	444.7	3	3	5.5763	4	60.69	TRUE	FALSE
O5(C(OCC(C(=C)CCC(C4(C3(C(C2(O)(C(C1(C(C(O)C(O)CC1)C(C2)O)(C))CC3))C(C4)O)(C)))C)C)C(O)C(OC)C(C5)O)	-11.5	626.828	10	7	1.7518	9	169.3	FALSE	FALSE
OC23(C(C1(C(C(O)C(O)CC1)C(C2)O)(C))CCC4(C3C(O)CC4C(C=CC(O)C(C)C)C)(C))	-11.5	466.659	6	6	2.2427	4	121.38	TRUE	FALSE
O6(C(OC5(CC4(C(C3(C(O)(C2(C(C(C(C=CCC(COC1(OCC(O)C(C1O)O))C)C)C(C2O)O)(C)CC3))CC4O))(C)CC5)))C(O)C(O)C(C6)O)	-11.5	730.889	14	10	-0.8291	9	239.22	FALSE	FALSE
[Br]C2(=CC=1(NC=C(C=1C=C2)C5(NC(C=4(C3(=C(C=C([Br])C=C3)NC=4)))CNC5=O)))	-11.5	488.183	2	4	2.4176	2	72.71	TRUE	TRUE
[Br]C2(=CC=1(NC=C(C=1C=C2)C3(NC(C(=O)NC3)C=5(C4(=C(C=CC=C4)NC=5)))))	-11.5	409.287	2	4	2.4176	2	72.71	TRUE	TRUE
OC4(C(C3(C(C2(C(C1(C(C(C(C=C(C(C(C)C)C)C)C)CC1)(C)CC2))=CC3))(C)CC4))C)	-11.5	426.729	1	1	8.0468	4	20.23	TRUE	FALSE
OC4(C(C3(C(C2(C(=C1(C(C(C(C=C(C(C(C)C)C)C)C)CC1)(C)CC2))CC3))(C)CC4))C)	-11.5	426.729	1	1	8.1909	4	20.23	TRUE	FALSE
OC23(C(C1(C(C(O)C(O)CC1)C(C2)O)(C))CCC4(C3C(O)CC4C(CCC(O)C(O)(C)C)C)(C))	-11.5	484.674	7	7	1.5816	5	141.61	TRUE	FALSE
O=C3(C=C1(C(O)(CCC2(C1CCC2C(C=CC(C(C)C)C)C)(C))C4(C3(O)CC(O)CC4)(C)))	-11.5	444.656	4	3	2.4176	4	77.76	TRUE	TRUE
O=C(OC6(=CC(OC5(=C4(OC3(=C(O)C=2(C1(=C(O)C=C(O)C=C1OC=2C=C3OC4=C(O)C=C5O))))))=CC(=C6)OC(=O)C))C	-11.5	562.439	13	5	5.6549	4	194.58	FALSE	FALSE
O=C3(OC(=CC(=CC=CC=C(C=CC=C(C=CC12(OC1(CC(CC2(C)C)O)C))C)C)C)C=C3CCC4(C(=CC(O)CC4(C)C)C))	-11.4	614.867	5	2	8.7031	10	79.29	FALSE	FALSE
O5(C(OCC(CCCC(C4(C3(C(C2(O)(C(C1(C(C(O)C(O)CC1)C(C2)O)(C))CC3))C(C4)O)(C)))C)C)C(O)C(O)C(C5)O)	-11.4	600.79	10	8	0.9316	8	180.3	FALSE	FALSE
[Br]C4(C(OC(C3(OC2(C(OC(C(O)(CCC(O)C1(OC(C(O)(C)C)CC1)(C))C)CC2)(C)CC3)))(C)CC4)(C)C)	-11.4	605.651	7	3	5.1836	7	97.61	FALSE	FALSE
O6(C(OC1(C(OC(C1O)CO)OCC(C(C)C)CCC(C5(C4(C(C3(O)(C(C2(C(C(O)C(O)CC2)C(C3)O)(C))CC4))C(C5O)O)(C)))C))C(OC)C(O)C(C6)OC)	-11.4	790.985	15	9	-0.0801	13	237.45	FALSE	FALSE
OC14(C(=CC(O)C2(C1(CC(O)C(C2)O)CO)(O))C3(C(C(C(C=CCC(C)C)C)CC3)(C)CC4O))	-11.4	480.642	7	7	1.2793	5	141.61	TRUE	FALSE
O5(C(OC(C(C)C)CCC(C4(C2(C(C1(C(O)C(O)C3(CC(O)CCC3(C1CC2)(C))))C(C4)O)(C)))C)C(O)C(O)C(C5)O)	-11.4	584.791	9	7	1.8151	7	160.07	FALSE	FALSE
O=C2(NC(C(=O)O)C(C(=O)NC(C(=O)NC(C=CC(=CC(C(OC)CC1(=CC=CC=C1))C)C)C(C(NC(CCC(N(C2=CC)C)=O)C(=O)O)=O)C)C(C)C)C)	-11.4	767.921	8	6	2.5753	10	220.54	FALSE	FALSE
OC15(C(C(O)CC(C1)O)(C4(C(C3(C(C(C(C2(C(C(C(O)(C)C)C)(C)C2))C)CC3)(C)CC4))CC5O))C)	-11.4	492.741	5	5	2.4176	4	101.15	TRUE	TRUE
[Br]C2(=CC=1(NC=C(C=1C=C2)C6(=NC=C(C=4(C3(=C(C=CC(=C3NC=4)O)C(C=5(N=C(N)NC=5))C)))NC6=O)))	-11.4	530.386	5	6	4.9917	4	152.26	FALSE	FALSE
OC1(C(N(C)C)CCC2(C1CC=C3(C2CCC4(C3CCC4C(CC5(=NCCC5=C(C)C))C)(C)))(C))	-11.4	466.754	3	1	6.6737	4	35.83	TRUE	FALSE
O=C2(OC(=CC(=CC=CC=CC=C(C=C=C1(C(O)(CC(OC(=O)C)CC1(C)C)C))C)C)C=C2C3(OC=C4(C3(CC(O)CC4(C)C)C)))	-11.4	630.822	7	2	7.4126	7	102.29	FALSE	FALSE
S(=O)(=O)(OCC(C=CC(C4(C3(C(C2(C(C1(C(O)(CC(O)CC1)C(C2)O)(C))CC3))C(C4)O)(C)))C)C(C)C)O	-11.4	544.751	7	5	3.3466	7	144.52	TRUE	FALSE
OC23(C(C1(C(C(O)C(O)CC1)C(C2)O)(C))CCC4(C3C(O)CC4C(CCC(O)C(C)C)C)(C))	-11.4	468.675	6	6	2.4667	5	121.38	TRUE	FALSE
O5(C(OCC(CC=CC(C4(C3(C(C2(O)(C(C1(C(C(O)C(O)CC1)C(C2)O)(C))CC3))C(C4)O)(C)))C)C)C(O)C(C5C(O)CO)O)	-11.4	628.8	11	9	0.0685	9	200.53	FALSE	FALSE
O6(C(OC1(C(OCC(C1O)O)OCC(C(=C)CCC(C5(C4(C(C3(O)(C(C2(C(C(O)C(O)CC2)C(C3)O)(C))CC4))C(C5)O)(C)))C)C))C(OC)C(O)C(C6)O)	-11.4	758.943	14	9	0.2151	11	228.22	FALSE	FALSE
O=C2(C1(=CC(=O)CCC1(C3(CCC4(C(C3(=C2))CCC4C(C=CC(C(C)C)C)C)(C)))C))	-11.4	408.626	2	0	6.718	4	34.14	TRUE	FALSE
[Br]C5(=CC1(=C(NC=C1C(=O)C4(=NC(=CC=3(C2(=C(C=C(O)C=C2)NC=3)))C(N4)=O))C=C5))	-11.4	449.264	4	4	2.4176	3	110.34	TRUE	TRUE
O=C2(N1(NCCN=C1C(=O)C3(=C2C=C4(C(=O)C=6(OC=C5(C=6(C(C4(=C3))(CCC5=O)C)))))))	-11.4	389.367	7	1	2.4176	0	109.05	TRUE	TRUE
O6(C(OCC5(OC(OC(C(C)C)CCC(C4(C3(C(C2(O)(C(C1(C(CC(O)CC1)C(C2)O)(C))CC3))C(C4)O)(C)))C)C(C5O)O))C(OC)C(O)C(C6)OC)	-11.4	744.96	13	7	1.7307	12	196.99	FALSE	FALSE
O2(C1(C(C(CCC1)(C)C)=CC2C(=CC=CC(=CC=CC=C(C=CC=C(C=CC3(=C(CC(O)CC3(C)C)C))C)C)C)C)(C))	-11.4	568.886	2	1	10.7878	9	29.46	FALSE	FALSE
OC23(C(C1(C(CC(O)CC1)C(C2)O)(C))CCC4(C3C(O)CC4C(C=CC(C(CO)C)C)C)(C))	-11.4	464.687	5	5	2.4176	5	101.15	TRUE	TRUE
OC23(C(C1(C(C(O)C(O)CC1)C(C2)O)(C))CCC4(C3C(O)CC4C(C=CC(C(CO)C)C)C)(C))	-11.4	480.686	6	6	2.4903	5	121.38	TRUE	FALSE
O=C1(OC(CC5(OC(C(C(=O)OC(CC4(OC(C(C(=O)OC(CC3(OC(C(C(OC(CC2(OC(C1C)CC2))C)=O)C)CC3))C)C)CC4))C)C)CC5))C)	-11.4	736.94	12	0	6.022	0	142.12	FALSE	FALSE
O=C(O)C5(C4(C(C3(C(C1(C(OC=2(C=CC(=CC=2(C1))OC))(C)CC3))(C)CC4))(CCC5)C))(C)	-11.4	426.597	3	1	6.1124	2	55.76	TRUE	FALSE
O=C4(OCC56(C3(C(C1(C(OC=2(C=CC(=CC=2(C1))OC(=O)C))(C)CC3))(C)CCC6(C4(CCC5)C))))	-11.4	452.591	5	0	5.4814	1	61.83	TRUE	FALSE
O=C3(OC1(C(OC(C1)C2(OCCC(C2O)C)(O))C=CC(=CC(CC9(OC(C78(OC(CC(C6(OC(C(C5(OC4(OC(C3C)CCC4)(CC5)))O)(CC6(=O))C))O7)(CC8)CO))CC9)(C))C)C))	-11.4	875.062	15	4	4.2264	2	198.13	FALSE	FALSE
O6(C(OCC5(OC(OC(C(C)C)CCC(C4(C3(C(C2(O)(C(C1(C(CC(O)CC1)C(C2)O)(C))CC3))C(C4)O)(C)))C)C(C5O)O))C(O)C(O)C(C6)OC)	-11.3	730.933	13	8	1.0766	11	207.99	FALSE	FALSE
O6(C(OC1(C(OCC(C1O)O)OCCC(C=CC(C5(C4(C(C3(O)(C(C2(C(C(O)C(O)CC2)C(C3)O)(C))CC4))C(C5)O)(C)))C)C))C(OC)C(O)C(C6)O)	-11.3	744.916	14	9	-0.175	10	228.22	FALSE	FALSE
O=C5(C12(OC(=O)CC(C1(CCC34(N2CC(CC(C3)C)O4))C)(C)C7(C5(C6(C(C(=O)C=C(C6)C)C(C7=O)C))C)))	-11.3	509.643	7	0	3.8385	0	89.98	TRUE	FALSE
OC14(C(=CC(O)C2(C1(CCC(C2)O)C)(O))C3(C(C(C(C=CC(C(C)C)C)C)CC3)(C)CC4))	-11.3	446.672	4	4	2.4176	4	80.92	TRUE	TRUE
O(C2(=C(O)C=C(OC1(=C(O)C=C(O)C=C1O))C=C2O))C6(=C(OC5(=CC(O)=C(OC4(=CC(O)=C(OC3(=CC(O)=C(O)C(=C3)O))C(=C4)O))C(=C5)O))C(O)=C(O)C(=C6)O)	-11.3	778.584	20	15	6.2321	10	349.6	FALSE	FALSE
O6(C(OCC(O)C(O)C(O)CCC(C5(C4(C(C3(C(C2(C(C1(C(C(CCC1)(C)C)CC2)(C))CC3)(C))(C)CC4))(C)CC5)))C)C(O)C(O)C(C6CN)O)	-11.3	708.034	9	7	4.7598	10	165.86	FALSE	FALSE
O5(C(OCCC(C(C)C)CCC(C4(C3(C(C2(O)(C(C1(C(C(O)C(O)CC1)C(C2)O)(C))CC3))C(C4O)O)(C)))C)C(O)C(OC)C(C5)OC6(OCC(O)C(C6O)O))	-11.3	790.985	15	10	-0.3441	12	248.45	FALSE	FALSE
S1(=O)(=O)(C3(=C(NCC1)C(=O)C=4(C=C5(C2(C(C(=CCC2)C)=COC(C5(=CC=4(C3=O)))=O)(C)))))	-11.3	425.462	7	1	2.4176	0	106.61	TRUE	TRUE
OC(C(O)C(=C4(C3(C(C2(C(C1(C(CC(O)CC1)=CC2)(C))CC3))CC4)(C)))C)(C(C(O)(C)C)C)C	-11.3	460.699	4	4	5.1455	4	80.92	TRUE	FALSE
S9(SSC1%10(N(C7(NC=8(C=CC=CC=8(C7(C1O)(C34(C2(=C(C=CC=C2)NC3N6(C(=O)C5(CO)(SSC6(C4O)(C(=O)N5(C)))))))))))C(C(S9)(N(C)C%10=O)C(C)C)=O))	-11.3	805.045	15	5	2.2357	3	165.99	FALSE	FALSE
O=C(C2(=NC=1(NC=4(C=CC=CC=4(C=1C3(=C2NC(N)=N3))))))C=6(C5(=C(C=CC=C5)NC=6))	-11.3	366.384	4	4	2.4176	2	116.24	TRUE	TRUE
O6(C(OC1(C(OC(C1O)CO)OCC(CC=CC(C5(C4(C(C3(O)(C(C2(C(C(O)C(O)CC2)C(C3)O)(C))CC4))C(C5)O)(C)))C)C))C(O)C(O)C(C6)O)	-11.3	730.889	14	10	-0.8291	10	239.22	FALSE	FALSE
O6(C(OC1(C(OCC(C1O)O)OCCC(C(C)C)CCC(C5(C4(C(C3(O)(C(C2(C(C(O)C(O)CC2)C(C3)O)(C))CC4))C(C5)O)(C)))C))C(OC)C(O)C(C6)O)	-11.3	774.986	14	9	0.6851	12	228.22	FALSE	FALSE
O=C3(C=C1(C(O)(CCC2(C1CCC2C(CCC(C(C)C)C)C)(C))C4(C3(O)CC(O)CC4)(C)))	-11.3	446.672	4	3	5.0435	5	77.76	TRUE	FALSE
OC14(C(=CC(O)C2(C1(CCC(C2)O)C)(O))C3(C(C(C(C=CC(C(C)C)C)C)CC3)(C)CC4))	-11.3	446.672	4	4	2.4176	4	80.92	TRUE	TRUE
O=C3(NC(C(=O)C=2(C1(=C(C=CC=C1)NC=2)))=NC3=CC=5(C4(=C(C=CC=C4)NC=5)))	-11.3	354.369	3	3	2.4176	3	90.11	TRUE	TRUE
O=C1(C(OC(C1)(C(O)C3(OC2(OC(C(C(=O)O)C)CCC2)(CC3)))C)C4(OC5(OC(C4)(CC5)C)(C8(OC(CC(C=C(C=CC7(OC(C6(OCCC(C6O)C)(O))CC7O))C)C)(C)CC8))))	-11.3	877.078	14	5	4.7741	12	209.13	FALSE	FALSE
O5(C(OC(C(C)C)CCC(C4(C3(C(C2(C(C1(C(O)(CC(O)CC1)C(C2)O)(C))CC3))C(C4)O)(C)))C)C(O)C(O)C(C5)O)	-11.3	584.791	9	7	1.9592	7	160.07	FALSE	FALSE
O=C3(C12(C(=O)NC(C1C(C)=C(C(C2C=CCC(C)C=C(C(C(CC3)=O)O)C)O)C)CC=5(C4(=C(C=CC=C4)NC=5))))	-11.3	530.665	5	4	3.9601	2	119.49	TRUE	FALSE
O=C3(C=C1(C(CCC2(C1CCC2C(O)(C(O)C=CC)C)(C))C=4(CC3CC(O)CC=4)))	-11.3	400.559	4	3	2.4176	3	77.76	TRUE	TRUE
O=C(O)C5(C4(C(C3(C(C1(C(OC=2(C=CC(=CC=2(C1))O))(C)CC3))(C)CC4))(CCC5)C))(C)	-11.3	412.57	3	2	5.8094	1	66.76	TRUE	FALSE
O(C4(=C(O)C=C(OC1(=C(O)C(O)=C(O)C=C1OC3(=C(O)C=C(OC2(=C(O)C=C(O)C=C2O))C=C3O)))C=C4O))C7(=C(OC6(=CC(O)=C(OC5(=CC(O)=C(O)C(=C5)O))C(=C6)O))C(O)=C(O)C(=C7)O)	-11.3	918.678	24	18	7.1412	12	419.52	FALSE	FALSE
O=C%11(OC4(C(OC5(CC6(OC7(CCC8(OC9(CC%10(OC1(C(OC2(CC3(OC(CC(C=O)=C)CC(C3(OC2(C1))(C))O)))C=CCC%10(OC9(CC8(OC7(C(CC6(OC5(C4)))C))))(C))))(C))(C))))(C))C(=C%11)C))	-11.3	895.096	14	1	5.4721	3	155.9	FALSE	FALSE
S(=O)(=O)(OC1(C(OC(C1OS(=O)(=O)C2(=CC=C(C)C=C2))CSC)N4(C3(=NC=NC(=C3N=C4)NS(=O)(=O)C5(=CC=C(C)C=C5)))))C6(=CC=C(C)C=C6)	-11.3	759.91	14	1	4.36096	12	185.74	FALSE	FALSE
OC4(C(C3(C(C2(C(=C1(C(C(C(C=CC(C(C)C)C)C)CC1)(C)CC2))CC3))(C)CC4))C)	-11.3	412.702	1	1	7.8008	4	20.23	TRUE	FALSE
O=C%11(OC4(C(OC5(CC6(OC7(CCC8(OC9(CC%10(OC1(C(OC2(CC3(OC(CC(=C)CO)CC(C3(OC2(C1))(C))O)))C=CCC%10(OC9(CC8(OC7(C(CC6(OC5(C4)))C))))(C))))(C))(C))))(C))C(=C%11)C))	-11.3	897.112	14	2	5.2655	3	159.06	FALSE	FALSE
OC14(C(=CC(O)C2(C1(CCC(C2)O)C)(O))C3(C(C(C(C=CC(C(C)C)C)C)CC3)(C)CC4))	-11.3	446.672	4	4	2.4176	4	80.92	TRUE	TRUE
O(C3(=C(O)C=C(OC2(=C(O)C(C1(=C(O)C=C(O)C=C1O))=C(O)C=C2O))C=C3O))C7(=C(OC6(=CC(O)=C(OC5(=C(OC4(=CC(O)=CC(=C4)O))C(O)=CC(=C5)O))C(=C6)O))C(O)=CC(=C7)O)	-11.3	870.681	21	16	7.6047	11	369.83	FALSE	FALSE
OC23(C(C1(C(C(O)C(O)CC1)C(C2)O)(C))CCC4(C3C(O)C(O)C4C(CCCC(CO)C)C)(C))	-11.2	484.674	7	7	1.4391	6	141.61	TRUE	FALSE
O=C3(C2(=C(O)C=C(OC1(OC(C(O)C(C1O)O)C))C=C2OC3=CC4(=CC(O)=C(O)C=C4)))	-11.2	432.381	10	6	0.6259	3	166.14	TRUE	FALSE
O=C1(C8(=C(NC24(C1CN=C3(C2=C(NCC3)C6(=C5(C4=NC=CC5=C7(C=CC=CC7(=N6)))))))C=CC=C8))	-11.2	429.483	6	2	2.4176	0	79.27	TRUE	TRUE
O3(C(O)C4(C2(C(C1(C(C(CCC1)(C)C)C(C2)O)(C))CC(C4(C3O))O))(C))	-11.2	354.487	5	4	2.4176	0	90.15	TRUE	TRUE
O(C3(=C(O)C=C(OC2(=C(O)C=C(OC1(=C(O)C=C(O)C=C1O))C=C2O))C=C3O))C7(=C(OC6(=CC(O)=C(OC5(=CC(O)=C(OC4(=CC(O)=C(O)C(=C4)O))C(=C5)O))C(=C6)O))C(O)=C(O)C(=C7)O)	-11.2	902.679	23	17	7.4356	12	399.29	FALSE	FALSE
O(C3(=C(O)C=C(OC2(=C(O)C=C(OC1(=C(O)C=C(O)C=C1O))C=C2O))C=C3O))C6(=C(OC5(=CC(O)=C(OC4(=CC(O)=C(O)C(=C4)O))C(=C5)O))C(O)=C(O)C(=C6)O)	-11.2	778.584	20	15	6.2321	10	349.6	FALSE	FALSE
O=C3(C1(=C(C=C2(C(=O)CCC(C2(=C1))O))C5(CCC(C4(C5(=C3OC4)))O)(C)))	-11.2	340.375	5	2	2.4176	0	83.83	TRUE	TRUE
S(=O)(=O)(OCC5(OC(OC(C(C)C)CCC(C4(C3(C(C2(O)(C(C1(C(CC(O)CC1)C(C2)O)(C))CC3))C(C4)O)(C)))C)C(C5O)OC6(OCC(O)C(C6OC)O)))O	-11.2	810.997	15	8	0.9037	13	251.36	FALSE	FALSE
O=C1(N7(C(C(=O)NC(C(=O)NC(C(=O)NC(C(N3(C(C(N2(C(C(NC1C(C)C)=O)CCC2))=O)CCC3))=O)CCCNC(=N)N)CC=5(C4(=C(C=CC=C4)NC=5)))CC6(=CC=CC=C6))CCC7))	-11.2	880.064	8	8	0.79817	9	255.02	FALSE	FALSE
O6(C(OCC5(OC(OC(C(C)C)CCC(C4(C3(C(C2(O)(C(C1(C(C(O)C(O)CC1)C(C2)O)(C))CC3))C(C4)O)(C)))C)C(C5O)O))C(OC)C(O)C(C6)OC)	-11.2	760.959	14	8	0.7015	12	217.22	FALSE	FALSE
O6(C(OC1(C(OC(C1O)CO)OCC(C(=C)CCC(C5(C4(C(C3(O)(C(C2(C(C(O)C(O)CC2)C(C3)O)(C))CC4))C(C5)O)(C)))C)C))C(O)C(O)C(C6)OC)	-11.2	758.943	14	9	0.2151	12	228.22	FALSE	FALSE
S(=O)(=O)(OCC(CC=CC(C4(C2(C(C1(=CC(=O)C3(CC(O)CCC3(C1CC2)(C))))CC4)(C)))C)C)O	-11.2	494.694	5	2	5.1432	7	100.9	TRUE	FALSE
O6(C(OCCC(C(C)C)CCC(C4(C3(C(C2(O)(C(C1(C(C(O)C(O)CC1)C(C2)O)(C))CC3))C(C4)O)(C)))C)C(OC5(OCC(O)C(C5O)O))C(O)C(C6)O)	-11.2	760.959	14	10	0.031	11	239.22	FALSE	FALSE
O=C4(C=C3(C(C2(C(C1(C(C(C(CC=CC(OO)(C)C)C)CC1)(C)CC2))CC3O))(C)CC4))	-11.2	430.629	4	2	5.9559	5	66.76	TRUE	FALSE
O(C2(=C(O)C=C(OC1(=C(O)C=C(O)C=C1O))C=C2O))C5(=C(OC4(=CC(OC3(=CC(O)=C(O)C(=C3)O))=C(O)C(=C4)O))C(O)=C(O)C(=C5)O)	-11.2	654.489	17	13	5.0286	8	299.91	FALSE	FALSE
O=C1(C5(=C(OC(=C1)C2(=CC(O)=C(O)C=C2))C=C(OC3(OC(C(O)C(C3O)O)COC4(OC(C(O)C(C4O)O)C)))C=C5O))	-11.2	594.522	15	9	-1.3927	6	249.2	FALSE	FALSE
O=C4(C13(C(=CCC1C(C2(OC(C)(C)CC2O)(OC3))C)C5(CCC6(C(C5(C4))(CC=7(N=C8(CC9(CCC%10(C(C9(C(C8(=NC=7(C6)))OC)(C))CC(O)C%12(C%10=CC%13(OC%11(OC(CO)(C)CC%11O)(C(C%12%13(O))C)))(C))))))C))))	-11.2	941.216	13	5	5.6495	2	190.15	FALSE	FALSE
O=C3(NC(C(=O)C=2(C1(=C(C=CC=C1)NC=2)))=NC3=CC=5(C4(=C(C=C(O)C=C4)NC=5)))	-11.2	370.368	4	4	2.4176	3	110.34	TRUE	TRUE
OC4(C(C3(C(C2(C(C1(C(C(C(CCC=C(C)C)C)CC1)(C)CC2))=CC3))(C)CC4))C)	-11.2	398.675	1	1	7.5548	4	20.23	TRUE	FALSE
O=C(C=C(O)C(=CC=CC(=CC=CC=C(C=CC=C(C=CC12(OC(CC1(O)C)CC2(C)C))C)C)C)C)C3(C(CC(C3)O)(C)C)(C)	-11.2	616.883	5	3	8.9032	11	86.99	FALSE	FALSE
[Br]C2(=CC=1(NC=C(C=1C=C2)C5(NC(C=4(C3(=C(C=CC=C3)NC=4)))CNC5=O)))	-11.2	409.287	2	4	2.4176	2	72.71	TRUE	TRUE
O=C1(C4(=C(OC(=C1)C3(=CC(O)=C(OC2(OC(C(O)C(C2O)O)C))C=C3))C=C(OC)C=C4O))	-11.2	446.408	10	5	1.0861	4	159.05	TRUE	TRUE
O=C3(C=C2(C1(O)(C(C(C(C(O)CCC(O)(C)C)C)CC1)(CCC2C4(C3CC(O)C(C4)O)(C))C)))	-11.2	464.643	6	5	2.4176	5	118.22	TRUE	TRUE
N1(C(C(C(C)C)CC1)CC(C5(C3(C(C2(=CCC4(CC(N)CCC4(C2CC3)(C))))CC5)(C)))C)	-11.2	426.733	2	2	6.553	4	38.05	TRUE	FALSE
O=C(C=C(O)C(=CC=CC(=CC=CC=C(C=CC=C(C=CC1(=C(C(=C(C)C=C1)C)C))C)C)C)C)C2(C(CC(C2)O)(C)C)(C)	-11.2	580.853	3	2	10.2771	11	57.53	FALSE	FALSE
O5(C(OC(C4(C3(C(C2(C(C1(C(C(C(O)C(C1)O)(C)C)CC2)(C))CC3O)(C))(C)CC4)))(CCC=C(C)C)C)C(O)C(O)C(C5COC6(OC(C(O)C(C6O)O)C))O)	-11.2	785.025	13	9	2.1474	9	218.99	FALSE	FALSE
OC23(C(C1(C(C(O)C(O)CC1)C(C2)O)(C))CCC4(C3C(O)CC4C(CCCC(CO)C)C)(C))	-11.2	468.675	6	6	2.4683	6	121.38	TRUE	FALSE
O=C4(C=C3(C(C2(C(C1(C(C(C(C=CC(C(C)C)C)C)CC1)(C)CC2))CC3O))(C)CC4))	-11.2	412.658	2	1	6.5897	4	37.3	TRUE	FALSE
O5(C(C(C4(C3(C(C2(C(C1(C(CC(O)CC1)=CC2)(C))CC3))CC4)(C)))C)C5C(C(C)C)C)	-11.2	414.674	2	1	6.6219	4	32.76	TRUE	FALSE
O=C1(OC(CCCC(=C)C)(C)C5(C13(C(C2(=CCC4(C(C(O)CCC4(C2CC3)(C))(C)C)))(CC5)C)))	-11.2	454.695	3	1	6.9945	4	46.53	TRUE	FALSE
S(=O)(=O)(OC5(C(O)C(OC(C(C)C)CCC(C4(C3(C(C2(O)(C(C1(C(CC(O)CC1)C(C2)O)(C))CC3))C(C4)O)(C)))C)OC5CO))O	-11.2	664.855	11	7	1.7863	10	203.44	FALSE	FALSE
O6(C(OC1(C(OC(C1O)CO)OC(C(C)C)CCC(C5(C4(C(C3(O)(C(C2(C(O)(CC(O)CC2)C(C3)O)(C))CC4))C(C5)O)(C)))C))C(OC)C(O)C(C6)O)	-11.1	746.932	14	9	0.1915	11	228.22	FALSE	FALSE
O6(C(OC1(C(OCC(C1OC)O)OC(C(C)C)CCC(C5(C4(C(C3(O)(C(C2(C(CC(O)CC2)C(C3)O)(C))CC4))C(C5)O)(C)))C))C(O)C(O)C(C6)OC)	-11.1	744.96	13	7	1.7307	11	196.99	FALSE	FALSE
O=C4(C13(C(=CCC1C(C2(OC(C)(C)CC2O)(OC3))C)C5(CCC6(C(C5(C4))(CC=7(N=C8(CC9(CCC%10(C(C9(CC8(=NC=7(C6)))(C))CC(O)C%12(C%10=CC%13(OC%11(OC(CO)(C)CC%11O)(C(C%12%13(O))C)))(C))))))C))))	-11.1	911.19	12	5	5.5045	1	180.92	FALSE	FALSE
OC14(C(=CC(O)C2(C1(CC(O)C(C2)O)CO)(O))C3(C(C(C(CCCC(C)C)C)CC3)(C)CC4O))	-11.1	482.658	7	7	1.5033	6	141.61	TRUE	FALSE
OC23(C(C1(C(CC(O)CC1)C(C2)O)(C))CCC4(C3C(O)CC4C(CCC(O)C(C)C)C)(C))	-11.1	452.676	5	5	2.4176	5	101.15	TRUE	TRUE
O5(C(OC(C(C)C)CCC(C4(C3(C(C2(O)(C(C1(C(CC(O)CC1)C(C2)O)(C))CC3))C(C4)O)(C)))C)C(O)C(O)C(C5)O)	-11.1	584.791	9	7	1.9592	7	160.07	FALSE	FALSE
[Br]C2(=CC=1(NC=C(C=1C=C2)C(=O)C3(=NCC(N3C)C=5(C4(=C(C=C([Br])C=C4)NC=5)))))	-11.1	500.194	3	2	5.4421	3	64.25	TRUE	FALSE
O5(C(OCC(C(C=CC(C4(C3(C(C2(O)(C(C1(C(CC(O)CC1)C(C2)O)(C))CC3))=CC4)(C)))C)C)C)C(O)C(OC)C(C5CO)O)	-11.1	622.84	9	6	2.9471	9	149.07	FALSE	FALSE
OC14(C(=CC(O)C2(C1(CCC(C2)O)C)(O))C3(C(C(C(C=CCC(C)C)C)CC3)(C)CC4))	-11.1	432.645	4	4	2.4176	4	80.92	TRUE	TRUE
O6(C(OC1(C(OC(C1O)CO)OC(C(C)C)CCC(C5(C4(C(C3(O)(C(C2(C(C(O)C(O)CC2)C(C3)O)(C))CC4))C(C5)O)(C)))C))C(O)C(O)C(C6)OC)	-11.1	746.932	14	9	0.0474	11	228.22	FALSE	FALSE
OC3(C2(C1(C(O)CC4(C(C(C=C(C(C(C)C)C)C)C)CCC4(C1CC(C2C(C)C(C3)O)O))(C)))(C))	-11.1	476.742	4	4	5.0391	4	80.92	TRUE	FALSE
S(=O)(=O)(OC5(C(C4(C(C3(C(=C2(C(C(C(CCC(C(C(=O)NC(C1(=CC=C(OC)C=C1))C(=O)O)=C)C)C)CC2)(C)CC3))CC4))(C)CC5))C))O	-11.1	685.924	6	3	7.7028	12	139.23	FALSE	FALSE
O=C2(OC(=CC(=CC=CC=CC=C(C=C=C1(C(O)(CC(OC(=O)C)CC1(C)C)C))C)C)C=C2C3(OC=C4(C3(CC(O)CC4(C)C)C)))	-11.1	630.822	7	2	7.4126	7	102.29	FALSE	FALSE
OC48(C=C(C1(=NCCC2(=C1NC=3(C=CC=CC2=3))))C7(CCN(CC67(C4N5(C(C=CCCCC5)C6)))CCCCC=CCC8))	-11.1	550.791	4	2	6.1958	1	54.86	FALSE	FALSE
O=C4(OC1(C(=C(C2(C(O)CC3(C(C2(C1))CCC3C(CCC(C(C)C)C)C)(C)))C)C=CC4))	-11.1	428.657	3	1	6.3162	5	46.53	TRUE	FALSE
S(=O)(=O)(OC5(C(C4(C(C3(C(=C2(C(C(C(CCC=C(C(=O)NC(C(=O)O)CC1(=CC=CC=C1))C)C)CC2)(C)CC3))CC4))(C)CC5))C))O	-11.1	655.898	5	3	7.3182	11	130	FALSE	FALSE
O1(C24(C(C3(CCC(CC3(C(C12)O)(O))O)(C))CCC5(C4CCC5C(CC=C(C(C)C)C)C)(C)))	-11.1	446.672	4	3	2.4176	4	73.22	TRUE	TRUE
O=C2(CC(C(=C)C)CCC14(OC1C(CC3(OC(C2)C(=O)C3)(C))OC(=O)C56(CCC(C(=C)C)CC(CC7(OC(CC(OC4=O)C6(O5))(CC7(=O))C))=O)))	-11.1	696.79	12	0	3.7832	2	164.4	FALSE	FALSE
O6(C(OC1(C(OCC(C1O)O)OCC(C(C=CC(C5(C4(C(=C3(C(C2(C(CC(O)CC2)C(C3)O)(C))CC4))C(C5)O)(C)))C)C)C))C(OC)C(O)C(C6)O)	-11.1	724.929	12	7	2.0495	10	187.76	FALSE	FALSE
O=C1(C=CC2(C(O)CCC(C)=CC4(C3(C(C2(C1C))O)(OC3(C(=O)O4)C)))(C))	-11.1	362.422	6	2	2.4176	0	96.36	TRUE	TRUE
OC4(C(C3(C(C2(C(=C1(C(C(C(CCC=C(C)C)C)CC1)(C)CC2))CC3))(C)CC4))C)	-11.1	398.675	1	1	7.6989	4	20.23	TRUE	FALSE
O4(C3(=C(O)C(OC2(=CC(O)=C(OC1(=C(O)C=C(O)C=C1O))C(=C2)O))=C(O)C=C3C=7(C4=C(O)C(OC6(=CC(O)=C(OC5(=C(O)C=C(O)C=C5O))C(=C6)O))=C(O)C=7)))	-11.1	760.569	19	14	6.6336	8	333.28	FALSE	FALSE
O=C(OC3(CC2(=CC=C4(C1(C(C(C(C=CC(C(C)C)C)C)CC1)(C)CCC4(C2(C)CC3))))))C	-11.1	438.696	2	0	7.9016	5	26.3	TRUE	FALSE
O=C2(OC(=CC(=CC=CC=CC=C(C#CC1(=C(CC(O)CC1(C)C)C))C)C)C=C2C=CC34(OC3(CC(CC4(C)C)O)C))	-11.1	570.77	5	2	7.1241	6	79.29	FALSE	FALSE
S(=O)(=O)(O)C3(C(O)(O)C14(NC(N)=NC1C(COC(=O)C2(=CC=C(O)C=C2))N=C(N4(C3))N))	-11.1	456.437	13	7	-3.5184	4	233.39	FALSE	FALSE
OC4(C(C3(C(C2(C(C1(C(C(C(C=CC(C(C)C)C)C)CC1)(C)CC2))=CC3))(C)CC4))C)	-11.1	412.702	1	1	7.6567	4	20.23	TRUE	FALSE
O=C3(C2(=C(O)C=C(OC1(OC(C(O)C(C1O)O)CO))C=C2OC3=CC4(=CC(O)=C(O)C=C4)))	-11.1	448.38	11	7	-0.4017	4	186.37	FALSE	FALSE
O=C3(C2(=C(O)C=C(OC1(OC(C(=O)O)C(O)C(C1O)O))C=C2OC3=CC4(=CC(O)=C(O)C=C4)))	-11.1	462.363	11	7	-0.3094	4	203.44	FALSE	FALSE
O=C4(OCC56(C3(C(C1(C(OC=2(C=CC(=CC=2(C1))O))(C)CC3))(C)CCC6(C4(CCC5)C))))	-11.1	410.554	4	1	5.2617	0	55.76	TRUE	FALSE
O=C4(OCC56(C3(C(C1(C(OC=2(C=CC(=CC=2(C1))OC))(C)CC3))(C)CCC6(C4(CCC5)C))))	-11.1	424.581	4	0	5.5647	1	44.76	TRUE	FALSE
O(C3(CC2(=CC=C4(C1(C(C(C(C=CC(C(C)C)C)C)CC1)(C)CCC4(C2(C)CC3))))))C	-11.1	410.686	1	0	7.9849	5	9.23	TRUE	FALSE
OC23(C(C1(C(C(C(O)C(C1)O)C)CC2)(C))C(O)CC4(C3CCC4C(C=CC(=C)C(C)C)C)(C))	-11.1	460.699	4	4	2.4176	4	80.92	TRUE	TRUE
O1(OC45(C=CC12(C(=CCC3(C2CCC3C(C=CC(C(C)C)C)C)(C))C4(CCC(C5)O)C)))	-11.1	426.641	3	1	6.3937	4	38.69	TRUE	FALSE
S(=O)(=O)(O)CCNC(=O)C(C(C=CC(C4(C3(C(C2(O)(C(C1(C(CC(O)CC1)C(C2)O)(C))CC3))C(C4)O)(C)))C)C)C	-11.1	585.804	7	6	2.5312	8	164.39	FALSE	FALSE
O6(C3(OC4(CC5(C2(C(C1(C(CC(O)CC1)CC2)(C))C(CC5(C4(C3(O)C))(C))O))))(CC(C6(C)C)C))	-11.1	462.671	5	3	2.4176	0	79.15	TRUE	TRUE
O6(C3(OC4(CC5(C2(C(C1(C(CC(O)CC1)CC2)(C))C(CC5(C4(C3(O)C))(C))O))))(CC(C6(C)C)C))	-11.1	462.671	5	3	2.4176	0	79.15	TRUE	TRUE
O=C(OCC(C=CCO)=C)C(O)(CC7(OC6(OC(C(C=CC5(OC4(OC3(C(O)C(=C)C(C(O)CC(C2(OC1(OCCCC1)(CCC2C)))C)OC3CC4))(CC5)))C)CC(=C6)C)(C(O)CC7)))C	-11.1	901.144	14	5	5.7769	14	192.06	FALSE	FALSE
O=C(OCC(=C)CC(=C)C(OO)CCO)C(O)(CC7(OC6(OC(C(C=CC5(OC4(OC3(C(O)C(=C)C(C(O)CC(C2(OC1(OCCCC1)(CCC2C)))C)OC3CC4))(CC5)))C)CC(=C6)C)(C(O)CC7)))C	-11.1	975.223	16	6	6.4153	18	221.52	FALSE	FALSE
O=C(OC1(C(O)CC2(CCC3(C(C2(C1)(C))C7(OC8(OC4(C6(C8(C3CC6(OC45(OC(C)(C)C(C5)C)))(C7)))(C)))))))C	-11.1	516.675	7	1	4.1916	1	83.45	TRUE	FALSE
O=C(C=C(O)C(=CC=CC(=CC=CC=C(C=CC=C(C=CC1(=C(C(O)C(O)CC1(C)C)C))C)C)C)C)C2(C(CC(C2)O)(C)C)(C)	-11.1	616.883	5	4	8.6628	11	97.99	FALSE	FALSE
O=C2(OC(=CC(=CC=CC=CC=C(C=CC1(=C(C(O)C(O)CC1(C)C)C))C)C)C=C2C=CC34(OC(CC3(O)C)CC4(C)C))	-11.1	588.785	6	3	6.6477	8	96.22	FALSE	FALSE
OC23(C(C1(C(CC(O)CC1)C(C2)O)(C))CCC4(C3C(O)CC4C(CCC(O)C(C)C)C)(C))	-11.1	452.676	5	5	2.4176	5	101.15	TRUE	TRUE
O=C(C=CC(C4(C3(C(C2(C(C1(C(CC(O)CC1)=CC2)(C))CC3))CC4)(C)))C)C(C)C	-11.1	398.631	2	1	6.3437	4	37.3	TRUE	FALSE
O=C1(C=C(CC2(C1C(C(=O)C3(C2(CC47(OC(CC3(C7(CCC56(N4CC(CC(C5)C)O6))(C))C)=O))C))C))C)	-11.1	495.66	6	0	2.4176	0	72.91	TRUE	TRUE
O(C2(=C(O)C=C(OC1(=C(O)C=C(O)C=C1O))C=C2O))C4(=CC(O)=C(OC3(=CC(O)=CC(=C3)O))C(=C4)O)	-11.1	498.396	12	9	4.4139	6	209.76	FALSE	FALSE
OC5(C1(C(=CCC3(C1C(O)CC4(C(C(C2(C(C(C(C)C)C)C2))C)CCC34)(C)))CC(C5)O)(C))	-11.1	444.7	3	3	5.4322	4	60.69	TRUE	FALSE
O6(C(OC1(C(OC(C1O)CO)OC(C(C)C)CCC(C5(C4(C(C3(O)(C(C2(C(C(O)C(O)CC2)C(C3)O)(C))CC4))C(C5)O)(C)))C))C(OC)C(O)C(C6)OC)	-11.1	760.959	14	8	0.7015	12	217.22	FALSE	FALSE
O6(C(OC1(C(OC(C1O)CO)OCCC(C(C)C)CCC(C5(C4(C(C3(O)(C(C2(C(C(O)C(O)CC2)C(C3)O)(C))CC4))C(C5)O)(C)))C))C(OC)C(O)C(C6)OC)	-11.1	789.013	14	8	1.3392	14	217.22	FALSE	FALSE
OC34(C(C2(C(C1(C(C(C(C=CC(C(C)C)CC)C)CC1)(C)CC2))=CC3O))(CCC(C4)O)C)	-11	444.7	3	3	5.8865	5	60.69	TRUE	FALSE
O=C8(CCC1(N(C4(C2(O)(C=C(C3(C4(C1)(CN(CCCCC=CCC2)CC3)))C5(=NC=CC6(=C5NC=7(C(O)=CC=CC6=7))))))CCC8))	-11	580.773	6	3	5.9644	1	92.69	FALSE	FALSE
O=C1(C(=CC(=O)CC(=C)CC2(C=C(CCC(C1)C(=C)C)C(=O)O2))C)	-11	328.408	4	0	2.4176	1	60.44	TRUE	TRUE
OC14(C(=CC(O)C2(C1(CC(O)C(C2)O)CO)(O))C3(C(C(C(CCCC(C)C)C)CC3)(C)CC4O))	-11	482.658	7	7	1.5033	6	141.61	TRUE	FALSE
O=C1(C4(C(C(C)C(C1C=C(C(O)CC=C(C)C)C)(O)CC=C(C(OC3(OC(C(OC2(OC(C(O)C(C2O)O)C))C(C3O)O)C))CC=C(C)C)C)CCC4)(C))	-11	764.994	12	7	3.7796	13	195.6	FALSE	FALSE
O=C(C=C(O)C(=CC=CC(=CC=CC=C(C=CC=C(C#CC1(=C(C(O)C(O)CC1(C)C)C))C)C)C)C)C2(C(CC(C2)O)(C)C)(C)	-11	614.867	5	4	8.11	9	97.99	FALSE	FALSE
O=C4(OCC56(C3(C(C1(C(OC2(C1)(C(=O)C=CC(C2)=O))(C)CC3))(C)CCC6(C4(CCC5)C))))	-11	426.553	5	0	2.4176	0	69.67	TRUE	TRUE
OC23(C(C1(C(CC(O)CC1)C(C2)O)(C))CCC4(C3C(O)CC4C(C=CC(O)C(C)C)C)(C))	-11	450.66	5	5	2.4176	4	101.15	TRUE	TRUE
O=C1(C5(C(C(C)C(C1C=C(C(O)CC=C(C)C)C)(O)CC=C(C(OC4(OC(C(OC3(OC(C(OC2(OC(C(O)C(C2O)O)C))C(C3O)O)C))C(C4O)O)C))CC=C(C)C)C)CCC5)(C))	-11	911.136	16	9	2.6314	15	254.52	FALSE	FALSE
O(C2(=C(O)C=C(OC1(=C(O)C=C(O)C=C1O))C=C2O))C4(=CC(O)=C(OC3(=CC(O)=C(O)C(=C3)O))C(=C4)O)	-11	514.395	13	10	4.1195	6	229.99	FALSE	FALSE
OC47(C=C(C1(NCCC2(=C1NC=3(C=CC=CC2=3))))C6(CCN(CC56(C4NCCCCC=CCC5))CCCCC=CCC7))	-11	554.823	4	4	6.3329	1	63.32	FALSE	FALSE
OC34(C(C2(C(C1(C(C(C(C=CC(C(C)C)C)C)CC1)(C)CC2))=CC3))(CCC(C4)O)C)	-11	414.674	2	2	6.5256	4	40.46	TRUE	FALSE
O=C1(N(CC4(=C1C3(C(C2(C(C(C(=O)O)(CCC2)C)CC3)(C))CC4)(C)))CCC5(=CC=CC=C5))	-11	435.608	2	1	5.4753	4	57.61	TRUE	FALSE
O2(C1(=C(C=C(O)C=C1C)CC3(C2(CCC4(C3(CCC5(C4(CCC(C5(C)C)O)C))C))C)))	-11	412.614	3	2	6.02392	0	49.69	TRUE	FALSE
OC1(C4(C(C2(CCC3(C(=C2(C1))CCC3C(CCC=C(C)C)C)(C)))(CCC(C4)O)C))	-11	400.647	2	2	6.4237	4	40.46	TRUE	FALSE
S9(SSC1%10(N(C7(NC=8(C=CC=CC=8(C7(C1O)(C34(C2(=C(C=CC=C2)NC3N6(C(=O)C5(C(C)C)(SSC6(C4O)(C(=O)N5(C)))))))))))C(C(S9)(N(C)C%10=O)C(C)C)=O))	-11	817.1	14	4	3.8994	3	145.76	FALSE	FALSE
O1(C25(C(C=3(CCC4(C(C=3(C(C12)O))CCC4C(C=CC(C(C)C)C)C)(C)))(CCC(C5)O)C))	-11	428.657	3	2	5.6569	4	52.99	TRUE	FALSE
O=C4(OC(C(=CC=CC(=C1(C(=O)CC2(C1(CCC3(C2(CCC(C3(C)C)OC(=O)C)C))C)))C)C)=CC=C4C)	-11	506.683	5	0	6.98752	4	73.58	FALSE	FALSE
[Br]C4(C(OC(C3(OC2(C(OC(C(O)(CO)CCC(O)C1(OC(C(O)(C)C)CC1)(C))=CC2)(C)CC3)))(C)CC4)(C)C)	-11	619.634	8	4	4.2812	8	117.84	TRUE	FALSE
O=C3(C=C2(C1(O)(C(C(C(O)(C(O)CCC(C)C)C)CC1)(CCC2C4(C3CC(O)C(C4)O)(C))C)))	-11	464.643	6	5	2.4176	5	118.22	TRUE	TRUE
O=C(OCC1(=CC=CC=C1))C(C4(OOC(CCC2(=C(CCC3(C2(CCCC3(C)C)C))C))(C)CC4))C	-11	482.705	4	0	7.9583	7	44.76	TRUE	FALSE
N1(=C(C(C(C)C)CC1)CC(C5(C3(C(C2(=CCC4(CC(N)CCC4(C2CC3)(C))))CC5)(C)))C)	-11	424.717	2	1	7.0358	4	38.38	TRUE	FALSE
O1(C25(C(C3(CCC4(C(C3(=CC12))CCC4C(C=CC(C(C)C)C)C)(C)))(CCC(C5)O)C))	-11	412.658	2	1	6.542	4	32.76	TRUE	FALSE
O=C1(NC(C(=O)NC1CC=3(C2(=C(C=CC=C2)N(C=3)C(C=C)(C)C)))CC=5(C4(=C(C=CC=C4)NC=5)))	-11	440.547	3	3	2.4176	6	78.92	TRUE	TRUE
OC23(C(C1(C(C(C(O)CC1)C)CC2)(C))CCC4(C3CCC4C(CCC(=C)C(C)C)C)(C))	-11	430.717	2	2	6.9956	5	40.46	TRUE	FALSE
OC34(C(C2(C(C1(C(C(C(C=CC(C(C)C)C)C)CC1)(C)CC2))=CC3O))(CCC(C4)O)C)	-11	430.673	3	3	5.4964	4	60.69	TRUE	FALSE
O=C5(OCC23(C4(C1(OC1)(C(OC2C=C(C)CC3)CC4OC(=O)C=CC=CC6(OC(CC(=C5)C)OC6(C))))(C)))	-11	512.599	8	0	3.7067	0	92.82	TRUE	FALSE
O2(C1(=C(C=C(O)C=C1C)CC3(C2(CCC4(C3(CCC5(C4(CCC(C5(C)C)O)C))C))C)))	-11	412.614	3	2	6.02392	0	49.69	TRUE	FALSE
OC34(C(C2(C(C1(C(C(C(C=CC(C(C)C)C)C)CC1)(C)CC2))=CC3O))(CCC(C4)O)C)	-11	430.673	3	3	5.4964	4	60.69	TRUE	FALSE
O=C3(C=C2(C1(O)(C(C(C(O)(C(O)CCC(O)(C)C)C)CC1)(CCC2C4(C3CC(O)C(C4)O)(C))C)))	-11	480.642	7	6	1.854	5	138.45	TRUE	FALSE
O=C2(OC(=CC(=CC=CC=CC=C(C=C=C1(C(O)(CC(O)CC1(C)C)C))C)C)C=C2C=CC34(OC3(CC(CC4(C)C)O)C))	-11	588.785	6	3	6.6367	7	99.52	FALSE	FALSE
OC23(C(C1(C(C(O)C(O)CC1)C(C2)O)(C))CCC4(C3C(O)C(O)C4C(CCC(C(C)C)CCO)C)(C))	-11	512.728	7	7	2.0752	7	141.61	FALSE	FALSE
O=C8(C=1(C(=CC2(=C(OC)C=CC(=C2(C=1))OOC=3(C=4(C(C(OC)=CC=3)=CC=5(C(=O)C=7(OC=C6(C=7(C(C=5(C=4))(CCC6=O)C))))))))C%10(CCC(C=9(C%10(=C8OC=9)))=O)(C)))	-11	694.692	10	0	8.2228	5	131.48	FALSE	FALSE
O=C4(C3(C2(O)(C(C1(C(C(O)C(O)CC1)C(C2)O)(C))CCC3(C)C(C4)C(CCC(O)C(C)C)C)))	-11	466.659	6	5	2.4176	5	118.22	TRUE	TRUE
OC4(CC3(=CCC5(C2(C(C(C(CC1(C(C(C)C)=C1C))C)CC2)(C)CCC5(C3(C)CC4)))))	-11	410.686	1	1	7.5548	4	20.23	TRUE	FALSE
OC4(CC3(=CCC5(C2(C(C(C(CC1(C(C(C)C)=C1C))C)CC2)(C)CCC5(C3(C)CC4)))))	-11	410.686	1	1	7.5548	4	20.23	TRUE	FALSE
O2(C1(=C(C=C(O)C=C1C)CC3(C2(CCC4(C3(CCC5(C4(CCC(C5(C)C)O)C))C))C)))	-11	412.614	3	2	6.02392	0	49.69	TRUE	FALSE
O5(C(OC4(C=C3(C(C2(C(O)(C1(C(C(C(C=CC(CCO)C)C)C(C1O)O)(C)CC2))CC3O))(C)CC4)))C(OC)C(OC)C(C5)O)	-11	624.812	10	6	1.9359	9	158.3	FALSE	FALSE
O5(C(OC4(C=C3(C(C2(C(O)(C1(C(C(C(C=CC(C(CO)C)C)C)C(C1O)O)(C)CC2))CC3O))(C)CC4)))C(OC)C(O)C(C5)O)	-11	624.812	10	7	1.5278	8	169.3	FALSE	FALSE
OC23(C(C1(C(C(O)C(O)CC1)C(C2)O)(C))CCC4(C3C(O)CC4C(CCC(O)C(C)C)C)(C))	-11	468.675	6	6	2.4667	5	121.38	TRUE	FALSE
O=C1(C(O)C(OC5(C(C1O)(C4(C(C(C3(O)(CC2(C(C(O)(C(C)C)CC2)CC3)(C)))CC4)(C)CC5))C))(C)C)	-10.9	506.724	6	4	4.0057	2	107.22	TRUE	FALSE
OC34(C(C2(C(C1(C(C(C(C=CC(C(C)C)C)C)CC1)(C)CC2))=CC3O))(CCC(C4)O)C)	-10.9	430.673	3	3	5.4964	4	60.69	TRUE	FALSE
O=C(CC2(OC1(=C(C=C(O)C=C1C)CC2))(C))CC3(C4(C=C(O)C=C(C(C3)C4(C)C)O)(C))(C)	-10.9	440.58	5	3	6.08972	4	86.99	TRUE	FALSE
O6(C(OC1(C(OCC(C1OC)O)OC(C(C)C)CCC(C5(C3(C(C2(O)(C(O)C(O)C4(CC(O)CCC4(C2CC3)(C))))C(C5)O)(C)))C))C(O)C(O)C(C6)OC)	-10.9	760.959	14	8	0.7015	11	217.22	FALSE	FALSE
OC3(C=C1(C(CCC2(C1CCC2C(CCC=C(C)C)C)(C))C4(C3CC(O)CC4)(C)))	-10.9	400.647	2	2	6.2796	4	40.46	TRUE	FALSE
O5(C(OCC(O)(C(C)C)CCC(C4(C2(C(C1(O)(C(O)C(O)C3(CC(O)CCC3(C1CC2)(C))))C(C4)O)(C)))C)C(O)C(C5C(OC)CO)O)	-10.9	674.869	12	9	0.3075	11	209.76	FALSE	FALSE
O=C2(C=C(C(=CC=C(C=CC=C(C=CC=CC(=CC=CC(=CC=C1(C(=CC(=O)CC1(C)C)C))C)C)C)C)C(C2)(C)C)C)	-10.9	562.838	2	0	10.7398	9	34.14	FALSE	FALSE
OC48(C=C(C1(NCCC2(=C1NC=3(C=CC=CC2=3))))C7(CCN(CC67(C4N5(C(C=CCCCC5)C6)))CCCCC=CCC8))	-10.9	552.807	4	3	6.0374	1	54.53	FALSE	FALSE
OC3(C=C1(C(CCC2(C1CCC2C(C=CC(C(C)C)C)C)(C))C4(C3CC(O)CC4)(C)))	-10.9	414.674	2	2	6.3815	4	40.46	TRUE	FALSE
S1(C3(=NC(=C1)C(=O)NC(C=2(SC=C(N=2)C(=O)NC(C(N5(C(C4(=NC(C(NC3C(C)C)=O)C(O4)C))CCC5))=O)CC6(=CC=CC=C6)))CC7(=CC=CC=C7)))	-10.9	739.924	10	3	4.6582	5	154.98	TRUE	FALSE
O=C(C3(=NC(C=2(C1(=C(C=CC=C1)NC=2)))CN3))C=5(C4(=C(C=CC=C4)NC=5))	-10.9	328.375	3	3	2.4176	3	73.04	TRUE	TRUE
OC34(C(C2(C(O)(C1(O)(C(C(C(C=CC(C(O)(CO)C)C)C)CC1O)(C)CC2))CC3O))(CCC(C4O)O)C)	-10.9	528.683	9	9	-0.165	5	182.07	FALSE	FALSE
OC34(C(C2(C(C1(C(C(C(C=CC(C(C)C)CC)C)CC1)(C)CC2))=CC3O))(CCC(C4)O)C)	-10.9	444.7	3	3	5.8865	5	60.69	TRUE	FALSE
O=CC5(C4(C(C3(C(C1(C(OC=2(C=CC(=CC=2(C1))O))(C)CC3))(C)CC4))(CCC5)C))(C)	-10.9	396.571	3	1	5.9237	1	46.53	TRUE	FALSE
S(=O)(=O)(OC6(C(OC1(OCC(O)C(C1O)O))C(OC(C(C)C)CCC(C5(C4(C(C3(O)(C(C2(C(CC(O)CC2)C(C3)O)(C))CC4))C(C5)O)(C)))C)OC6CO))O	-10.9	796.97	15	9	0.2496	12	262.36	FALSE	FALSE
OC23(C(C1(C(CC(O)CC1)C(C2)O)(C))CCC4(C3C(O)CC4C(C=CCC(CO)C)C)(C))	-10.9	450.66	5	5	2.4176	5	101.15	TRUE	TRUE
OC14(C(=CC(O)C2(C1(CCC(C2)O)C)(O))C3(C(C(C(CCC(C(C)C)CC)C)CC3)(C)CC4))	-10.9	462.715	4	4	5.2254	6	80.92	TRUE	FALSE
O=C1(C=CC(=O)CC(=CC(CC=CC3(C12(C(=O)NC(C2C(C)C(=C3)C)CC=5(C4(=C(C=CC=C4)NC=5)))))C)C)	-10.9	496.651	3	2	5.6504	2	79.03	TRUE	FALSE
O1(C25(C(C=3(CCC4(C(C=3(C(C12)O))CCC4C(C=CCC(C)C)C)(C)))(CCC(C5)O)C))	-10.9	414.63	3	2	5.4109	4	52.99	TRUE	FALSE
O=C2(NCCC(O)C1(NC(O)=C(C1=O)C(=O)C=CC6(C(CC=C2)C3(C(C4(C(C5(C(C4(C3))O5))C))CC6))))	-10.9	482.577	7	4	2.4176	0	128.26	TRUE	TRUE
O=C1(C8(=C(NC24(C1CNC=3(C2=C(N=CC=3)C6(=C5(C4=NC=CC5=C7(C=CC=CC7(=N6)))))))C=CC=C8))	-10.9	427.467	6	2	2.4176	0	79.8	TRUE	TRUE
O=C3(C=C1(C(CCC2(C1CCC2C(C=CCC(C)C)C)(C))C4(C3(O)CC(O)CC4)(C)))	-10.9	414.63	3	2	5.4586	4	57.53	TRUE	FALSE
O=C1(C4(C(C(=C)C(C1C=C(C(O)CC=C(C)C)C)(O)CC=C(C(OC3(OC(C(OC2(OC(C(O)C(C2O)O)C))C(C3O)O)C))CC=C(C)C)C)CCC4)(C))	-10.9	762.978	12	7	3.6997	13	195.6	FALSE	FALSE
O6(C(OC1(C(OC(C1O)CO)OCC(C(C)C)CCC(C5(C4(C(C3(O)(C(C2(C(C(O)C(O)CC2)C(C3)O)(C))CC4))C(C5)O)(C)))C))C(OC)C(O)C(C6)OC)	-10.9	774.986	14	8	0.9491	13	217.22	FALSE	FALSE
O=C3(C1(=C(C=C2(C(O)CCC(C2(=C1))=O))C5(CCC(C4(C5(=C3OC4)))O)(C)))	-10.9	340.375	5	2	2.4176	0	83.83	TRUE	TRUE
O5(C(OCCC(C=CC(C4(C3(C(C2(O)(C(C1(C(C(O)C(O)CC1)C(C2)O)(C))CC3))C(C4O)O)(C)))C)C(C)C)C(O)C(OC)C(C5)OC6(OCC(O)C(C6O)O))	-10.9	788.969	15	10	-0.5681	11	248.45	FALSE	FALSE
OC34(C(C2(C(C1(C(C(C(C=CC(C(=C)C)C)C)CC1)(C)CC2))=CC3O))(CCC(C4)O)C)	-10.9	428.657	3	3	5.4165	4	60.69	TRUE	FALSE
OC(C(C(CC(=C4(C3(C(C2(C(C1(C(CC(O)CC1)=CC2)(C))CC3))CC4)(C)))C)C)C)(C)C	-10.9	428.701	2	2	7.0598	4	40.46	TRUE	FALSE
O=C2(NC1(C(O)(NC(C1O)=O)CC(=O)N(CC(=O)NC(C(=O)NCC(NCC(CC(NC(C2O)C(O)C(O)C(CCCCC=CC3(=CC=C(OC)C=C3))C)=O)O)=O)CC4(=C(NC5(=C4C=CC=C5))C(=O)O))C))	-10.9	995.053	15	14	-3.111	13	378.61	FALSE	FALSE
O6(C(OC1(C(OC(C1OC)CO)OC(C(C)C)CCC(C5(C4(C(C3(O)(C(C2(C(CC(O)CC2)C(C3)O)(C))CC4))C(C5)O)(C)))C))C(O)C(O)C(C6)O)	-10.9	730.933	13	8	1.0766	11	207.99	FALSE	FALSE
[Br]C2(=CC=1(NC=C(C=1C=C2)C(=O)C3(=NC=C(N3)C=5(C4(=C(C(O)=CC=C4)NC=5)))))	-10.9	421.254	3	4	2.4176	3	97.56	TRUE	TRUE
O=C5(OC(C2(=C(C1(C=C(C(O)CCC4(OC(C(=CC=3(C(CC1CC2)CCCN=3))C)C(C4)C))C))C))C=C5C)	-10.9	507.715	5	1	6.2828	1	68.12	FALSE	FALSE
O1(C24(C(C3(CCC(CC3(C(C12)O)(O))O)(C))CCC5(C4CCC5C(CCC=C(C)C)C)(C)))	-10.9	432.645	4	3	2.4176	4	73.22	TRUE	TRUE
O5(C(OCC(CC=CC(C4(C3(C(C2(O)(C(C1(C(C(O)C(O)CC1)C(C2)O)(C))CC3))C(C4)O)(C)))C)C)C(O)C(OC)C(C5)O)	-10.9	612.801	10	7	1.3617	8	169.3	FALSE	FALSE
O=C4(OC(C(=CC=CC(=C1(C(=O)CC2(C1(CCC3(C2(CCC(C3(C)C)OC(=O)C)C))C)))C)C)=CC=C4C)	-10.9	506.683	5	0	6.98752	4	73.58	FALSE	FALSE
O=C4(C=C3(C12(OC1CC(C2(CCC3C5(C4CC(=O)CC5)(C))C)C(C=CC(C(C)C)C)C)))	-10.9	424.625	3	0	5.9292	4	46.67	TRUE	FALSE
OC34(C(C2(C(C1(C(C(C(C=CC(C(C)C)C)C)CC1)(C)CC2))=CC3))(CCC(C4)O)C)	-10.9	414.674	2	2	6.5256	4	40.46	TRUE	FALSE
O=C3(C2(=C(O)C1(=C(C(O)C(O)(C)CC1O)C(=C2C(=O)C=4(C3=C(O)C=CC=4))O)))	-10.9	372.329	8	6	0.8003	0	155.52	TRUE	FALSE
O=C1(NC(C3(CC(=O)N(CN3(C1CC2(=CC=CC=C2)))CC(NC=O)C(=O)N6(C(C(=O)NC5(C4(O)(N(C(N)=NC4=O)CCC5)))CCC6)))CC7(=CC=C(O)C=C7))	-10.9	743.822	11	6	-1.8655	11	230.31	FALSE	FALSE
O1(C25(C(C=3(CCC4(C(C=3(C(C12)O))CCC4C(C=CC(C(C)C)C)C)(C)))(CCC(C5)O)C))	-10.9	428.657	3	2	5.6569	4	52.99	TRUE	FALSE
OC14(C(=CC(O)C2(C1(CCC(C2)O)C)(O))C3(C(C(C(CCC(C(C)C)C)C)CC3)(C)CC4))	-10.9	448.688	4	4	2.4176	5	80.92	TRUE	TRUE
O=C1(C(O)C(OC5(C(C1O)(C4(C(C(C3(O)(CC2(C(C(O)(C(C)C)CC2)CC3)(C)))CC4)(C)CC5))C))(C)C)	-10.9	506.724	6	4	4.0057	2	107.22	TRUE	FALSE
O=C2(OC(=CC(=CC=CC=CC=C(C=C=C1(C(O)(CC(OC(=O)C)CC1(C)C)C))C)C)C=C2C=CC34(OC3(CC(CC4(C)C)O)C))	-10.9	630.822	7	2	7.2075	8	105.59	FALSE	FALSE
O4(C(C3(OC2(C(OC(C1(OC(C(O)CC1)(C)C)(C))=CC2)CC3)(C)))(CC=CC4(CCC(O)C(O)(C)C)C)C)	-10.9	522.723	7	3	4.7114	6	97.61	TRUE	FALSE
O=C5(NC(C(=O)NC(C(=O)NC(C(=O)NC(C(=O)NC(C(=O)N3(C(C(=O)NCC(=O)NC(C(=O)N)CC=2(C1(=C(C=CC=C1)NC=2)))CCC3))CO)CC4(=CC=CC=C4))CC(=O)N)CC(C)C)CC5)	-10.9	930.033	11	11	-2.838	23	346.21	FALSE	FALSE
OC1(C(N(C)C)CCC2(C1CC=C3(C2CCC4(C3CCC4C(CC5(=[N+]([O-])CCC5=C(C)C))C)(C)))(C))	-10.9	482.753	3	1	6.184	4	49.54	TRUE	FALSE
O=C3(C=C2(C1(O)(C(C(C(O)(C(O)CCC(C)C)C)CC1)(CC(C2C4(C3(O)CC(O)C(C4)O)(C))O)C)))	-10.9	496.641	8	7	0.8248	5	158.68	TRUE	FALSE
O=C5(N(C(=O)C=6(N=C(C(OC(=O)C(NC(=O)OC)CC=2(C1(=C(C=CC=C1)NC=2C(C4(=NC=3(C(=O)N(C(=O)N(C=3N=C4)C)C)))CC)))CC)C=NC=6(N5C)))C)	-10.9	726.751	16	2	1.3526	10	219.98	FALSE	FALSE
O=C3(C=C1(C(CCC2(C1CCC2C(CCC(C(C)C)C)C)(C))C4(C3(O)CC(O)CC4)(C)))	-10.9	430.673	3	2	5.9286	5	57.53	TRUE	FALSE
OC4(C(C3(C(C2(C(C1(C(C(C(CCCC(C)C)C)CC1)(C)CC2))=CC3))(C)CC4))C)	-10.9	400.691	1	1	7.6347	5	20.23	TRUE	FALSE
O=C1(OC(=O)C6(=C(C)C2(=NC6(=C1C=5(NC(=CC=4(NC(C=C3(NC(=C2)C(=C3(C))CC))=C(C=4C)C=C))C(C=5CCC(=O)OC)C)))))	-10.9	578.669	6	3	5.32084	5	133.84	FALSE	FALSE
S(=O)(=O)(OC4(=CC=C(C2(=NC(=C(NC(=O)CC1(=CC=C(OS(=O)(=O)O)C=C1))N=C2)CC3(=CC=CC=C3)))C=C4))O	-10.9	571.589	9	3	3.2788	10	182.08	TRUE	FALSE
S(=O)(=O)(OC5(=CC=C(C=1(NC(=C2(N=C(C(N2(C=1))=O)CC3(=CC=C(OS(=O)(=O)O)C=C3)))CC4(=CC=CC=C4)))C=C5))O	-10.9	583.6	9	3	3.2102	9	177.88	TRUE	FALSE
O=C3(C=C1(C(CCC2(C1CCC2C(O)(C(OC(=O)C)C=CC)C)(C))C=4(CC3CC(O)CC=4)))	-10.9	442.596	5	2	2.4176	4	83.83	TRUE	TRUE
OC4(CC3(C(C2(C(=C1(C(C(C(C=C(C(C(C)C)C)C)C)CC1)(C)CC2))CC3))(C)CC4))	-10.9	412.702	1	1	7.9449	4	20.23	TRUE	FALSE
O=C(OC)C=6(C5(=NC=1(C(=C(C=CC=1)C(C(C=4(C3(=NC=2(C(=C(C(=O)OC)C=CC=2)N=C3C=CC=4))))C)C)N=C5C=CC=6)))	-10.9	530.584	8	0	6.3598	5	104.16	FALSE	FALSE
O(C1(=C(O)C=C(O)C=C1O))C4(=C(OC3(=CC(O)=C(OC2(=CC(O)=C(O)C(=C2)O))C(=C3)O))C(O)=C(O)C(=C4)O)	-10.9	530.394	14	11	3.8251	6	250.22	FALSE	FALSE
OC4(CC3(C(C2(C(C1(C(C(C(C=C(C(C(C)C)C)C)C)CC1)(C)CC2))=CC3))(C)CC4))	-10.9	412.702	1	1	7.8008	4	20.23	TRUE	FALSE
O=C(C(=CC=CC(=CC=CC=C(C=CC=C(C#CC1(=C(CC(O)CC1(C)C)C))C)C)C)C)CC23(OC2(CC(CC3(C)C)O)C)	-10.9	598.868	4	2	8.6088	9	70.06	FALSE	FALSE
OC4(CC3(=CCC5(C2(C(C(C(CC1(C(C(C)C)C1C))C)CC2)(C)CCC5(C3(C)CC4)))))	-10.9	412.702	1	1	7.4906	4	20.23	TRUE	FALSE
S(=O)(=O)(OC5(CC4(C(C3(C(O)(C2(C(C(C(C=CC(OC1(OCC(O)C(C1O)O))C(C)C)C)CC2O)(C)CC3))CC4O))(C)CC5)))O	-10.9	662.839	11	7	1.5623	8	203.44	FALSE	FALSE
OC34(C(C2(C(C1(C(C(C(C=CCC(C)C)C)CC1)(C)CC2))=CC3O))(CCC(C4)O)C)	-10.9	416.646	3	3	5.2504	4	60.69	TRUE	FALSE
S(=O)(=O)(OC1(=CN3(C(=N)N(O)C(C2(C3(C1(O)O)(N=C(N)N2)))CC(O)(O)NS(=O)(=O)O)))O	-10.9	491.417	14	11	-5.94443	6	311.89	FALSE	FALSE
O(C2(=C(O)C=C(OC1(=C(O)C=C(O)C=C1O))C=C2O))C4(=C(O)C(OC3(=C(O)C=C(O)C=C3O))=CC(=C4)O)	-10.9	514.395	13	10	4.1195	6	229.99	FALSE	FALSE
OC4(C1(C(=CCC2(C1C(O)CC3(C(C(C=CC(C(C)C)C)C)CCC23)(C)))CC(C4)O)(C))	-10.9	430.673	3	3	5.3523	4	60.69	TRUE	FALSE
O=C8(CCC1(N(C4(C2(O)(C=C(C3(C4(C1)(CN(CCCCC=CCC2)CC3)))C5(=NC=CC6(=C5NC=7(C(O)=CC=CC6=7))))))CCC8))	-10.8	580.773	6	3	5.9644	1	92.69	FALSE	FALSE
O6(C(OC1(C(OCC(C1O)O)OCCC(C(C)C)CCC(C5(C4(C(C3(O)(C(C2(C(C(O)C(O)CC2)C(C3)O)(C))CC4))C(C5O)O)(C)))C))C(OC)C(O)C(C6)O)	-10.8	790.985	15	10	-0.3441	12	248.45	FALSE	FALSE
O6(C(OC1(C(OCC(C1O)O)OCCC(C(C)C)CCC(C5(C4(C(C3(O)(C(C2(C(CC(O)CC2)C(C3)O)(C))CC4))C(C5O)O)(C)))C))C(OC)C(O)C(C6)O)	-10.8	774.986	14	9	0.6851	12	228.22	FALSE	FALSE
[Br]C=1(NC=4(C=CC=CC=4(C=1CC2(N(C(=O)C(N(C(=O)CC(NC2=O)C3(=CC=C(O)C=C3))C(=O)C(CC(=CC(CC(O)C)C)C)C)C)C))))	-10.8	709.682	6	4	5.3899	9	143.04	FALSE	FALSE
S(=O)(=O)(OC5(C(O)C(O)C(OCCC(C=CC(C4(C3(C(C2(O)(C(C1(C(CC(O)CC1)C(C2)O)(C))CC3))C(C4O)O)(C)))C)C)OC5CO))O	-10.8	708.864	13	9	-0.1044	10	243.9	FALSE	FALSE
O=C3(OC(C(O)C=CC1(OCC=C(C1)C))CC2(OC2C(O)CC(=C)CC(CC4(OC(CC=C3)C=CC4))C))	-10.8	514.659	7	2	4.1051	3	97.75	TRUE	FALSE
[Br]C2(=CC=1(NC=C(C=1C=C2)C5(NC(C(=O)C=4(C3(=C(C=CC=C3)NC=4)))=NC5)))	-10.8	407.271	3	3	2.4176	3	73.04	TRUE	TRUE
O=C3(OC1(C(OC(C1)C2(OCCC(C2O)C)(O))C=CC(=CC(CC9(OC(C78(OC(CC(C6(OC(C(C5(OC4(OC(C3C)CCC4)(CC5)))O)(CC6(=O))C))O7)(C(=O)O)CC8))CC9)(C))C)C))	-10.8	889.045	15	4	4.3187	2	215.2	FALSE	FALSE
OC4(CC3(=CCC5(C2(C(C(C(CC1(C(C(C)C)C1C))C)CC2)(C)CCC5(C3(C)CC4)))))	-10.8	412.702	1	1	7.4906	4	20.23	TRUE	FALSE
OC14(C(=CC(O)C2(C1(CCC(C2)O)C)(O))C3(C(C(C(CCCC(C)C)C)CC3)(C)CC4))	-10.8	434.661	4	4	2.4176	5	80.92	TRUE	TRUE
[Br]C2(=CC=1(NC=C(C=1C=C2)C5(=NC(C=4(C3(=C(C=C([Br])C=C3)NC=4)))=CN5)))	-10.8	456.141	1	3	6.2313	2	60.26	TRUE	FALSE
O=C1(C5(C(C(C)C(C1C=C(C(OC2(OC(C(O)C(C2O)O)C))CC=C(C)C)C)(O)CC=C(C(OC4(OC(C(OC3(OC(C(O)C(C3O)O)C))C(C4O)O)C))CC=C(C)C)C)CCC5)(C))	-10.8	911.136	16	9	2.6314	15	254.52	FALSE	FALSE
O(C3(=C(O)C=C(OC1(=C(O)C(O)=C(O)C=C1OC2(=C(O)C=C(O)C=C2O)))C=C3O))C6(=C(OC5(=CC(O)=C(OC4(=CC(O)=C(O)C(=C4)O))C(=C5)O))C(O)=C(O)C(=C6)O)	-10.8	794.583	21	16	5.9377	10	369.83	FALSE	FALSE
ClC5(=CC1(=C(NC2(=C1C=CC3(=C2NC=4(C=CC(=CC3=4)Cl))))C=C5))	-10.8	325.198	0	2	6.2624	0	31.58	TRUE	FALSE
O=C3(C1(=C(C=C2(C(O)CCC(C2(=C1))O))C5(CCC(C4(C5(=C3OC4)))O)(C)))	-10.8	342.391	5	3	2.4176	0	86.99	TRUE	TRUE
O=C6(N=C(NC3(=NC(CC2(=CC=1(OCOC=1C=C2)))=C(N3C)CC5(=CC=4(OCOC=4C=C5))))C(N6C)=O)	-10.8	475.461	9	1	2.4176	5	116.51	TRUE	TRUE
O2(C3(C=CC(=CC=CC(=CC=CC=C(C=CC=C(C=C=C1(C(O)(CC(O)CC1(C)C)C))C)C)C)C)(C(CC(CC23(C))O)(C)C))	-10.8	600.884	4	3	8.7184	9	73.22	FALSE	FALSE
S(=O)(=O)(OC5(C(O)C(O)C(OC(C(C)C)CCC(C4(C3(C(C2(O)(C(C1(C(CC(O)CC1)C(C2)O)(C))CC3))C(C4)O)(C)))C)OC5))O	-10.8	664.855	11	7	1.7863	9	203.44	FALSE	FALSE
O6(C=1(C(=CC2(=C(C=C(C2(=C(C=1)C))CC=4(C3(=C(C=C5(OCC(C5(=CC3=C(C=4)C))C))C)))C))C(C6)C))	-10.8	436.595	2	0	7.71248	2	18.46	TRUE	FALSE
O=C1(N7(C(C(=O)NC(C(=O)N5(C(C(=O)NC(C(NC(C(N2(C(C(NC1C(CC)C)=O)CCC2))=O)CC(C)C)=O)CC=4(C3(=C(C=CC=C3)NC=4)))CCC5))CC6(=CC=CC=C6))CCC7))	-10.8	851.062	7	5	2.9711	8	193.12	TRUE	FALSE
O(C1(=C(O)C=C(O)C=C1O))C4(=C(O)C(O)=C(OC3(=CC(O)=C(OC2(=CC(O)=C(O)C(=C2)O))C(=C3)O))C(=C4)O)	-10.8	530.394	14	11	3.8251	6	250.22	FALSE	FALSE
O=C(OCC(CCCC(C4(C3(C(C2(C(C1(C(O)(CC(O)CC1)C(C2)O)(C))CC3))CC4)(C)))C)C)C	-10.8	478.714	5	3	5.0975	7	86.99	TRUE	FALSE
[Br]C2(=CC=1(NC=C(C=1C=C2)C=5(NC(C(=O)C=4(C3(=C(C=CC=C3)NC=4)))=NC=5)))	-10.8	405.255	2	3	5.0328	3	77.33	TRUE	FALSE
O=C3(C(C1(=CC(O)=C(O)C=C1))=C2(N(C(=O)C(=C2C4(=C3C=C(O)C(=C4)O))C5(=CC(O)=C(O)C=C5))CCC6(=CC(O)=C(O)C=C6)))	-10.8	581.533	10	8	3.9347	5	199.22	FALSE	FALSE
O=[N+]([O-])C5(=C(NN=C(C4(C3(C(C2(C(C1(C(CC(O)CC1)=CC2)(C))CC3))CC4)(C)))C)C=CC(=C5)[N+](=O)[O-])	-10.8	496.608	7	2	6.2307	5	130.9	TRUE	FALSE
OC23(C1(C(O)CC(O)C(C1CCC2C4(CCC(C4(CC3O)(C))C(C=C(C(C(C)C)C)C)C))C)(C))	-10.8	476.742	4	4	5.1832	4	80.92	TRUE	FALSE
ClC(C=CC=C(Cl)C1(OC(C)CC1Cl))=CC=CC=CC=CC=CC(O)=C3(C(=O)N(C2(OCC(O)C(C2O)O))C(C3=O)CC(=O)N)	-10.8	685.985	9	5	2.704	11	179.85	TRUE	FALSE
O5(C(C(C)C)(CCC(C4(C2(C(C1(=CCC3(CC(O)CCC3(C1CC2)(C))))CC4)(C)))C)C5C)	-10.8	428.701	2	1	7.1561	5	32.76	TRUE	FALSE
O5(C(C(C)C)(CCC(C4(C2(C(C1(=CCC3(CC(O)CCC3(C1CC2)(C))))CC4)(C)))C)C5C)	-10.8	428.701	2	1	7.1561	5	32.76	TRUE	FALSE
[Br]C2(=CC=1(NC=C(C=1C=C2)C=CNC(=O)C(=O)C=4(C3(=C(C(O)=CC=C3)NC=4))))	-10.8	424.254	3	4	2.4176	4	97.98	TRUE	TRUE
S(=O)(=O)(OC1(=CC(=C(O)C=C1)CC4(C5(O)(CC(CCCCC3(O)(C2(C(OC(C)(C)CCC2)CCC3C)(C)))(C)C(C4(C)C)CC5))))O	-10.8	650.919	7	4	7.3852	9	133.52	FALSE	FALSE
O=C4(C=C3(C(C2(C(C1(C(C(C(C=CCC(C)C)C)CC1)(C)CC2))CC3O))(C)CC4))	-10.8	398.631	2	1	6.3437	4	37.3	TRUE	FALSE
OC3(CC2(=CCC4(C1(C(C(C(C=CC(C(C)C)C)C)CC1)(C)CCC4(C2(C)CC3)))))	-10.8	398.675	1	1	7.4107	4	20.23	TRUE	FALSE
O=C1(N(C(CC(O)(C(=O)O)C(C)C)C(C1=C(O)C=CC2(C3(C(C=CC2C)CCCC3)))=O)C)	-10.8	445.556	5	3	2.4176	6	115.14	TRUE	TRUE
O=C1(C=CC(=O)C(O)C(=CC(CC=CC3(C12(C(=O)NC(C2C(C)C4(C3O4)(C))CC=6(C5(=C(C=CC=C5)NC=6)))))C)C)	-10.8	528.649	5	3	3.8324	2	111.79	TRUE	FALSE
O=C4(N1(C(=C(NC(=C1)C2(=CC=C(O)C=C2))CC3(=CC=CC=C3))N=C4CC5(=CC=CC=C5)))	-10.8	407.473	4	2	2.4176	5	70.91	TRUE	TRUE
OC23(C(C1(C(CC(O)CC1)C(C2)O)(C))CCC4(C3C(O)CC4C(CCC(=C)C(CO)C)C)(C))	-10.8	464.687	5	5	2.4176	6	101.15	TRUE	TRUE
O=C4(C=C3(C(C2(C(C1(C(C(C(C=CC(C(C)C)C)C)CC1)(C)CC2))CC3))(C)CC4))	-10.8	396.659	1	0	7.6189	4	17.07	TRUE	FALSE
O5(C(C(C)C)(CCC(C4(C3(C(C2(C(C1(C(CC(O)CC1)=CC2)(C))CC3))CC4)(C)))C)C5C)	-10.8	428.701	2	1	7.1561	5	32.76	TRUE	FALSE
O=C(OC1(OC(C(O)C(C1O)O)COC3(OC(C(OC2(OC(C(O)C(C2O)O)C))C(C3O)O)CO)))C68(C(C5(=CCC7(C4(C(C(C(O)CC4)(CO)C)CCC7(C5(C)CC6)(C))(C))))CC(C)(C)CC8)	-10.8	943.134	18	11	0.1405	9	294.98	FALSE	FALSE
O6(C(OC1(C(OC(C1O)CO)OC(C(C)C)CCC(C5(C4(C(C3(O)(C(C2(C(C(O)C(O)CC2)C(C3)O)(C))CC4))C(C5)O)(C)))C))C(OC)C(O)C(C6)OC)	-10.8	760.959	14	8	0.7015	12	217.22	FALSE	FALSE
O=C1(OC(CC(OC(=O)C)CC(C)C)(C)C5(C14(C(C3(=C(C2(C(C(C(O)CC2)(C)C)CC3)(C))CC4))(CC5)C)))	-10.8	514.747	5	1	6.7601	5	72.83	FALSE	FALSE
O=C4(N1(C(C(=NC(=C1)C2(=CC=C(O)C=C2))CC3(=CC=CC=C3))=NC4=CC5(=CC=C(O)C=C5)))	-10.8	421.456	5	2	2.4176	4	85.49	TRUE	TRUE
O=C3(C(=O)CCC(=O)C12(C(=O)NC(C1C(C)=C(C(C2C=CCC(C=C3C)C)O)C)CC=5(C4(=C(C=CC=C4)NC=5))))	-10.8	528.649	5	3	4.1683	2	116.33	TRUE	FALSE
O=C(C(=CC=CC(=CC=CC=C(C=CC=C(C=C=C1(C(O)(CC(OC(=O)C)CC1(C)C)C))C)C)C)C)C=C2(C(O)(CC(O)CC2(C)C)C)	-10.8	658.92	6	3	8.4518	10	104.06	FALSE	FALSE
OC5(CC4(C(C3(C(C2(C(C(C(C1(C(C(C(C)C)C)C1))C)CC2)(C)CC3))=CC4))(C)CC5))	-10.8	412.702	1	1	7.4906	4	20.23	TRUE	FALSE
OC4(CC3(=CCC5(C2(C(C(C1(C(C(C(C)C)CC1)C)(C))CC2)(C)CC=C5(C3(C)CC4)))))	-10.8	410.686	1	1	7.5548	2	20.23	TRUE	FALSE
O=C4(C3(C2(O)(C(C1(C(C(O)C(O)CC1)C(C2)O)(C))CCC3(C)C(C4)C(CCC(=C)C(CO)C)C)))	-10.8	478.67	6	5	2.4176	6	118.22	TRUE	TRUE
O=C4(C3(C2(O)(C(C1(C(CC(O)CC1)C(C2)O)(C))CCC3(C)C(C4)C(CCC(O)C(C)C)C)))	-10.8	450.66	5	4	2.4176	5	97.99	TRUE	TRUE
O=C2(CC(C(=O)C=C(O)C(=CC=CC(=CC=CC=C(C=CC=C(C#CC1(=C(CC(O)CC1(C)C)C))C)C)C)C)(C)C(C2)(C)C)	-10.8	596.852	4	2	9.3474	9	74.6	FALSE	FALSE
O=C(C(=CC=CC(=CC=CC=C(C=CC=C(C#CC1(=C(CC(O)CC1(C)C)C))CO)C)C)C)C=C2(C(O)(CC(O)CC2(C)C)C)	-10.8	614.867	5	4	7.3408	9	97.99	FALSE	FALSE
O=C(OCC(=C)CC(=C)C(O)CCO)C(O)(CC7(OC6(OC(C(C=CC5(OC4(OC3(C(O)C(=C)C(C(O)CC(C2(OC1(OCCCC1)(CCC2C)))C)OC3CC4))(CC5)))C)CC(=C6)C)(C(O)CC7)))C	-10.8	959.224	15	6	5.918	17	212.29	FALSE	FALSE
O1(OC45(C=CC12(C(=CCC3(C2CCC3C(C=CC(C(C)C)C)C)(C))C4(CCC(C5)O)C)))	-10.8	426.641	3	1	6.3937	4	38.69	TRUE	FALSE
O=C2(OC(=CC(=CC=CC=CC=C(C#CC1(=C(CC(OC(=O)C)CC1(C)C)C))C)C)C=C2C=CC34(OC(CC3(O)C)CC4(C)C))	-10.8	612.807	6	1	7.6949	7	82.06	FALSE	FALSE
OC23(C(C1(C(CC(O)CC1)C(C2)O)(C))CCC4(C3C(O)C(O)C4C(CCC5(C(CO)C5))C)(C))	-10.8	466.659	6	6	2.0782	5	121.38	TRUE	FALSE
O1(C7(=C(OC2(=C1C(O)=CC(=C2)OC6(=C(O)C=C(OC5(=C4(OC3(=C(C=C(O)C=C3O)OC4=C(O)C=C5O))))C=C6O)))C(O)=CC(=C7OC8(=CC(O)=CC(=C8)O))O))	-10.8	742.554	18	11	7.6211	6	287.14	FALSE	FALSE
O1(C3(N4(CCC1CCCCCCC2(C5(N(CCC2)CCC(CCCCCCC3(O)CCC4)O5)))))	-10.8	462.719	5	1	5.4501	0	45.17	TRUE	FALSE
OC2(C=C(C(C=CC(=CC=CC(=CC=CC=C(C=CC=C(C=CC1(=C(CC(O)CC1(C)C)C))C)C)C)C)C(C2)(C)C)C)	-10.8	568.886	2	2	10.4033	10	40.46	FALSE	FALSE
O=C1(N=C(N(C)C2(=C1N(C=N2)CC=C(CCC4(C3(C(O)(C(CCC3)(C)C)CCC4C))(C))C))C)	-10.8	454.659	6	1	5.15852	5	72.94	TRUE	FALSE
OC3(CC2(=CCC4(C1(C(C(C(CC=C(C(C)C)C(C)C)C)CC1)(C)CCC4(C2(C)CC3)))))	-10.8	426.729	1	1	8.1909	5	20.23	TRUE	FALSE
O=C(C(=CC=CC(=CC=CC=C(C=CC=C(C=CC1(C(=CC(O)CC1(C)C)C))C)C)C)C)CC2(O)(C(=C)CC(O)CC2(C)C)	-10.8	600.884	4	3	8.7771	11	77.76	FALSE	FALSE
O=C2(C(=C(C=CC(=CC=CC(=CC=CC=C(C=CC=C(C=CC1(=C(CCCC1(C)C)C))C)C)C)C)C(C)(C)C(C2)O)C)	-10.7	566.87	2	1	10.7556	10	37.3	FALSE	FALSE
OC3(CC2(=CCC4(C1(C(C(C(C=CC(C(=C)C)C(C)C)C)CC1)(C)CCC4(C2(C)CC3)))))	-10.7	424.713	1	1	7.9669	5	20.23	TRUE	FALSE
[Br]C2(=CC=1(NC=C(C=1C=C2)C=C3(NC(=O)C(CCCN=C(N)N)NC3=O)))	-10.7	419.283	3	5	2.4176	5	138.39	TRUE	TRUE
O=C1(C5(=C(OC(=C1)C2(=CC=C(O)C=C2))C=C(OC3(OC(C(O)C(C3O)O)COC(=O)C=CC4(=CC=C(O)C=C4)))C=C5O))	-10.7	578.526	12	6	2.0198	7	196.35	FALSE	FALSE
[Br]C2(=CC=1(NC=C(C=1C=C2)C=5(NC(C(=O)C=4(C3(=C(C=C(O)C=C3)NC=4)))=NC=5)))	-10.7	421.254	3	4	2.4176	3	97.56	TRUE	TRUE
OC4(CC3(C(C2(C(C1(C(C(C(CCC(C(C)C)C)C)CC1)(C)CC2))=CC3))(C)CC4))	-10.7	400.691	1	1	7.6347	5	20.23	TRUE	FALSE
O4(C(OCC3(OC(N2(C1(=NC=NC(=C1C(=C2)C#N)N)))C(C3O)O))C(O)C(O)C(C4CO)O)	-10.7	453.408	14	7	-3.67912	5	229.59	FALSE	FALSE
OC3(CC2(=CC=C4(C1(C(C(C(C=CC(C(=C)C)C)C)CC1)(C)CCC4(C2(C)CC3)))))	-10.7	394.643	1	1	7.2509	4	20.23	TRUE	FALSE
[Br]C2(=CC=1(NC=C(C=1C=C2)C=CNC(=O)CNC(=O)C(NC(=O)C(N)CC=3(N=CNC=3))CC4(=CC(O)=C(O)C=C4)))	-10.7	610.469	7	8	1.5653	11	198.25	FALSE	FALSE
OC34(C(C2(C(O)(C1(O)(C(C(C(C=CC(C(O)(C)C)CO)C)CC1O)(C)CC2))CC3O))(CCC(C4O)O)C)	-10.7	528.683	9	9	-0.165	5	182.07	FALSE	FALSE
OC2(C(=C(C#CC(=CC=CC(=CC=CC=C(C=CC=C(C=CC1(=C(C(O)C(O)CC1(C)C)C))C)C)C)C)C(C)(C)CC2O)C)	-10.7	598.868	4	4	7.9362	8	80.92	FALSE	FALSE
O6(C(OC1(C(OC(C1O)C(O)CO)OCCC(C(C)C)CCC(C5(C4(C(C3(O)(C(C2(C(C(O)C(O)CC2)C(C3)O)(C))CC4))C(C5O)O)(C)))C))C(OC)C(O)C(C6)O)	-10.7	821.011	16	11	-0.9832	14	268.68	FALSE	FALSE
S1(C3(=NC(C1)C(=O)NC(C=2(SCC(N=2)C(=O)NC(C(N5(C(C4(=NC(C(NC3C(C)C)=O)C(O4)C))CCC5))=O)CC6(=CC=CC=C6)))CC7(=CC=CC=C7)))	-10.7	743.956	10	3	2.8004	5	153.92	TRUE	FALSE
O=C1(OCC(C(=O)O)(C)C4(C(C1)(C3(C(C=2(C(=COC=2)CC3))(CO)CC4))C))	-10.7	362.422	5	2	2.4176	2	96.97	TRUE	TRUE
OC14(C(=CC(O)C2(C1(CCC(C2)O)C)(O))C3(C(C(C(CCC(=C)C(C)C)C)CC3)(C)CC4))	-10.7	446.672	4	4	2.4176	5	80.92	TRUE	TRUE
OC14(C(=CC(O)C2(C1(CCC(C2)O)C)(O))C3(C(C(C(CCC(C(C)C)CC)C)CC3)(C)CC4))	-10.7	462.715	4	4	5.2254	6	80.92	TRUE	FALSE
O1(C25(C(C=3(CCC4(C(C=3(C(C12)O))CCC4C(CCC(=C)C(C)C)C)(C)))(CCC(C5)O)C))	-10.7	428.657	3	2	5.801	5	52.99	TRUE	FALSE
O=C(OC(C(CCC(C4(C2(C(C1(=CC(O)C3(O)(CC(O)CCC3(C1CC2)(C))))CC4)(C)))C)C)(C)C)C	-10.7	490.725	5	3	5.4061	6	86.99	TRUE	FALSE
O=C4(C=C3(C(C2(C(C1(C(C(C(CCC(=C(C)C)CC)C)CC1)(C)CC2))CC3O))(C)CC4))	-10.7	426.685	2	1	7.268	5	37.3	TRUE	FALSE
O=C=NC1(=C(C=CC(=C1)NC(=O)OCC(COC(=O)NC2(=CC(N=C=O)=C(C)C=C2))(COC(=O)NC3(=CC(N=C=O)=C(C)C=C3))CC)C)	-10.7	656.652	12	3	6.95606	13	203.28	FALSE	FALSE
O=C2(C=C1(C(CCC(C1)O)(C)C4(C2C3(C(C(C(C=CC(C(C)C)C)C)CC3)(C)CC4))))	-10.7	412.658	2	1	6.5897	4	37.3	TRUE	FALSE
O5(C(C(C)C)(CCC(C4(C2(C(C1(C(O)C=C3(CC(O)CCC3(C1CC2)(C))))CC4)(C)))C)C5)	-10.7	430.673	3	2	5.7384	5	52.99	TRUE	FALSE
O=C2(C1(C(C(O)C(O)C(C1)O)C(O)CC2C3(C(C(C(C=CC(C(C)C)C)C)CC3)(CCO)C))(CO))	-10.7	496.685	7	6	1.9169	8	138.45	TRUE	FALSE
O5(C(OCCC(C(C)C)CCC(C4(C3(C(C2(O)(C(C1(C(CC(O)CC1)C(C2)O)(C))CC3))C(C4O)O)(C)))C)C(O)C(C5C(OC)CO)O)	-10.7	672.897	11	8	1.5827	12	189.53	FALSE	FALSE
O6(C(OC1(C(OC(C1O)CO)OC(C(C)C)CCC(C5(C4(C(C3(O)(C(C2(C(CC(O)CC2)C(C3)O)(C))CC4))C(C5)O)(C)))C))C(OC)C(O)C(C6)O)	-10.7	730.933	13	8	1.0766	11	207.99	FALSE	FALSE
O=C1(C(OC2(CCC(C(C2(CC1)(C))(O)CCC5(C4(C3(OC(C)(C)C(O3)CC4)(CCC5C))(C)))C))(C)C)	-10.7	490.725	5	1	6.1971	3	64.99	TRUE	FALSE
[Br]C1(C(OC2(CCC(OC2(CC1)(C))(C5(OC(C4(OC(C3(OC(C(O)(C)C)CC3)(C))CC4)(C))CC5))C))(C)C)	-10.7	587.636	6	1	6.2292	4	66.38	FALSE	FALSE
[Br]C4(C(OC(C3(OC2(C(OC(C(=C)CCC1(OC(C(O)(C)C)CCC1(O)C))CC2)(C)CC3)))CC4)(C)C)	-10.7	573.609	6	2	5.5987	6	77.38	FALSE	FALSE
O=C(C(C)C)CCC(C4(C3(C(C2(C(C1(C(CC(O)CC1)=CC2)(C))CC3))CC4)(C)))C	-10.7	400.647	2	1	6.5677	5	37.3	TRUE	FALSE
OC1(C3(=C(C2(CCC(C=C2(C1))O)(C))CCC4(C3CCC4C(C=CC(C(C)C)C)C)(C)))	-10.7	412.658	2	2	6.4457	4	40.46	TRUE	FALSE
O=C4(C=CC5(C3(C(C2(C(C(O)(C1(C(OC(C(C)C)CC1)O))CC2)(C)CC3))CCC5(C4)))(C))	-10.7	430.629	4	2	2.4176	2	66.76	TRUE	TRUE
O=C5(C=C4(C(C3(C(C2(C(C(O)(C1(C(OC(C(C)C)CC1)O))CC2)(C)CC3))CC4))(C)CC5))	-10.7	430.629	4	2	5.019	2	66.76	TRUE	FALSE
O=C2(OC1(C(C(OC(C1)C=CCC=CC(C)=CC3(OC(CC=CC=C2)CC(O)C3C))CC=CCC(O)C(=O)OCC(=C)C(C(O)CC)C)(CO)C))	-10.7	712.921	10	4	5.3774	11	151.98	FALSE	FALSE
O=C(NC1(=NC=2(CCC=3(N=C(NC=3(C(C=2(N1))C))NC(=O)C=C(C)C))))C4(=CC=CC=C4)	-10.7	404.474	4	4	2.4176	4	115.56	TRUE	TRUE
O=C2(C1(=CC(=O)CCC1(C3(CCC4(C(C3(C2))CCC4C(CC=CC(OO)(C)C)C)(C)))C))	-10.7	428.613	4	1	6.1641	5	63.6	TRUE	FALSE
O2(C(C1(C(O)C(C(=C)C)CC1))CCC(C2)=CCCC=C4(COC(C3(C(O)C(C(=C)C)CC3))CC4))	-10.7	470.694	4	2	5.9038	7	58.92	TRUE	FALSE
O=[N+]([O-])C4(=CC=C(C(=O)OCC3(C2(C(C1(=C(C(=O)OC1)C(C2O)O))(CCC3)C))(C))C=C4)	-10.7	431.441	8	2	2.4176	4	136.2	TRUE	TRUE
O=C1(N(CC(=O)NC(C(=O)NCC(=O)NCC(CC(NC(C(C(NC2(C(=C1)NC(=O)C2))=O)O)C(O)C(O)CC=CC=CC3(=CC=C(OCC)C=C3))=O)O)CC4(=C(NC5(=C4C=CC=C5))C(=O)O))C)	-10.7	930.969	13	12	-2.1367	11	338.15	FALSE	FALSE
O3(C(O)C4(C2(C(O)CC5(C1(C(C(CCC1)(C)C)CCC5(C2CC=C4(C3)))(C)))(C)))	-10.7	374.565	3	2	2.4176	0	49.69	TRUE	TRUE
O=C4(C3(=C(O)C2(=C(C1(OC(=O)CC1OC2C))C=C3C(=O)C=C4C5(OC(C(=O)C(C5)O)C)(O))))	-10.7	444.392	10	3	0.5728	1	156.66	TRUE	TRUE
O=C1(OC5(C(O)(CCC=C(CCC6(C(CCC(C1(O)CCC2(C(=O)OC3(C(O)(CCC=C(C)CCC4(C(CCC2C3)(O4)C))C)))C5)(O6)C))C)C))	-10.7	686.927	9	3	6.3953	3	138.35	FALSE	FALSE
O=C3(C=C2(C1(O)(C(C(C(O)(C(O)CCC(CO)C)C)CC1)(CCC2C4(C3(O)CC(O)C(C4)O)(C))C)))	-10.7	496.641	8	7	0.8264	6	158.68	TRUE	FALSE
O6(C(OCC5(OC(OC(C(C)C)CCC(C4(C3(C(C2(O)(C(C1(C(CC(O)CC1)C(C2)O)(C))CC3))C(C4)O)(C)))C)C(C5O)O))C(OC)C(O)C(C6)O)	-10.7	730.933	13	8	1.0766	11	207.99	FALSE	FALSE
S(=O)(=O)(OCC3(OC(OC1(OC(C(O)C(C1O)O)COS(=O)(=O)C2(=CC=C(C)C=C2)))C(O)C(C3O)O))C4(=CC=C(C)C=C4)	-10.7	650.677	15	6	-1.95396	10	235.81	FALSE	FALSE
OC4(CC3(C(C2(C(C1(C(C(C(CCCC(C)C)C)CC1)(C)CC2))=CC3))(C)CC4))	-10.7	386.664	1	1	7.3887	5	20.23	TRUE	FALSE
O=C3(C=C(C(O)(C=CC=1(C(=O)OC(C=1)=CC(=CC=CC=CC=C(C=C=C2(C(O)(CC(OC(=O)C)CC2(C)C)C))C)C))C(C3)(C)C)C)	-10.7	628.806	7	2	7.1753	8	110.13	FALSE	FALSE
O4(C(OCC1(C(O)C(O)CC2(C1CC=C3(C2CCC(C3)(C=C)C))(C))(C))C(O)C(O)C(C4CO)O)	-10.7	482.614	8	6	0.8797	5	139.84	TRUE	FALSE
OC3(CC2(=CCC4(C1(C(C(C(CCC(=C(C)C)CC)C)CC1)(C)CCC4(C2(C)CC3)))))	-10.7	412.702	1	1	8.089	5	20.23	TRUE	FALSE
O2(C3(C=CC(=CC=CC(=CC=CC=C(C=CC=C(C=C=C1(C(O)(CC(O)CC1(C)C)C))C)C)C)CO)(C(CC(CC23)O)(C)C))	-10.7	602.856	5	4	7.3007	10	93.45	FALSE	FALSE
O=C2(C=C1(C(CCC(C1)O)(C)C5(C2C4(C(C(C(CCC(C3(C(C)C3))C)C)CC4)(C)CC5))))	-10.7	426.685	2	1	6.8137	5	37.3	TRUE	FALSE
O=C3(C=C2(C1(O)(C(C(C(O)(C(O)CCC(O)(C)C)C)CC1)(CCC2C5(C3CC(OC(=O)C4(=CC=CC=C4))CC5)(C))C)))	-10.7	568.751	7	4	4.7479	7	124.29	TRUE	FALSE
O=C3(C=C1(C(CCC2(C1CCC2C(CCCC(C)C)C)(C))C4(C3(O)CC(O)CC4)(C)))	-10.7	416.646	3	2	5.6826	5	57.53	TRUE	FALSE
S1(C2(=NC(C1)C=C(C(=O)NC(C(=O)N(C(C(=O)NC(C(N3(C(C(OC(CC(CC(C2C)O)C)C(C)(C)C)=O)CCC3))=O)C(CC)C)C)C)CC4(=CC=C(OC)C=C4))C))	-10.7	826.114	10	3	4.9363	5	166.94	TRUE	FALSE
S1(C2(=NC(C1)C=C(C(=O)NC(C(=O)N(C(C(=O)N(C)C(C(N3(C(C(OC(CC(CC(C2C)O)C)C(C)C)=O)CCC3))=O)C(CC)C)C)C)CC4(=CC=C(OC)C=C4))C))	-10.7	826.114	10	2	4.8884	6	158.15	TRUE	FALSE
O=C5(NC(=CC(C4(C2(C(C1(=CCC3(CC(N)CCC3(C1CC2)(C))))CC4)(C)))C)C(=C5)C(C)C)	-10.7	436.684	2	2	6.1249	3	55.12	TRUE	FALSE
O=C4(OC(C3(OC2(C(OC(C(=C)CCC(O)C1(OC(C(O)(C)C)CC1)(C))CC2)(C)CC3)))(C)CC4)	-10.7	480.642	7	2	2.4176	7	94.45	TRUE	TRUE
O=C(C=C(O)C(=CC=CC(=CC=CC=C(C=CC=C(C#CC1(=C(CC(O)CC1(C)C)C))C)C)C)C)C2(C(CC(C2)O)(C)C)(C)	-10.7	598.868	4	3	9.1392	9	77.76	FALSE	FALSE
OC3(CC2(=CC=C4(C1(C(C(C(C=CC(C(C)C)C)C)CC1)(C)CC=C4(C2(C)CC3)))))	-10.7	394.643	1	1	7.2509	4	20.23	TRUE	FALSE
O=C1(C5(=C(OC=C1C2(=CC=C(O)C=C2))C=C(OC3(OC(C(O)C(C3OC4(OC(C(O)C(C4O)O)CO))O)CO))C=C5O))	-10.7	594.522	15	9	-2.1259	7	249.2	FALSE	FALSE
O=C1(C4(=C(OC(=C1)C2(=CC(O)=C(O)C=C2))C=C(OC3(OC(C(O)C(C3O)O)CO))C=C4O))	-10.7	448.38	11	7	-0.2445	4	190.28	FALSE	FALSE
O=C1(C4(=C(OC(=C1)C2(=CC=C(O)C=C2))C=C(OC3(OC(C(O)C(C3O)O)CO))C=C4O))	-10.7	432.381	10	6	0.0499	4	170.05	TRUE	FALSE
OC(C=CCC(C4(C3(C(C2(C(C1(C(CC(O)CC1)=CC2)(C))CC3))CC4)(C)))C)(C)C	-10.7	400.647	2	2	6.2796	4	40.46	TRUE	FALSE
O=C2(C1(=CC(=O)CCC1(C3(CCC4(C(C3(C2))CCC4C(CCC(=C)C(C)C)C)(C)))C))	-10.7	410.642	2	0	6.942	5	34.14	TRUE	FALSE
O=C2(C(=C(C=CC(=CC=CC(=CC=CC=C(C=CC=C(C=CC1(C(=CC(=O)CC1(C)C)C))C)C)C)C)C(C)(C)CC2O)C)	-10.7	580.853	3	1	9.7905	10	54.37	FALSE	FALSE
O=C(C=CC(C4(C3(C(C2(C(C1(C(CC(O)CC1)=CC2)(C))CC3))CC4)(C)))C)C	-10.7	370.577	2	1	5.7076	3	37.3	TRUE	FALSE
O5(C(OCCC(C(C)C)CCC(C4(C3(C(C2(O)(C(C1(C(C(O)C(O)CC1)C(C2)O)(C))CC3))C(C4O)O)(C)))C)C(O)C(O)C(C5)OC)	-10.7	658.87	11	8	1.1926	10	189.53	FALSE	FALSE
O6(C(OC1(C(OC(C1O)CO)OCC(C=CC(C5(C4(C(C3(C(C2(C(CC(O)CC2)C(C3)O)(C))CC4))C(C5)O)(C)))C)C(C)C))C(OC)C(O)C(C6)OC)	-10.7	740.972	12	6	2.6394	12	176.76	FALSE	FALSE
O=C2(C1(=C(O)C(=CC=C1C(=O)C3(=C2C=CC(=C3O)CC(OC5(OC(C(OC4(OC(C(O)CC4)C))CC5)C))(CC(=O)O)C))C7(OC(C(OC6(OC(C(O)CC6)C))C(C7)O)C)))	-10.7	828.905	15	6	3.9437	11	237.2	FALSE	FALSE
O=C1(C(=O)C=C(C)C5(=C1CC4(C3(C(C2(C(C(C(O)CC2)(C)C)CC3)(C))CCC4C)(C))(O5)))	-10.7	426.597	4	1	5.1473	0	63.6	TRUE	FALSE
O1(C24(C(C3(CCC(CC3(C(C12)O)(O))O)(C))CCC5(C4CCC5C(CCCC(C)C)C)(C)))	-10.7	434.661	4	3	2.4176	5	73.22	TRUE	TRUE
O(C2(=C(O)C=C(OC1(=C(O)C=C(O)C=C1O))C=C2O))C4(=C(OC3(=CC(O)=C(O)C(=C3)O))C(O)=C(O)C(=C4)O)	-10.7	530.394	14	11	3.8251	6	250.22	FALSE	FALSE
OC4(C(C3(C(C2(C(=C1(C(C(C(CCC(C(C)C)C)C)CC1)(C)CC2))CC3))(C)CC4))C)	-10.7	414.718	1	1	8.0248	5	20.23	TRUE	FALSE
O=C2(C=1(C(=O)OC5(C=1)(C(C=C(C)C(CC=C(C4(C2(C3(C(C(O)C(C)CC3C)C=C4))C))C)O)CC(OC)=C(C5)C)))	-10.7	536.709	6	2	5.2266	1	93.06	FALSE	FALSE
O=C2(C1(=C(O)C(=CC=C1C(=O)C3(=C2C=CC(=C3O)CC(OC5(OC(C(OC4(OC(C(=O)C=C4)C))CC5)C))(CC(=O)O)C))C8(OC(C(OC7(OC(C(OC6(OC(C(=O)C=C6)C))CC7)C))C(C8)O)C)))	-10.7	934.985	17	4	4.8223	13	249.34	FALSE	FALSE
O=C2(C(=C(C#CC(=CC=CC(=CC=CC=C(C=CC=C(C(O)=CC(=O)C1(C(CC(C1)O)(C)C)(C))C)C)C)C)C(C)(C)CC2O)C)	-10.7	612.851	5	3	8.3182	9	94.83	FALSE	FALSE
OC3(CC2(=CC=C4(C1(C(C(C(C=CC(C(C)C)C)C)CC1)(C)CC=C4(C2(C)CC3)))))	-10.7	394.643	1	1	7.2509	4	20.23	TRUE	FALSE
O=C(OC7(C(O)CC8(C4(C(C2(C56(C3(C(C1(OC(C)(C)C(C1)C)(OC3(C2)))(C)OC6(OC4C5)))))CCC8(C7)))(C)))C	-10.7	516.675	7	1	4.1916	1	83.45	TRUE	FALSE
OC4(CC3(C(C2(C(C1(C(C(C(C=CC(C(C)C)C)C)CC1)(C)CC2))=CC3))(C)CC4))	-10.7	398.675	1	1	7.4107	4	20.23	TRUE	FALSE
O=C4(C3(=C(OC1(OC(C(O)C(C1O)O)CO))C=C(OC2(OC(C(O)C(C2O)O)CO))C=C3OC4=CC5(=CC(O)=C(O)C=C5)))	-10.7	610.521	16	10	-2.9286	7	265.52	FALSE	FALSE
OC3(CC2(=CCC4(C1(C(C(C(CC(C=CC(C)C)C)C)CC1)(C)CCC4(C2(C)CC3)))))	-10.7	412.702	1	1	7.8008	5	20.23	TRUE	FALSE
O=C(C2(=NC=1(NC=4(C=CC=CC=4(C=1C3(=C2NC(N(C)C)=N3))))))C=6(C5(=C(C=CC=C5)NC=6))	-10.7	394.438	4	3	2.4176	3	93.46	TRUE	TRUE
[Br]C4(C(OC(C3(OC2(C(OC(C(O)(CCC(O)C1(OC(C(OC(=O)C)(C)C)CC1)(C))C)CC2)(C)CC3)))(C)CC4)(C)C)	-10.7	647.688	8	2	5.7544	8	103.68	FALSE	FALSE
O=C1(C=C(CC2(C1C(C(=O)C4(C2(C=C3(N(C(=O)CCC3(C)C45(COC(C5)=O))CC6(OC(=O)C(C6)C)))C))C))C)	-10.7	523.626	7	0	3.3903	2	107.05	TRUE	FALSE
O=C2(C=C1(C(CCC(C1)O)(C)C4(C2C3(C(C(C(C=CC(C(C)C)C)C)CC3)(C)CC4))))	-10.7	412.658	2	1	6.5897	4	37.3	TRUE	FALSE
O5(C(OC(C(C)C)CCC(C4(C3(C(C2(O)(C(C1(C(CC(O)CC1)C(C2)O)(C))CC3))C(C4)O)(C)))C)C(O)C(C5CO)OC)	-10.6	598.818	9	6	2.6133	9	149.07	FALSE	FALSE
O=C1(C5(=C(OC(=C1)C3(=CC(OC2(OCC(O)C(C2O)O))=C(O)C=C3))C=C(OC4(OC(C(O)C(C4O)O)CO))C=C5O))	-10.6	580.495	15	9	-2.1323	6	249.2	FALSE	FALSE
O=C2(C=C(C(C=CC(=CC=CC(=CC=CC=C(C=CC=C(C=CC1(C(=CC(O)CC1(C)C)C))C)C)C)C)C(C2)(C)C)C)	-10.6	566.87	2	1	10.4674	10	37.3	FALSE	FALSE
O=C3(C=C2(C1(O)(C(C(C(O)(C(O)CCC(O)(C)C)C)CC1)(CCC2C4(C3CC(O)CC4)(C))C)))	-10.6	464.643	6	5	2.4176	5	118.22	TRUE	TRUE
OC48(C=C(C1(=NC=CC2(=C1NC=3(C=CC=CC2=3))))C7(CCN(CC67(C4N5(C(C=CCCCC5)C6)))CCCCC=CCC8))	-10.6	548.775	4	2	6.8558	1	55.39	FALSE	FALSE
O=C1(C4(=C(OC(C1)C3(=CC(OC2(OC(C(O)C(C2O)O)CO))=C(O)C=C3))C=C(OC)C=C4O))	-10.6	464.423	11	6	-0.0084	5	175.37	FALSE	FALSE
O=C(O)C34(C2(C(C1(C(C(C(C(=O)C)=CC1)C=O)(C)C(C2)O))(CCC3C(CCC4)(C)C)C))	-10.6	430.585	4	2	2.4176	3	91.67	TRUE	TRUE
S(=O)(=O)(OC6(C(OC2(OC3(C(OC1(OC(C(OS(=O)(=O)O)C(C1O)O)CO))C(C2O)OC3)))C(O)C(OC4(C5(OCC4OC(C5O)O)))OC6CO))O	-10.6	790.677	23	10	-8.0034	12	372.11	FALSE	FALSE
OC23(C(C1(C(CC(O)CC1)C(C2)O)(C))CCC4(C3C(O)C(O)C4C(CCCC(CO)C)C)(C))	-10.6	468.675	6	6	2.4683	6	121.38	TRUE	FALSE
O3(C24(C1(NCCCCC=CCCC18(CN(CCCCC=CCC2)CCC8(C(C34)C5(=NC=CC6(=C5NC=7(C=CC=CC6=7))))))))	-10.6	550.791	4	2	7.258	1	56.48	FALSE	FALSE
O=C2(OC(C=CCC(O)C(O)C(=C)C1(OC(CC1)C6(OC(C5(OC4(OC(C3(OC2C(=C)CC3O))C(=C)C(C)C4)(C(=C)CC5)))CC=C6)))C7(OCCC(C7C)C)(O))	-10.6	768.941	12	4	4.2658	1	162.6	FALSE	FALSE
[Br]C1(=C([Br])C=C(O)C2(=C1NC=C2C5(NCC(C=4(C3(=C(C=C([Br])C=C3)NC=4)))N(C5)C)))	-10.6	583.122	3	4	5.9597	2	67.08	FALSE	FALSE
OC3(C=C1(C(CCC2(C1CCC2C(C=CC(C(C)C)C)C)(C))C4(C3CC(O)CC4)(C)))	-10.6	414.674	2	2	6.3815	4	40.46	TRUE	FALSE
O=C1(C=C(CC2(C1C(C(=O)C6(C2(C=C5(N3(C4(OC(C3)CC(C4)C)(CCC5(C)C67(COC(C7)=O)))))C))C))C)	-10.6	493.644	6	0	2.4176	0	72.91	TRUE	TRUE
O=C1(C=C(CC2(C1C(C(=O)C6(C2(C=C5(N3(C4(OC(C3)CC(C4)C)(CCC5(C)C67(COC(C7)=O)))))C))C))C)	-10.6	493.644	6	0	2.4176	0	72.91	TRUE	TRUE
S2(SCC3(NC(=O)C=1(N=C(SC=1)C(NC(C6(N=C(C(C2)NC(=O)C=5(N=C(C(CC(C)C)NC(C4(N=C3OC4(C)))=O)SC=5))OC6(C)))=O)CC7(=CC=CC=C7))))	-10.6	797.023	14	4	3.8802	4	185.36	FALSE	FALSE
OC23(C(C1(C(CC(O)CC1)C(C2)O)(C))CCC4(C3C(O)C(O)C4C(CCCC(CO)C)C)(C))	-10.6	468.675	6	6	2.4683	6	121.38	TRUE	FALSE
O=C2(C(=C(C=CC(=CC=CC(=CC=CC=C(C=CC=C(C#CC1(=C(C(O)C(O)CC1(C)C)C))C)C)C)C)C(C)(C)CC2O)C)	-10.6	596.852	4	3	8.1444	8	77.76	FALSE	FALSE
OC34(C(C2(C(C1(C(C(C(CCC(=CC)C(C)C)C)CC1)(C)CC2))=CC3O))(CCC(C4)O)C)	-10.6	444.7	3	3	6.0306	5	60.69	TRUE	FALSE
OC24(C1(O)(C(C(C(CCCC(CO)C)C)C(C1O)O)(CCC2C3(C(CC(O)CC3)C(C4)O)(C))C))	-10.6	484.674	7	7	1.5832	6	141.61	TRUE	FALSE
O=C2(C1(=CC(=O)CCC1(C3(CCC4(C(C3(C2))CCC4C(C=CC(C(C)C)C)C)(C)))C))	-10.6	410.642	2	0	6.7979	4	34.14	TRUE	FALSE
O1(C25(C(C=3(CCC4(C(C=3(C(C12)O))CCC4C(CCCC(C)C)C)(C)))(CCC(C5)O)C))	-10.6	416.646	3	2	5.6349	5	52.99	TRUE	FALSE
O(C2(=C(O)C(OC1(=CC(O)=C(O)C(=C1)O))=C(O)C=C2O))C3(=C(O)C(O)=CC(=C3)OC4(=C(O)C=C(O)C=C4O))	-10.6	530.394	14	11	3.8251	6	250.22	FALSE	FALSE
O(C2(=C(O)C=C(OC1(=C(O)C=C(O)C=C1O))C=C2O))C7(=C(OC6(=CC(O)=C(OC5(=C(OC4(=CC(O)=C(OC3(=CC(O)=C(O)C(=C3)O))C(=C4)O))C(O)=CC(=C5)O))C(=C6)O))C(O)=C(O)C(=C7)O)	-10.6	902.679	23	17	7.4356	12	399.29	FALSE	FALSE
O6(C(OC1(C(OC(C1O)CO)OC(C(C)C)CCC(C5(C4(C(C3(O)(C(C2(C(CC(O)CC2)C(C3)O)(C))CC4))C(C5)O)(C)))C))C(O)C(O)C(C6)OC)	-10.6	730.933	13	8	1.0766	11	207.99	FALSE	FALSE
O=C1(OC(C=CC=C(C)C)C3(OC(CC(=O)CC(C(=O)CC(C(C(=CC(C(C(C2(OC(C1)C(C2)C))O)O)=C)C)C)O)C)CC3))	-10.6	616.792	9	3	4.3314	2	139.59	TRUE	FALSE
OC47(C=C(C1(=NC=CC2(=C1NC=3(C=CC=CC2=3))))C6(CCN(CC56(C4NCCCCC=CCC5))CCCCC=CCC7))	-10.6	550.791	4	3	7.1513	1	64.18	FALSE	FALSE
O=C1(OC(C(=O)CC(C(=O)CC5(OC4(OC3(C(OC(C2(C(C(C(C(=C1)C)(O)C)O)O2))CC3)(CC4)C))(C(C5)C)))C)CC=CC=CNC(=O)CCC)	-10.6	701.854	11	3	3.9062	6	170.22	FALSE	FALSE
OC2(C=C1(C(CCC(C1)O)(C)C4(C2C3(C(C(C(C=CC(C(C)C)C)C)CC3)(C)CC4))))	-10.6	414.674	2	2	6.3815	4	40.46	TRUE	FALSE
O=C2(C=C1(C(CCC(C1)O)(C)C4(C2C3(C(C(C(C=CC(=O)C(C)C)C)CC3)(C)CC4))))	-10.6	412.614	3	1	5.5227	4	54.37	TRUE	FALSE
O=C1(OC(CC(=O)OC(CC(=O)OC(CC=3(C=C(O)C=C(C=3(C(OC(CC(OC(CC=2(C1=C(O)C=C(O)C=2))C)=O)C)=O))O))C)C)C)	-10.6	646.642	14	4	3.3638	0	212.42	FALSE	FALSE
OC(C(C(CC(=C4(C3(C(C2(C(C1(C(CC(O)CC1)=CC2)(C))CC3))CC4)(C)))C)C)C)(CO)C	-10.6	444.7	3	3	6.0322	5	60.69	TRUE	FALSE
OC2(C=C1(C(CCC(C1)O)(C)C4(C2C3(C(C(C(CCC(=C)C(C)C)C)C(C3)O)(C)CC4))))	-10.6	430.673	3	3	5.4964	5	60.69	TRUE	FALSE
O=C2(C1(C(C(O)C(O)C(C1)O)C(O)CC2C3(C(C(C(C=CC(C)C)C)CC3)(CCO)C))(CO))	-10.6	468.631	7	6	1.2808	7	138.45	TRUE	FALSE
O=C2(C1(=C(O)C=C(O)C=C1C(=O)C=3(C2=C(O)C=C(CC(O)C)C=3)))	-10.6	314.293	6	4	2.4176	2	115.06	TRUE	TRUE
O=C(OC4(CC36(OOC5(C2(C(C(C(C1(C(C(C(C)C)C)C1))C)CC2)(C)CCC5(C3(C)CC4)))(C=C6))))C	-10.6	484.721	4	0	7.1243	5	44.76	TRUE	FALSE
O=C9(C2(=C1(C(OC7(CCC8(C(C7(C1=C6(C(=O)C(=O)C=C5(C6(=C2C3(C(CCC4(C3(CCCC4(C)C)C))(C)O5))))))(CCCC8(C)C)C))(C))=CC9=O)))	-10.6	650.856	6	0	8.0316	0	86.74	FALSE	FALSE
O=C3(C=C2(C1(O)(C(C(C(O)(C(O)CCC(O)(C)C)C)CC1)(CCC2C4(C3CC(O)CC4)(C))C)))	-10.6	464.643	6	5	2.4176	5	118.22	TRUE	TRUE
N12(CCCCC=CCCCCCCC3(C4(C(C1)CC(C2)CCCCC=CCCCCN(C3)CC4)))	-10.6	468.814	2	0	8.2438	0	6.48	TRUE	FALSE
OC23(C(C1(C(CC(O)CC1)C(C2)O)(C))CCC4(C3C(O)C(O)C4C(C=CCC(O)(CO)C)C)(C))	-10.6	482.658	7	7	1.3592	5	141.61	TRUE	FALSE
O=C4(OC(C(=CC=CC(=C1(C(=O)CC2(C1(CCC3(C2(CCC(C3(C)C)=O)C))C)))C)C)=CC=C4C)	-10.6	462.63	4	0	6.62492	3	64.35	TRUE	FALSE
OC2(C=C1(C(CCC(C1)O)(C)C4(C2C3(C(C(C(CCC(C(C)C)C(C)C)C)CC3)(C)CC4))))	-10.6	444.744	2	2	7.2416	6	40.46	TRUE	FALSE
S(=O)(=O)(OC1(C(OC(CO)C(C1O)O)OC4(=CC=3(OC(C2(=CC(O)=C(O)C=C2))=CC(C=3C(=C4)O)=O))))O	-10.6	528.444	13	7	-0.4174	6	233.65	FALSE	FALSE
O=C4(C3(=C(O)C2(=C(C1(OC(=O)CC1OC2CC))C=C3C(=O)C=C4C5(OC(C(=O)C(C5)O)C)(O))))	-10.6	458.419	10	3	0.9629	2	156.66	TRUE	TRUE
[Br]C2(=CC=1(NC=C(C=1C=C2)C(=O)C3(=NC=C(N3)C=5(C4(=C(C=CC=C4)NC=5)))))	-10.6	405.255	2	3	5.0328	3	77.33	TRUE	FALSE
O=C4(NC(C(CC(=O)NCC(NC=O)C(=O)N3(C(C(=O)NC2(C1(O)(N(C(N)=NC1=O)CCC2)))CCC3))NC4CC5(=CC=CC=C5))CC6(=CC=C(O)C=C6))	-10.6	731.811	11	8	-2.2614	13	247.89	FALSE	FALSE
O=C4(NC(C(CC(=O)NCC(NC=O)C(=O)N3(C(C(=O)NC2(C1(O)(N(C(N)=NC1=O)CCC2)))CCC3))NC4CC5(=CC=CC=C5))CC6(=CC=C(O)C=C6))	-10.6	731.811	11	8	-2.2614	13	247.89	FALSE	FALSE
ClC(C=CC=CC=CC1(OC(C)CC1Cl))=CC=CC=CC=CC=CC(O)=C3(C(=O)N(C2(OCC(O)C(C2O)O))C(C3=O)CC(=O)N)	-10.6	677.578	9	5	2.6937	12	179.85	TRUE	FALSE
OC4(CC3(C(C2(C(C1(C(C(C(CCC(=CC)C(C)C)C)CC1)(C)CC2))=CC3))(C)CC4))	-10.6	412.702	1	1	7.9449	5	20.23	TRUE	FALSE
O=C(OC3(CC2(=CC=C4(C1(C(C(C(C=CC(C(C)C)C)C)CC1)(C)CCC4(C2(C)CC3))))))C	-10.6	438.696	2	0	7.9016	5	26.3	TRUE	FALSE
OC3(CC2(=CCC4(C1(C(C(C(C=CCC(C)C)C)CC1)(C)CCC4(C2(C)CC3)))))	-10.6	384.648	1	1	7.1647	4	20.23	TRUE	FALSE
OC2(C=C1(C(CCC(C1)O)(C)C4(C2C3(C(C(C(CCC(=C)C(C)C)C)C(C3)O)(C)CC4))))	-10.6	430.673	3	3	5.4964	5	60.69	TRUE	FALSE
O=C1(C4(=C(OC(=C1)C3(=CC(OC2(OC(C(O)C(C2O)O)CO))=C(O)C=C3))C=C(OC)C=C4O))	-10.6	462.407	11	6	0.0585	5	179.28	FALSE	FALSE
OC3(CC2(=CCC4(C1(C(C(C(C=CCC(C)C)C)CC1)(C)CCC4(C2(C)CC3)))))	-10.6	384.648	1	1	7.1647	4	20.23	TRUE	FALSE
O=C1(C5(=C(OC(=C1)C2(=CC=C(O)C=C2))C=C(OC3(OC(C(O)C(C3O)O)COC4(OC(C(O)C(C4O)O)C)))C=C5O))	-10.6	578.523	14	8	-1.0983	6	228.97	FALSE	FALSE
O=C1(C(O)=CC(C)(C)C(=C1C)C=CC(=CC=CC(=CC=CC=C(C=CC=C(C=CC2(=C(C(=O)C(C2(C)C)=O)C))C)C)C)C)	-10.6	578.793	4	1	9.4144	10	71.44	FALSE	FALSE
O=C4(C=C3(C(C2(C(C1(C(C(C(C=CC(C(C)C)C)C)CC1)(C)CC2))CC3))(C)CC4))	-10.6	396.659	1	0	7.6189	4	17.07	TRUE	FALSE
OC4(CC3(C(C2(C(C1(C(C(C(CCC(=CCC)C(C)C)C)CC1)(C)CC2))=CC3))(C)CC4))	-10.6	426.729	1	1	8.335	6	20.23	TRUE	FALSE
O5(C(OCC(CCCC(C4(C3(C(C2(O)(C(C1(C(CC(O)CC1)C(C2)O)(C))CC3))C(C4O)O)(C)))C)C)C(O)C(O)C(C5)O)	-10.6	600.79	10	8	0.9316	8	180.3	FALSE	FALSE
OC3(CC2(=CCC4(C1(C(C(C(C=CC(C(C)C)CC)C)CC1)(C)CCC4(C2(C)CC3)))))	-10.6	412.702	1	1	7.8008	5	20.23	TRUE	FALSE
O=C(O)C(CCCC(C3(C2(C(O)CC4(C1(C(CC(O)CC1)CC(C4(C2CC3))O)(C)))(C)))C)C	-10.6	450.66	4	4	2.4176	6	97.99	TRUE	TRUE
OC4(CC3(C(C2(C(C1(C(C(C(CCCC(C)C)C)CC1)(C)CC2))=CC3))(C)CC4))	-10.6	386.664	1	1	7.3887	5	20.23	TRUE	FALSE
O=C5(NC(=CC3(=NC4(=CC=2(N(C(C=C1(NC(=O)C(=C1CCC(=O)O)C))=C(C=2C)CCC(=O)O)CCC4(=C3C)))))C(=C5C)C=C)	-10.6	582.657	6	4	4.49762	9	150.09	TRUE	FALSE
O1(C(=CC(O)C(C1OCC2(C(O)C(O)CC3(C2CC=C4(C3CCC(C4)(C=C)C))(C))(C))O)CO)	-10.6	464.599	7	5	2.4176	5	119.61	TRUE	TRUE
O=C(OC)C=CC(C4(C3(C(C2(C(C1(C(CC(OC(=O)C)CC1)=CC2)(C))CC3))CC4)(C)))C	-10.6	428.613	4	0	5.8624	4	52.6	TRUE	FALSE
O=C8(C=1(C(=CC2(=C(OCC)C=CC(=C2(C=1))OOC=3(C=4(C(C(OCC)=CC=3)=CC=5(C(=O)C=7(OC=C6(C=7(C(C=5(C=4))(CCC6=O)C))))))))C%10(CCC(C=9(C%10(=C8OC=9)))=O)(C)))	-10.6	722.746	10	0	9.003	7	131.48	FALSE	FALSE
O3(C1(=C(C(=CC(=C1)O)C=CC2(=CC(O)=C(O)C=C2))C(C3C4(=CC(O)=C(O)C=C4))C5(=CC(O)=CC(=C5)O)))	-10.6	486.476	8	7	5.0618	4	150.84	FALSE	FALSE
O=C2(C1(=C(O)C(O)=C(OC)C=C1C(=O)C=3(C2=C(O)C=C(C)C=3)))	-10.6	300.266	6	3	2.4176	1	104.06	TRUE	TRUE
O2(C3(C=CC(=CC=CC(=CC=CC=C(C=CC=C(C=CC1(O)(C(=CC(O)CC1(C)C)C))C)C)C)C)(C(CC(CC23(C))O)(C)C))	-10.6	600.884	4	3	8.7294	10	73.22	FALSE	FALSE
OC4(CC3(=CCC5(C2(C(C(C(C1(C(CC(C)C)C1))C)CC2)(C)CCC5(C3(C)CC4)))))	-10.6	398.675	1	1	7.2446	4	20.23	TRUE	FALSE
OC3(CC2(=CCC4(C1(C(C(C(C=CC(C(C)C)C(C)C)C)CC1)(C)CCC4(C2(C)CC3)))))	-10.6	426.729	1	1	8.0468	5	20.23	TRUE	FALSE
O=C4(OC(C(=CC=CC(=C1(C(=O)CC2(C1(CCC3(C2(CCC(C3(C)C)=O)C))C)))C)C)=CC=C4C)	-10.6	462.63	4	0	6.62492	3	64.35	TRUE	FALSE
[Br]C2(=CC=1(NC(=O)C4(C=1C=C2)(C(O)(C7(=NC3(=C(NC(=O)NC3=O)NCC7(C4C(=O)OC6(C(OC5(OCC(O)C(C5O)O))C(O)C(O)C(C6O)O)))))C)))	-10.6	784.526	17	12	-4.596	4	325.81	FALSE	FALSE
OC4(C(C3(C(C2(C(=C1(C(C(C(CCC(C(C)C)CC)C)CC1)(C)CC2))CC3))(C)CC4))C)	-10.6	428.745	1	1	8.4149	6	20.23	TRUE	FALSE
O1(OC45(C=CC12(C(CCC3(C2CCC3C(CCC(C(C)C)C)C)(C))C4(CCC(C5)O)C)))	-10.6	430.673	3	1	6.6976	5	38.69	TRUE	FALSE
OC12(C(O)C=C4(CC(O)CCC4(C1CCC3(C2CCC3C(C=CC(C(C)C)C)C)(C))(C)))	-10.6	430.673	3	3	5.4964	4	60.69	TRUE	FALSE
OC2(C1(=CC(O)CCC1(C3(CCC4(C(C3(C2O))CCC4C(C=CC(C(C)C)C)C)(C)))C))	-10.6	430.673	3	3	5.3523	4	60.69	TRUE	FALSE
O=C4(C=C3(C(C2(C(C1(C(C(C(CCC(=C)C(C)C)C)CC1)(C)CC2))CC3O))(C)CC4))	-10.6	412.658	2	1	6.7338	5	37.3	TRUE	FALSE
O=C4(OC(C(=CC=CC(=C1(C(=O)CC2(C1(CCC3(C2(CCC(C3(C)C)OC(=O)C)C))C)))C)C)CC=C4C)	-10.6	508.699	5	0	6.8305	4	69.67	FALSE	FALSE
O=C(O)CNC(=O)CCC(C3(C2(C(O)CC4(C1(C(CC(O)CC1)CC(C4(C2CC3))O)(C)))(C)))C	-10.6	465.631	5	5	2.4176	6	127.09	TRUE	TRUE
O5(C(OC(C(C)C)CCC(C4(C3(C(C2(O)(C(C1(C(C(O)C(O)CC1)C(C2)O)(C))CC3))C(C4)O)(C)))C)C(O)C(C5CO)O)	-10.6	600.79	10	8	0.93	8	180.3	FALSE	FALSE
O6(C(OC1(C(OC(C1O)CO)OC(C(C)C)CCC(C5(C4(C(C3(O)(C(C2(C(CC(O)CC2)C(C3)O)(C))CC4))C(C5)O)(C)))C))C(OC)C(O)C(C6)O)	-10.6	730.933	13	8	1.0766	11	207.99	FALSE	FALSE
OC4(CC3(C(C2(C(C1(C(C(C(CCC(C(=C)C(C)C)C)C)CC1)(C)CC2))=CC3))(C)CC4))	-10.6	426.729	1	1	8.1909	6	20.23	TRUE	FALSE
O=C4(OC(C(=CC=CC(=C1(C(=O)CC2(C1(CCC3(C2(CCC(C3(C)C)O)C))C)))C)C)=CC=C4C)	-10.6	464.646	4	1	6.41672	3	67.51	TRUE	FALSE
O=C4(C3(C(C2(C(C1(C(O)(CC(O)CC1O)C(C2)O)(C))CC3))CC4)(C))	-10.6	338.444	5	4	2.4176	0	97.99	TRUE	TRUE
[Br]C2(=CC=1(NC(=O)C4(C=1C=C2)(C(O)(C6(=NC3(=C(NC(=O)NC3=O)NCC6(C4C(=O)OC5(C(O)C(O)C(O)C(C5O)O)))))C)))	-10.6	652.411	13	10	-3.0593	2	266.89	FALSE	FALSE
O=C2(C(=C(C=CC(=CC=CC(=CC=CC=C(C=CC=C(C=CC1(=C(C(=O)CCC1(C)C)C))C)C)C)C)C(C)(C)C(C2)O)C)	-10.5	580.853	3	1	9.9346	10	54.37	FALSE	FALSE
O=C(CC(=CCC1(=C(O)C(=CC(=C1)O)C))C)CC2(C3(C=C(O)C=C(C(C2)C3(C)C)O)(C))(C)	-10.5	440.58	5	4	6.20042	6	97.99	TRUE	FALSE
O=C(C(=CC=CC(=CC=CC=C(C=CC=C(CCC1(C(CC(O)C2(C1(O2)C))(C)C))C)C)C)C)CC3(O)(C(=C)CC(O)CC3(C)C)	-10.5	618.899	5	3	8.2123	12	90.29	FALSE	FALSE
O6(C(OC1(C(OC(C1O)CO)OC(C(C)C)CCC(C5(C4(C(C3(O)(C(C2(C(CC(O)CC2)C(C3)O)(C))CC4))C(C5)O)(C)))C))C(OC)C(O)C(C6)OC)	-10.5	744.96	13	7	1.7307	12	196.99	FALSE	FALSE
O=C2(C1(=C(O)C(O)=C(O)C=C1C(=O)C=3(C2=C(O)C=C(C)C=3)))	-10.5	286.239	6	4	2.4176	0	115.06	TRUE	TRUE
O=C3(C=C2(C1(O)(C(C(C(O)(C(O)C(O)CC(O)(C)C)C)CC1)(CCC2C4(C3CC(O)C(C4)O)(C))C)))	-10.5	496.641	8	7	0.8248	5	158.68	TRUE	FALSE
S(=O)(=O)(OC5(C(O)C(O)C(OCC(C=CC(C4(C3(C(C2(O)(C(C1(C(CC(O)CC1)C(C2)O)(C))CC3))C(C4O)O)(C)))C)C(C)C)OC5CO))O	-10.5	722.891	13	9	0.1416	10	243.9	FALSE	FALSE
OC1(C(O)CC2(CCC3(C(C2(C1)(C))CCC4(C3CCC4C(CCCC(CO)C)C)(C))))	-10.5	420.678	3	3	5.4118	6	60.69	TRUE	FALSE
OC34(C(C2(C(C1(C(C(C(CCC(=C)C(C)C)C)CC1)(C)CC2))=CC3O))(CCC(C4)O)C)	-10.5	430.673	3	3	5.6405	5	60.69	TRUE	FALSE
O=C(C1(=NC=C(N1)C=3(C2(=C(C=CC=C2)NC=3))))C=5(C4(=C(C=C(O)C=C4)NC=5))	-10.5	342.358	3	4	2.4176	3	97.56	TRUE	TRUE
[Br]C5(=CC=C(C(=O)OC2(=C(C=1(OC(=CC(C=1C(=C2)O)=O)C))C4(C(OC(=O)C3(=CC=C([Br])C=C3))CN(C)CC4)))C=C5)	-10.5	671.338	8	1	6.19592	5	106.28	FALSE	FALSE
O=C2(NC(C(=O)O)C(C(=O)NC(C(=O)NC(C=CC(=CC(C(OC)CC1(=CC=CC=C1))C)C)C(C(NC(CCC(N(C2=CC)C)=O)C(=O)O)=O)C)CCCN=C(N)N)C)	-10.5	824.977	9	8	0.9729	13	284.94	FALSE	FALSE
O=C3(C(=O)CCC(=O)C12(C(=O)NC(C1C(CC)C4(C(C2C=CCC(C=C3C)C)O4)(C))C(C=6(C5(=C(C=CC=C5)NC=6)))C))	-10.5	556.703	5	2	5.2157	3	108.63	FALSE	FALSE
O5(C(OC4(CC3(C(C2(C(C1(C(C(C(C=CC(C(C)C)C)C)CC1)(C)CC2))=CC3))(C)CC4)))C(O)C(O)C(C5CO)O)	-10.5	560.816	6	4	5.2349	7	99.38	FALSE	FALSE
S(=O)(=O)(OC2(C(O)(O)C13(N=C(N)NC1C(CO)N(C(N3(C2))=N)O)))O	-10.5	368.328	11	8	-4.84583	3	225.26	FALSE	FALSE
OC3(C=C1(C(CCC2(C1CCC2C(C=CC(C(C)C)C)C)(C))C4(C3CC(O)CC4)(C)))	-10.5	414.674	2	2	6.3815	4	40.46	TRUE	FALSE
OC3(C=C1(C(CCC2(C1CCC2C(C=CC(C(C)C)C)C)(C))C4(C3CC(O)CC4)(C)))	-10.5	414.674	2	2	6.3815	4	40.46	TRUE	FALSE
O2(C1(=C(C=C(O)C=C1)CC3(C2(CCC4(C3(CCC5(C4(CCCC5(CO)C)C))C))C)))	-10.5	398.587	3	2	5.7171	1	49.69	TRUE	FALSE
OC2(C=C(C(C=CC(=CC=CC(=CC=CC=C(C=CC=C(C=CC1(=C(CC(O)CC1(C)C)C))C)C)C)C)C(C2)(C)C)C)	-10.5	568.886	2	2	10.4033	10	40.46	FALSE	FALSE
O3(C(O)C4(C2(C(C1(C(C(CCC1)(C)C)CC2)(C))CC(C4(C3O))O)(C)))	-10.5	338.488	4	3	2.4176	0	69.92	TRUE	TRUE
O=C1(NC(C(=O)NC(C=CC(=O)NCC(C(N2(C(C(NC(C1=O)CCCNC(=N)N)=O)CCC2))=O)NC(=O)C)CC3(=CC=C(O)C=C3))CC4(=CC=CC=C4))	-10.5	745.838	9	9	-1.35413	9	265.01	FALSE	FALSE
O=C(C=2(C1(=C(C=CC(=C1)O)NC=2)))C(=O)C=4(C3(=C(C=CC(=C3)O)NC=4))	-10.5	320.304	4	4	2.4176	3	106.18	TRUE	TRUE
S(=O)(=O)(OCC(NC=O)C(=O)NCC(=CC=C(C1(OC(=O)C=CC(C=CC(=CC(OC)CC=CC(=CCCC(C=CC=CC1C)OC)C)C)C))C)C)O	-10.5	758.975	9	3	6.0007	12	166.56	FALSE	FALSE
O=C(NC(C(=O)NC(C(=O)N)CC1(=CC=CC=C1))CCCNC(=N)N)C(NC(=O)C(N)CC2(=CC=CC=C2))C(O)C	-10.5	568.679	7	9	-1.61713	16	238.54	FALSE	FALSE
[Br]C=C(OC)C(=C)CC(O)CC(O)C(C(O)CC(O)C(C(O)CC(=CC(O)C1(OC2(CC(CC(O)CC(CC(=CC(OC1C2)=O)C)C)C))(C))C)(C)C)C	-10.5	817.896	11	7	5.3725	16	186.37	FALSE	FALSE
O=C1(C4(C(C(=C)C(C1C=C(C(O)CC=C(C)C)C)(O)CC=C(C(OC3(OC(C(OC2(OC(C(O)C(C2O)O)C))C(C3O)O)C))CC=C(C)C)C)CCC4)(C))	-10.5	762.978	12	7	3.6997	13	195.6	FALSE	FALSE
O=C4(C1(C(CCC2(C1C(O)C(O)C3(C(O)C(O)CCC23(C))))(C)C(C4)C(C5(OC(O)CC(C5)C(C)C))C))	-10.5	508.696	7	5	2.5033	3	127.45	TRUE	FALSE
OC23(C(C1(C(C(O)C(O)CC1)C(C2)O)(C))CCC4(C3C(O)C(O)C4C(CCC(=C)C(CO)C)C)(C))	-10.5	496.685	7	7	1.6052	6	141.61	TRUE	FALSE
O=C(NC=CC=2(C1(=C(C=CC=C1)NC=2)))C=CC=4(C3(=C(C(O)=CC=C3)NC=4))	-10.5	343.386	2	4	2.4176	4	80.91	TRUE	TRUE
OC12(C(O)C(O)C4(C(O)C(O)CCC4(C1CCC3(C2C(O)C(O)C3C(C=CCC(CO)C)C)(C))(C)))	-10.5	498.657	8	8	0.1859	5	161.84	TRUE	FALSE
O=C1(OC(C(=O)CC(C(=O)CC5(OC4(OC3(C(OC(C2(C(CC(C(=C1)C)C)O2))CC3)(CC4)C))(C(C5)C)))C)CC=CC=CNC(=O)CCC)	-10.5	669.856	9	1	5.8205	6	129.76	FALSE	FALSE
OC2(CC(=C(C=CC(=CC=CC(=CC=CC=C(C=CC=C(C=CC1(=C(CC(O)CC1(C)C)C))C)C)C)C)C(C2)(C)C)C)	-10.5	568.886	2	2	10.5474	10	40.46	FALSE	FALSE
O=C2(C=C1(C(CCC(C1)O)(C)C4(C2C3(C(C(C(C=CC(C)C)C)CC3)(C)CC4))))	-10.5	384.604	2	1	5.9536	3	37.3	TRUE	FALSE
O=C1(OC(O)C(=C1)C4(OC(O)C(CCC2(=C(CCC3(C2(CCCC3(C)C)C))C))=CC4))	-10.5	416.558	5	2	2.4176	4	75.99	TRUE	TRUE
OC(C=CCC(C5(C4(C(C2(C3(C1(C(C(C(O)CC1)(C)C)CC2)(C3))(CC4)))(C)CC5)(C)))C)(C)C	-10.5	442.728	2	2	7.1397	4	40.46	TRUE	FALSE
O=C2(C=C1(C(CCC(C1)O)(C)C4(C2C3(C(C(C(CCC(=C)C(O)(C)C)C)CC3)(C)CC4))))	-10.5	428.657	3	2	5.8487	5	57.53	TRUE	FALSE
S(=O)(=O)(NC(=O)NC3(C(=O)O)(CC(C2(=CC(OC1(CCCC1))=C(OC)C=C2))CC3))C4(=CC=C(C)C=C4)	-10.5	516.616	6	3	4.10402	8	131.03	TRUE	FALSE
O=C1(C(=C(C(C)(C)CC1)CCC(=CCCC3(=CCC(C2(=CC(=O)OC2O))OC3O))C)C)	-10.5	430.541	6	2	2.4176	7	93.06	TRUE	TRUE
N1(CCCCC=CCCCC1)(CCC2(NCCC3(=C2NC=4(C=CC=CC3=4))))	-10.5	351.538	2	2	2.4176	3	31.06	TRUE	TRUE
O=C2(C1(=C(O)C=C(O)C=C1C(=O)C=3(C2=C(O)C=C(C(O)CC)C=3)))	-10.5	314.293	6	4	2.4176	2	115.06	TRUE	TRUE
OC34(C(C2(C(C1(C(C(C(C=CCC(O)(CO)C)C)CC1O)(C)CC2))CC3O))(CCC(C4)O)C)	-10.5	466.659	6	6	2.3884	5	121.38	TRUE	FALSE
O=C4(OC(C(=CC=CC(=C1(C(=O)CC2(C1(CCC3(C2(CCC(C3(C)C)=O)C))C)))C)C)=CC=C4C)	-10.5	462.63	4	0	6.62492	3	64.35	TRUE	FALSE
S(=O)(=O)(O)CCNC=5(C(=O)C1(=C(C=C2(C(=O)C=4(OC=C3(C=4(C(C2(=C1))(CCC3)C)))))C(C=5)=O))	-10.5	441.461	7	2	2.4176	4	130.75	TRUE	TRUE
S(=O)(=O)(OCC(CCCC(C4(C2(C(C1(=CC(=O)C3(CC(O)CCC3(C1CC2)(C))))CC4)(C)))C)C)O	-10.5	496.71	5	2	5.3672	8	100.9	TRUE	FALSE
S1(SC=C3(C1=C(NC(=O)CCCCCCCOC(=O)C=C(CC2(OCC(O)(CC=CC(C(O)C)C)C(C2)O))C)C(=O)N3))	-10.5	624.822	10	5	4.6055	16	158.18	TRUE	FALSE
OC4(CC3(C(C2(C(C1(C(C(C(CCC(C(C)C)C)C)CC1)(C)CC2))=CC3))(C)CC4))	-10.5	400.691	1	1	7.6347	5	20.23	TRUE	FALSE
O=C3(C=C2(C1(O)(C(C(C(O)(C(O)CC(C(CO)C)C)C)CC1)(CCC2C4(C3CC(O)C(C4)O)(C))C)))	-10.5	494.669	7	6	1.9575	6	138.45	TRUE	FALSE
O3(C4(C=CC(=CC=CC(=CC=CC=C(C=CC=C(C=CC12(OC1(CCCC2(C)C)C))C)C)C)C)(C(CC(CC34(C))O)(C)C))	-10.5	584.885	3	1	9.999	10	45.29	FALSE	FALSE
O=C(C(C)C)CCC(C4(C3(C(C2(C(C1(C(CC(OC(=O)C)CC1)=CC2)(C))CC3))CC4)(C)))C	-10.5	442.684	3	0	7.1385	6	43.37	TRUE	FALSE
O=C2(C(=C(C=CC(=CC=CC(=CC=CC=C(C=CC=C(C=CC1(C(=CC(O)CC1(C)C)C))C)C)C)C)C(C)(C)CC2O)C)	-10.5	582.869	3	2	9.5823	10	57.53	FALSE	FALSE
OC3(CC2(=CCC4(C1(C(C(C(CCC(=C)C(C)C)C)CC1O)(C)CCC4(C2(CO)CC3)))))	-10.5	430.673	3	3	5.498	6	60.69	TRUE	FALSE
O(C3(=CC=2(C1(=NC=CC4(=C(C1=NC=2C=C3)NC=5(C=CC=CC4=5))))))C	-10.5	299.333	3	1	2.4176	1	50.8	TRUE	TRUE
O=C3(C=C2(C1(O)(C(C(C(O)(C(O)CCC(O)(C)C)C)CC1)(CCC2C4(C3CC(O)CC4)(C))C)))	-10.5	464.643	6	5	2.4176	5	118.22	TRUE	TRUE
OC4(CC3(C(C2(C(C1(C(C(C(C=CC(C(C)C)C)C)CC1)(C)CC2))=CC3))(C)CC4))	-10.5	398.675	1	1	7.4107	4	20.23	TRUE	FALSE
O=C(OC3(CC2(=CC=C4(C1(C(C(C(C=CCC(C)C)C)CC1)(C)CCC4(C2(C)CC3))))))C	-10.5	424.669	2	0	7.6556	5	26.3	TRUE	FALSE
O=C3(C=C2(C1(O)(C(C(C(O)(C(OC(=O)CO)CCC(C)C)C)CC1)(CCC2C4(C3CC(O)C(C4)O)(C))C)))	-10.5	522.679	8	5	2.2823	7	144.52	TRUE	FALSE
OC2(C=C(C(C=CC(=CC=CC(=CC=CC=C(C=CC=C(C#CC1(=C(CC(O)CC1(C)C)C))C)C)C)C)C(C2)(C)C)C)	-10.5	566.87	2	2	9.8505	8	40.46	FALSE	FALSE
O=C(C(=CC=CC(=CC=CC=C(C=CC=C(C=CC1(C(=CC(O)CC1(C)C)C))C)C)C)CO)CC2(=C(CC(O)CC2(C)C)C)	-10.5	600.884	4	3	8.7787	12	77.76	FALSE	FALSE
OC3(CC2(=CCC4(C1(C(C(C(CCC=C(C)C)C)CC1)(C)CCC4(C2(C)CC3)))))	-10.5	384.648	1	1	7.3088	4	20.23	TRUE	FALSE
O=C3(C12(C(=O)NC(C1C(C)=C(C(C2C=CCC(C)C=C(C(C(CC3)=O)O)C)O)C)CC=5(C4(=C(C=CC=C4)NC=5))))	-10.5	530.665	5	4	3.9601	2	119.49	TRUE	FALSE
O=C2(C=C1(C(CCC(C1)O)(C)C4(C2C3(C(C(C(CC#CC(C)C)C)CC3)(C)CC4))))	-10.5	396.615	2	1	5.7909	2	37.3	TRUE	FALSE
O=C3(C=C2(C1(O)(C(C(C(O)(C(O)CCC(O)(C)C)C)CC1)(CCC2C4(C3CC(O)C(C4)O)(C))C)))	-10.5	480.642	7	6	1.854	5	138.45	TRUE	FALSE
O=C4(NC(=CC3(=NC(=CC=2(NC(C=C1(NC(=O)C(C1=CC)C))=C(C=2CCC(=O)OC)C))C(=C3C)CCC(=O)OC))C(=C4CC)C)	-10.5	614.743	7	3	5.28722	10	138.95	FALSE	FALSE
O2(C1(OC3(C4(C(O)N=C(NC4(C1O)(C(C2C3(O)(CO))O))N)))([O-]))	-10.5	318.262	11	7	-6.1518	1	193.08	FALSE	FALSE
O1(C25(C(C=3(CCC4(C(C=3(C(C12)O))CCC4C(CCC(C(C)C)CC)C)(C)))(CCC(C5)O)C))	-10.5	444.7	3	2	6.271	6	52.99	TRUE	FALSE
O=C(NC(C(=O)NC(C(=O)NC(C(=O)NCC(=O)NC(C(=O)N)CC(C)C)CC1(=CC=CC=C1))C)CC2(=CC=C(O)C=C2))C3(N(C(=O)CNC(=O)CNC(=O)C(N)C(O)C)CCC3)	-10.5	881.001	12	11	-3.2844	23	333.58	FALSE	FALSE
O=C3(C=C2(C(=O)C1(C(O)(CC4(C1C(C2CC(C3)C(=C)C)C(=O)O4))C)))	-10.5	330.38	5	1	2.4176	1	80.67	TRUE	TRUE
OC4(CC3(C(C2(C(C1(C(C(C(C=CCC(C)C)C)CC1)(C)CC2))=CC3))(C)CC4))	-10.5	384.648	1	1	7.1647	4	20.23	TRUE	FALSE
O=C3(CC2(=CCC4(C1(C(C(C(C=CC(C(C)C)CC)C)CC1)(C)CCC4(C2(C)CC3)))))	-10.5	410.686	1	0	8.009	5	17.07	TRUE	FALSE
OC4(CC3(C(C2(=C(C1(=CCC(C1(C)CC2)C(C=CC(C(C)C)C)C))CC3))(C)CC4))	-10.5	396.659	1	1	7.4749	4	20.23	TRUE	FALSE
O=C1(N(C(=N)N(C13(C=2(NC=7(C=CC=CC=7(C=2CC6(C3C=5(C4(=C(C=CC=C4)NC=5)))(N(C(=N)N(C6=O)C)C))))))C)C)	-10.5	508.586	4	4	2.60034	1	126.38	TRUE	FALSE
O=C4(C=C3(C(C2(C(C1(C(C(C(CCC(=CC)C(C)C)C)CC1)(C)CC2))CC3))(C)CC4))	-10.5	410.686	1	0	8.1531	5	17.07	TRUE	FALSE
O=C2(OC(=CC(=CC=CC=CC=C(C#CC1(=C(CC(OC(=O)C)CC1(C)C)C))C)C)C=C2C=CC34(OC3(CC(CC4(C)C)O)C))	-10.5	612.807	6	1	7.6949	7	85.36	FALSE	FALSE
OC1(C(O)CC2(CCC3(C(C2(C1)(C))CCC4(C3CCC4C(C(O)C(O)C(C(C)(C)C)C)C)(C))))	-10.5	464.731	4	4	5.0171	4	80.92	TRUE	FALSE
O=C4(C=C3(C(C2(C(C1(C(C(C(C=CC(C)C)C)CC1)(C)CC2))CC3))(C)CC4))	-10.5	368.605	1	0	6.9828	3	17.07	TRUE	FALSE
OC4(CC3(C(C2(C(C1(=CCC(C1(C)CC2)C(CCCC(C)C)C))CC3))(C)CC4))	-10.5	386.664	1	1	7.3887	5	20.23	TRUE	FALSE
OC(C(CCC(C4(C3(C(C2(C(C1(C(CC(O)CC1)=CC2)(C))CC3))CC4)(C)))C)C)(C)C	-10.5	416.69	2	2	6.7496	5	40.46	TRUE	FALSE
O=C2(C1(=C(O)C=C(OC)C=C1C(=O)C=3(C2=C(O)C=C(CO)C=3)))	-10.5	300.266	6	3	2.4176	2	104.06	TRUE	TRUE
O=C1(C4(=C(OC(=C1)C2(=CC(O)=C(O)C=C2))C=C(OC3(OCC(O)C(C3O)O))C=C4O))	-10.5	418.354	10	6	0.3946	3	170.05	TRUE	FALSE
OC2(CC(=C(C=CC(=CC=CC(=CC=CC=C(C=CC=C(CCC1(=C(CC(O)CC1(C)C)C))C)C)C)C)C(C2)(C)C)C)	-10.5	570.902	2	2	10.7714	11	40.46	FALSE	FALSE
OC2(C=C(C(C=CC(=CC=CC(=CC=CC=C(C=CC=C(C=CC1(C(=CC(O)CC1(C)C)C))C)C)C)C)C(C2)(C)C)C)	-10.5	568.886	2	2	10.2592	10	40.46	FALSE	FALSE
OC2(C=C(C(C=CC(=CC=CC(=CC=CC=C(C=CC=C(C=CC1(C(=CC(O)CC1(C)C)C))C)C)C)C)C(C2)(C)C)C)	-10.5	568.886	2	2	10.2592	10	40.46	FALSE	FALSE
O(C1(=C(O)C=C(O)C=C1O))C4(=C(OC3(=CC(O)=C(C2(=C(O)C=C(O)C=C2O))C(=C3)O))C(O)=CC(=C4)O)	-10.5	498.396	12	10	3.9942	5	220.76	FALSE	FALSE
O5(C(C(C4(O)(C3(C(C2(C(C1(C(CC(O)CC1)=CC2)(C))CC3))CC4)(C)))C)C5CC(C)C)	-10.5	416.646	3	2	5.4908	4	52.99	TRUE	FALSE
O1(C(=C(C5(CCC2(C5(C1)(CCC3(C2CCC4(C3(CCC(C4)O)C))))))C)CCC(C)C)	-10.5	400.647	2	1	6.7267	3	29.46	TRUE	FALSE
O3(C(O)C4(C2(C(C1(C(C(CCC1)(C)C)CC2)(C))CC(C4(C3O))O)(C)))	-10.5	338.488	4	3	2.4176	0	69.92	TRUE	TRUE
OC2(C=C(C(C=CC(=CC=CC(=CC=CC=C(C=CC=C(C=CC1(C(=CC(O)CC1(C)C)C))C)C)C)C)C(C2)(C)C)C)	-10.5	568.886	2	2	10.2592	10	40.46	FALSE	FALSE
O=C4(C=C3(C(C2(C(C1(C(C(C(C=CC(O)C(C)C)C)CC1)(C)CC2))CC3))(C)CC4))	-10.5	398.631	2	1	6.3437	4	37.3	TRUE	FALSE
O=C1(OC(OC(=O)C)C(=C1)C3(OC(O)C(CCC=C(CCC2(=C(CCCC2(C)C)C))C)=CC3))	-10.5	458.595	6	1	5.4258	8	82.06	TRUE	FALSE
O=C2(C(=C(C=CC(=CC=CC(=CC=CC=C(C=CC=C(C=CC1(=C(C(=O)C(C1(C)C)O)C))C)C)C)C)C(C)(C)CC2O)C)	-10.5	582.825	4	2	8.5153	10	74.6	FALSE	FALSE
O1(C(C)(C)C1CCC(C5(C4(C(C3(C(C2(C(CC(O)CC2)=CC3)(C))CC4))CC5)(C)))C)	-10.5	400.647	2	1	6.52	4	32.76	TRUE	FALSE
OC3(CC2(=CC=C4(C1(C(C(C(C=CC(C)C)C)CC1)(C)CCC4(C2(C)CC3)))))	-10.5	368.605	1	1	6.6947	3	20.23	TRUE	FALSE
O=C4(C3(=C2(C(C1(C(C(O)C(O)CC1)C(C2)O)(C))CCC3(C)C(C4)C(CCC(=C)C(CO)C)C)))	-10.5	460.655	5	4	2.4176	6	97.99	TRUE	TRUE
O1(OC45(C=CC12(C(=CCC3(C2CCC3C(C=CCC(C)C)C)(C))C4(CCC(C5)O)C)))	-10.5	412.614	3	1	6.1477	4	38.69	TRUE	FALSE
[Br]C1(=C(O)C=2(OC5(=C([Br])C=C(CC(=NO)C(=O)NCCC4(=CC([Br])=C(C(OC3(=C(C=C(C=CNC(C(CC(=C1)C=2)=NO)=O)C=C3)[Br]))=C4)O))C=C5)))	-10.5	938.218	10	6	7.9372	0	182.3	FALSE	FALSE
O=C(OC1(OC(C(O)C(C1OC(=O)C2(=CC(O)=C(O)C(=C2)O))OC(=O)C3(=CC(O)=C(O)C(=C3)O))COC(=O)C4(=CC(O)=C(O)C(=C4)O)))C5(=CC(O)=C(O)C(=C5)O)	-10.5	788.576	22	13	0.7046	9	377.42	FALSE	FALSE
O1(C(O)C(C(O)(C)C)CC1C(C5(C4(C(C3(C(C2(C(CC(O)CC2)=CC3)(C))CC4))CC5)(C)))C)	-10.5	446.672	4	3	5.0568	3	69.92	TRUE	FALSE
OC12(C(O)C=C4(CC(O)CCC4(C1CCC3(C2CCC3C(C=CC(C(C)C)C)C)(C))(CO)))	-10.5	446.672	4	4	2.4176	5	80.92	TRUE	TRUE
O=C2(C1(=CC(=O)CCC1(C3(CCC4(C(C3(C2))CCC4C(CCC(C(C)C)C)C)(C)))C))	-10.5	412.658	2	0	7.0219	5	34.14	TRUE	FALSE
O=C1(C(=CC(C1C=C(C)C)CC(=CCCC3(OC2(=C(C=C(O)C=C2C)CC3))(C))C)C)	-10.5	408.582	3	1	6.62852	6	46.53	TRUE	FALSE
OC3(CC2(=CC=C4(C1(C(C(C(C=CC(CC)C)C)CC1)(C)CC=C4(C2(C)CC3)))))	-10.5	380.616	1	1	7.0049	4	20.23	TRUE	FALSE
OC4(CC3(=CC=C5(C2(C(C(C(C1(C(CC(C)C)C1))C)CC2)(C)CCC5(C3(C)CC4)))))	-10.5	396.659	1	1	7.1647	4	20.23	TRUE	FALSE
O(C23(C=CC4(=C1(C(C(C(CCC(=C)C(C)C)C)CC1)(C)CCC4(C2(CCC(C3)O)C)))))C	-10.5	426.685	2	1	7.2439	6	29.46	TRUE	FALSE
O=C2(OC7(C1(OC(C)(C)C(C1)C)(OC6(C7(C25(C(C4(C(C3(C(CC(OC(=O)C)C(C3)O)CC4)(C))C(C5)O))C6)))))(C))	-10.5	532.674	8	2	3.3542	1	111.52	TRUE	FALSE
O=C1(OC(C(C=C(C=CNC(=O)C=C(C)C)C)C)CC(=CC=CCCC(OC(=O)N)C(C=CC(CCCC=C1)O)O)C)	-10.5	584.754	7	4	5.2315	6	148.18	FALSE	FALSE
O5(C(OCCC(C(C)C)CCC(C4(C3(C(C2(O)(C(C1(C(C(O)C(O)CC1)C(C2)O)(C))CC3))C(C4O)O)(C)))C)C(O)C(OC)C(C5)OC6(OCC(O)C(C6O)OC))	-10.5	805.012	15	9	0.31	13	237.45	FALSE	FALSE
O=C4(OC(C(=CC=CC(=C1(C(=O)CC2(C1(CCC3(C2(CCC(C3(C)C)O)C))C)))C)C)=CC=C4C)	-10.5	464.646	4	1	6.41672	3	67.51	TRUE	FALSE
O1(C(C)(C)C1CCC(C5(C4(C(C3(C(C2(C(CC(O)CC2)=CC3)(C))CC4))CC5)(C)))C)	-10.5	400.647	2	1	6.52	4	32.76	TRUE	FALSE
O2(C1(=C(C=C(O)C=C1)CCC2(CCC=C(CCC=C(CCC=C(CCC=C(CCC=C(CCC=C(C)C)C)C)C)C)C)C))	-10.5	586.945	2	1	12.8548	18	29.46	FALSE	FALSE
O=C3(OC1(C(OC(C1)C2(OCCC(C2O)C)(O))C=CC(=CC(CC9(OC(C78(OC(CC(C6(OC(C(C5(OC4(OC(C3C)CCC4)(CC5)))O)(CC6(=O))C))O7)(CC8)C))CC9)(C))C)C))	-10.5	859.063	14	3	5.254	1	177.9	FALSE	FALSE
OC2(C=C(C(C=CC(=CC=CC(=CC=CC=C(C=CC=C(C=CC1(C(=CC(O)CC1(C)C)C))C)C)C)C)C(C2)(C)C)C)	-10.5	568.886	2	2	10.2592	10	40.46	FALSE	FALSE
OC2(C=C(C(C=CC(=CC=CC(=CC=CC=C(C=CC=C(C=CC1(C(=CC(O)CC1(C)C)C))C)C)C)C)C(C2)(C)C)C)	-10.5	568.886	2	2	10.2592	10	40.46	FALSE	FALSE
O=C2(C1(=C(O)C=C(O)C=C1C(=O)C=3(C2=C(O)C=C(C(O)CC)C=3)))	-10.5	314.293	6	4	2.4176	2	115.06	TRUE	TRUE
O1(OC45(C=CC12(C(=CCC3(C2CCC3C(C=CC(C(C)C)CC)C)(C))C4(CCC(C5)O)C)))	-10.5	440.668	3	1	6.7838	5	38.69	TRUE	FALSE
OC2(C=C1(C(CCC(C1)O)(C)C4(C2C3(C(C(C(CCC(=C)C(C)C)C)CC3)(C)CC4))))	-10.5	414.674	2	2	6.5256	5	40.46	TRUE	FALSE
OC12(C(O)C(O)C4(C(O)C(O)CCC4(C1CCC3(C2C(O)C(O)C3C(CCCC(CO)C)C)(C))(C)))	-10.4	500.673	8	8	0.4099	6	161.84	FALSE	FALSE
O=C2(C=C(C(O)(CC(=O)C(=CC=CC(=CC=CC=C(C=CC=C(C=C=C1(C(O)(CC(O)CC1(C)C)C))C)C)C)C)C(C2)(C)C)C)	-10.4	614.867	5	3	8.0892	10	94.83	FALSE	FALSE
O3(C4(C=CC(=CC=CC(=CC=CC=C(C=CC=C(C=CC12(OC1(CC(CC2(C)C)O)C))C)C)C)C)(C(CC(CC34(C))O)(C)C))	-10.4	600.884	4	2	8.9698	10	65.52	FALSE	FALSE
OC34(C(C2(C(O)(C1(O)(C(C(C(CCC(O)CC)C)CC1O)(C)CC2))CC3O))(CCC(C4O)O)C)	-10.4	486.646	8	8	0.4505	5	161.84	TRUE	FALSE
O5(C(OCC(CCCC(C4(C3(C(C2(O)(C(C1(C(C(O)C(O)CC1)C(C2)O)(C))CC3))C(C4O)O)(C)))C)C)C(O)C(O)C(C5)O)	-10.4	616.789	11	9	-0.0976	8	200.53	FALSE	FALSE
O=C5(C3(C1(N(CCC2(C1CCCCCCC=CCCN4(CC2C=C(CCCCCCC3)C4)))CC5)))	-10.4	466.754	3	0	6.7851	0	23.55	TRUE	FALSE
OC(C(CCC(C4(C3(C(C2(C(C1(C(CC(O)CC1)=CC2)(C))CC3))CC4)(C)))C)CC)(C)C	-10.4	430.717	2	2	7.1397	6	40.46	TRUE	FALSE
O=C(OC1(OC(C(O)C(C1O)O)COC2(OC(C(O)C(C2O)O)C)))C57(C(C4(=CCC6(C3(C(C(C(O)CC3)(CO)C)CCC6(C4(C)CC5)(C))(C))))CC(C)(C)CC7)	-10.4	780.993	13	8	2.3163	6	215.83	FALSE	FALSE
OC1(C(O)CCC2(C1CCC3(C2C(O)CC4(C(C(CO)CCCC(C)C)CCC34)(C)))(C))	-10.4	436.677	4	4	2.4176	6	80.92	TRUE	TRUE
OC23(C(C1(C(CC(O)CC1)C(C2)O)(C))CCC4(C3C(O)C(O)C4C(CCC(=C)C(CO)C)C)(C))	-10.4	480.686	6	6	2.6344	6	121.38	TRUE	FALSE
O=C4(C=1(N(C=CC2(C=1NC=3(C=CC=CC2=3)))C5(=C4C=CC=C5)))	-10.4	272.307	3	1	2.4176	0	32.34	TRUE	TRUE
O=C2(OC1(C(OC(C1)C(O)C(O)CC(=C)CC(CC3(OC(CC=C2)C=CC3))C)C=CC4(OCC=C(C4)C)))	-10.4	514.659	7	2	4.1051	2	94.45	TRUE	FALSE
O=C5(C(C4(C(C3(=C(C2(C(C(C(C1(OC(=O)C(C1)C(C)C))C)CC2)(C)CC3)(C))CC4))(C)CC5))(C)C)	-10.4	468.722	3	0	7.5286	3	43.37	TRUE	FALSE
O=C2(OC(=CC(=CC=CC=CC=C(C#CC1(=C(CC(O)CC1(C)C)C))C)C)C=C2C=CC3(O)(C(O)(CC(O)CC3(C)C)C))	-10.4	588.785	6	4	6.0785	6	107.22	FALSE	FALSE
O=C(NCCCC2(OC1(OC(CCC1)CCC(C=C(C(OC(=O)C)C)C)C)(CCC2C)))C(C(O)CNC(=O)CC3(OC(CCC3C)CC(=O)C=CC))C	-10.4	747.027	9	3	6.4998	19	149.49	FALSE	FALSE
O=C(OC4(C(C3(C(C2(C(=C1(C(C(C(CCC(=CC)C(C)C)C)CC1)(C)CC2))CC3))(C)CC4))C))C	-10.4	468.766	2	0	8.9058	6	26.3	TRUE	FALSE
OCC4(C3(C(C2(C(C1(C(C(C(C=CC(C(C)C)C)C)CC1)(C)CC2))=CC3))(C)CC4))	-10.4	398.675	1	1	7.2682	5	20.23	TRUE	FALSE
O2(C1(OC3(C4(C(O)N=C(NC4(C1O)(C(C2C3(O)(C(O)O))O))N)))(O))	-10.4	335.269	12	9	-6.2014	1	210.48	FALSE	FALSE
O=C1(NCC=3(C1=C7(C=2(N(C6(OC(N5(C=2C=3C4(=C5(C=C(OC)C=C4))))(C(OC)C(C6)=NC)C))C8(=C7C=CC=C8)))))	-10.4	494.551	7	1	2.4176	2	79.01	TRUE	TRUE
O3(C4(C=CC(=CC=CC(=CC=CC=C(C=CC=C(C=CC12(OC1(CC(CC2(C)C)O)C))C)C)C)C)(C(CC(CC34(C))O)(C)C))	-10.4	600.884	4	2	8.9698	10	65.52	FALSE	FALSE
O(C3(C=C1(C(CCC2(C1CCC2C(C=CC(C(C)C)C)C)(C))C4(C3(O)CC(O)CC4)(C))))C	-10.4	444.7	3	2	6.1505	5	49.69	TRUE	FALSE
[Br]C2(=C3(OC1(=C(O)C([Br])=CC(=C1)CC(=NO)C(=O)NCCC5(=CC([Br])=C(OC=4(C=C(CCNC(C(CC(=C2)C=C3[Br])=NO)=O)C=CC=4O))C=C5))))	-10.4	940.234	10	6	7.509	0	182.3	FALSE	FALSE
OC24(C1(O)(C(C(C(CCC(=C)C(CO)C)C)C(C1O)O)(CCC2C3(C(CC(O)CC3)C(C4)O)(C))C))	-10.4	496.685	7	7	1.7493	6	141.61	TRUE	FALSE
O=C3(OCC4(C2(C(C=1(C(=COC=1)CC2))(CO)CCC4(C3(CO)C)))(C))	-10.4	334.412	5	2	2.4176	2	79.9	TRUE	TRUE
[Br]C2(=CC=1(NC=C(C=1C=C2)C3(=NC=C(N3)C=5(C4(=C(C=CC=C4)NC=5)))))	-10.4	377.245	1	3	5.4688	2	60.26	TRUE	FALSE
[Br]C2(=CC=1(NC=C(C=1C=C2)C=5(NC(C=4(C3(=C(C=CC=C3)NC=4)))=NC=5)))	-10.4	377.245	1	3	5.4688	2	60.26	TRUE	FALSE
S(=O)(=O)(OC1(C(OS(=O)(=O)O)CC2(CCC3(C(C2(C1)(C))CCC4(C3CC(O)C4C(CCC5(C(C)C5)(C(C)C))C)(CO)))))O	-10.4	636.87	8	4	4.6729	10	167.66	TRUE	FALSE
O1(C(OCC2(OC1C(O)C(O)C2O))C(CCCC(C4(C3(C=C(CCC3C(C)=CC4)C)))C)C)	-10.4	450.616	6	3	2.4176	6	88.38	TRUE	TRUE
O=C3(C(C=C(C(OC2(OC(C(OC1(OC(C(O)C(C1O)O)C))C(C2O)O)C))CC=C(C)C)C)C(O)(C4(CCCC4(C3C))(C))CC=C(C(O)CC=C(C)C)C)	-10.4	764.994	12	7	3.7796	13	195.6	FALSE	FALSE
O=C(OC1(C(O)C(OC(C1O)C)O))C=4(C3(=NC=2(C(=C(C=CC=2)C(O)C)N=C3C=CC=4)))	-10.4	414.414	9	4	0.8206	3	142.23	TRUE	TRUE
O3(C(O)C4(C2(C(C1(C(C(CCC1)(C)C)C(C2)O)(C))CCC4(C3O)))(C))	-10.4	338.488	4	3	2.4176	0	69.92	TRUE	TRUE
O=C1(NCC=5(C1=C3(C(N(C2(OC(C(O)C(C2)O)C))C4(=C3C=CC=C4))=C6(NC7(=C(C=56)C=CC=C7)))))	-10.4	441.487	5	4	2.4176	1	99.51	TRUE	TRUE
O=C(OC(C(CCC(C4(C3(C(C2(C(C1(C(O)(CC(O)CC1O)C(C2)O)(C))CC3))CC4)(CO)))C)C)(C)C)C	-10.4	524.739	7	5	3.4292	7	127.45	TRUE	FALSE
O=C1(C(OC(C)(C)C(C1)O)(CCCC(=CC(=O)CC(=CCC2(=C(OC)C(=CC(=C2)O)C))C)C)C)	-10.4	472.622	6	2	5.16142	10	93.06	TRUE	FALSE
S(=O)(=O)(OC1(C(C4(N2(C(=NC(CC2(C1))C(O)C=3(NC(=O)NC(C=3)=O))NC4)))C))O	-10.4	415.428	9	5	-1.9049	4	177.18	TRUE	TRUE
O=C1(N(C(=N)N(C1=NC4(=NC(CC3(=CC=2(OCOC=2C=C3)))=C(N4C)CC6(=CC=5(OCOC=5C=C6))))C)C)	-10.4	488.504	9	1	2.4176	5	114.5	TRUE	TRUE
OC(C(C(CC(=C4(C3(C(C2(C(C1(C(CC(O)CC1)=CC2)(C))CC3))CC4)(C)))C)C)CO)(C)C	-10.4	444.7	3	3	6.0322	5	60.69	TRUE	FALSE
O=C5(NC(=CC4(=NC(=C3(C=2(NC(CC=1(NC(C=O)=C(C=1CC)C))=C(C=2C(C3C(=O)OC)=O)C)))C(C4C)CCC(=O)O))C(=C5C=C)C)	-10.4	626.71	7	4	4.70984	10	170.78	TRUE	FALSE
OC2(C1(=CC(O)CCC1(C3(CCC4(C(C3(C2))CCC4C(CCC(=C)C(C)C)C)(C)))C))	-10.4	414.674	2	2	6.5256	5	40.46	TRUE	FALSE
O=C(O)C(NC(=O)C(NC(=O)C(NC(=O)CNC(=O)C(NC(=O)C(NC(=O)C(N)CC=2(C1(=C(C=CC=C1)NC=2)))C(C)C)C(C)C)CC(=O)O)C(C)C)CCC(=O)N	-10.4	801.899	10	11	-1.6293	23	334.1	FALSE	FALSE
O6(C(OC1(C(OC(C1OC)CO)OC(C(C)C)CCC(C5(C4(C(C3(O)(C(C2(C(CC(O)CC2)C(C3)O)(C))CC4))C(C5)O)(C)))C))C(OC)C(O)C(C6)O)	-10.4	744.96	13	7	1.7307	12	196.99	FALSE	FALSE
O(C2(=C(O)C=C(OC1(=C(O)C=C(O)C=C1O))C=C2O))C3(=C(O)C(O)=C(O)C(=C3)O)	-10.4	406.299	11	9	2.6216	4	200.53	FALSE	FALSE
O5(C(OCCC(C(C)C)CCC(C4(C3(C(C2(O)(C(C1(C(O)(CC(O)CC1)C(C2)O)(C))CC3))C(C4)O)(C)))C)C(O)C(O)C(C5CO)O)	-10.4	658.87	11	9	1.0727	10	200.53	FALSE	FALSE
O5(C(OCC(CC=CC(C4(C3(C(C2(O)(C(C1(C(C(O)C(O)CC1)C(C2)O)(C))CC3))C(C4)O)(C)))C)C)C(O)C(OC)C(C5)O)	-10.4	612.801	10	7	1.3617	8	169.3	FALSE	FALSE
OC23(C(C1(C(CC(O)CC1)C(C2)O)(C))CCC4(C3C(O)C(O)C4C(C=CCC(CO)C)C)(C))	-10.4	466.659	6	6	2.2443	5	121.38	TRUE	FALSE
OC23(C(C1(C(CC(O)CC1)C(C2)O)(C))CCC4(C3C(O)C(O)C4C(CCCC(CO)C)C)(C))	-10.4	468.675	6	6	2.4683	6	121.38	TRUE	FALSE
O=C(NC1(=NC=2(CCC=3(NC(=NC=3(C(C=2(N1))C))NC(=O)C=C(C)C))))C=C(C)C	-10.4	382.468	4	4	2.4176	4	115.56	TRUE	TRUE
O=C2(C(=C(C#CC(=CC=CC(=CC=CC=C(C=CC=C(C=CC1(=C(C(=O)C(O)CC1(C)C)C))C)C)C)C)C(C)(C)CC2O)C)	-10.4	594.836	4	2	8.3526	8	74.6	FALSE	FALSE
O=C1(C3(=C(C2(CCC(CC2(=C1))O)(C))CCC4(C3CCC4C(C=CC(C(C)C)C)C)(C)))	-10.4	410.642	2	1	6.6539	4	37.3	TRUE	FALSE
O=C(C=C(C)C)CC(C4(C3(C(C2(C(C1(C(CC(O)CC1)=CC2)(C))CC3))CC4)(C)))C	-10.4	398.631	2	1	6.4878	4	37.3	TRUE	FALSE
[Br]C2(=CC=1(NC=C(C=1C=C2)CC(NC(=O)C(N)=CC3(=CC(O)=C(O)C(=C3)O))C(=O)NC=CC4(=CC(O)=C(O)C=C4)))	-10.4	609.433	8	9	3.2726	8	201.16	FALSE	FALSE
O=C4(NC(=CC3(=NC(=CC=2(NC(C=C1(NC(=O)C(C1=CC)C))=C(C=2CCC(=O)O)C))C(=C3C)CCC(=O)O))C(=C4CC)C)	-10.4	586.689	5	5	5.11042	10	160.95	FALSE	FALSE
OC4(CC3(C(C2(C(C1(C(C(C(C=CCC(C)C)C)CC1)(C)CC2))=CC3))(C)CC4))	-10.4	384.648	1	1	7.1647	4	20.23	TRUE	FALSE
O=C2(C(=C(C=CC(=CC=CC(=CC=CC=C(C=CC=C(C=CC1(C(=CC(O)CC1(C)C)C))C)C)C)C)C(C)(C)CC2O)C)	-10.4	582.869	3	2	9.5823	10	57.53	FALSE	FALSE
O=C2(C1(=C(O)C=CC=C1C(=O)C3(=C2C(=CC(=C3)OC4(OC(C(O)C(C4)O)C))CC)))	-10.4	398.411	7	3	2.4176	3	113.29	TRUE	TRUE
OC4(CC3(C(C2(C(C1(C(C(C(CC(C(C(C)C)C)C)C)CC1)(C)CC2))=CC3))(C)CC4))	-10.4	414.718	1	1	7.8807	5	20.23	TRUE	FALSE
OC4(C(C3(C(C2(C(C1(C(C(C(CC(C(C(C)C)C)C)C)CC1)(C)CC2))=CC3))(C)CC4))C)	-10.4	428.745	1	1	8.1267	5	20.23	TRUE	FALSE
O=C(O)CCC=CC9(OC8(OC7(OC1(C(OC(C1)C(O)C6(OC(C(=C)CC25(OC(C3(OC4(CC3(O2))(NCC(C)CC4C)))CC(C5)C))C(C)CC6C)(O))CC7C))(CC8))(C=CC9))	-10.4	842.08	12	4	6.2558	9	163.63	FALSE	FALSE
S(=O)(=O)(OC1(C(O)C(OCC1O)OC(C=CC(C6(C4(C(C3(O)(C(O)C(O)C5(CC(OC2(OCC(O)C(C2O)O))CCC5(C3CC4)(C))))C(C6)O)(C)))C)C(C)C))O	-10.4	810.953	16	10	-1.0036	10	282.59	FALSE	FALSE
OC3(CC2(=CCC4(C1(C(C(C(CCC(C(=C)C)CC)C)CC1)(C)CCC4(C2(C)CC3)))))	-10.4	412.702	1	1	7.9449	6	20.23	TRUE	FALSE
O3(C4(C=CC(=CC=CC(=CC=CC=C(C=CC=C(C=CC12(OC1(CC(CC2(C)C)O)C))C)C)C)C)(C(CC(CC34(C))O)(C)C))	-10.4	600.884	4	2	8.9698	10	65.52	FALSE	FALSE
O=C1(OC(O)C2(=C1CCC3(C2(CCC4(C3(CCCC4(CO)C)C))C)))	-10.4	334.456	4	2	2.4176	1	66.76	TRUE	TRUE
S(=O)(=O)(OC1(C(C4(N2(C(=NC(CC2(C1))C(O)C=3(NC(=O)NC(C=3)=O))NC4)))C))O	-10.4	415.428	9	5	-1.9049	4	177.18	TRUE	TRUE
O3(C4(C=CC(=CC=CC(=CC=CC=C(C=CC=C(C=CC12(OC1(CC(CC2(C)C)O)C))C)C)C)C)(C(CC(CC34(C))O)(C)C))	-10.4	600.884	4	2	8.9698	10	65.52	FALSE	FALSE
O=C2(C(=C(C=CC(=CC=CC(=CC=CC=C(C=CC=C(C=CC1(C(=CC(O)CC1(C)C)C))C)C)C)C)C(C)(C)CC2O)C)	-10.4	582.869	3	2	9.5823	10	57.53	FALSE	FALSE
[Br]C3(=CC=2(NC=4(C=1(NC=NC=1C5(=C(C=4(C=2C=C3))C(=O)NC5=O)))))	-10.4	355.151	3	3	2.4176	0	90.64	TRUE	TRUE
ClC2(C(C1(C(=O)CC3(OC(CC3(C1(C)CC2Cl))C4(C(=O)NC(C4)=O))(C)))(C)C)	-10.4	416.345	4	1	2.4176	1	72.47	TRUE	TRUE
OC3(CC2(=CCC4(C1(C(C(C(CCC(C(C)C)C)C)CC1)(C)CCC4(C2(C)CC3)))))	-10.4	400.691	1	1	7.6347	5	20.23	TRUE	FALSE
O=C2(C(=C(C=CC(=CC=CC(=CC=CC=C(C=CC=C(C=CC1(=C(C(=O)C(O)CC1(C)C)C))C)C)C)C)C(C)(C)CC2O)C)	-10.4	596.852	4	2	8.9054	10	74.6	FALSE	FALSE
OC2(C(C1(C(C(CCC1)(C)C)CC2)(C))CCC=C(CCC3(C(=C)CCCC3(C)C))C)(C)	-10.4	428.745	1	1	8.8692	6	20.23	TRUE	FALSE
OC3(CC2(=CCC4(C1(C(C(C(CCC(C(C)C)C)C)CC1)(C)CCC4(C2(C)CC3)))))	-10.4	400.691	1	1	7.6347	5	20.23	TRUE	FALSE
OC3(CC2(=CCC4(C1(C(C(C(CCC(=C)C(C)C)C)CC1)(C)CCC4(C2(C)CC3)))))	-10.4	398.675	1	1	7.5548	5	20.23	TRUE	FALSE
O=C2(C1(=C(O)C(=CC(=C1C(=O)C3(=C2C(O)=CC=C3O))O)C))	-10.4	286.239	6	4	2.4176	0	115.06	TRUE	TRUE
OC4(CC3(C(C2(C(C1(C(C(C(C=CCC(C)C)C)CC1)(C)CC2))=CC3))(C)CC4))	-10.4	384.648	1	1	7.1647	4	20.23	TRUE	FALSE
O2(C45(C1(C(CC(O)CC1)C(CC25(C3(C(C(C(CCCC(C)C)C)CC3)(C)CC4)))O)(C)))	-10.4	418.662	3	2	5.7148	5	52.99	TRUE	FALSE
OC4(CC3(C(C2(C(C1(C(C(C(C=CC(CC)C)C)CC1)(C)CC2))=CC3))(C)CC4))	-10.4	384.648	1	1	7.1647	4	20.23	TRUE	FALSE
O=C4(NC(=CC3(=NC(=CC=2(NC(C=C1(NC(=O)C(=C1C=C)C))=C(C=2CCC(=O)O)C))C(=C3C)CCC(=O)O))C(=C4C=C)C)	-10.4	582.657	5	5	4.80652	11	160.95	TRUE	FALSE
O=C(O)C(N)C(O)C2(O)(C1(OC3(O)(C(O)C4(C1O)(NC(N)=NC(C4(C2O3))O))))	-10.4	392.321	13	10	-6.7393	3	253.57	FALSE	FALSE
O=C1(OC(CC(OC(=O)C)CC(=C)C)(C)C5(C14(C(C3(=C(C2(C(C(C(O)CC2)(C)C)CC3)(C))CC4))(CC5)C)))	-10.4	512.731	5	1	6.6802	5	72.83	FALSE	FALSE
O=C2(C=1(NC(C(O)C(C)C)=CC=1C(=O)C3(=C2C=C(C(O)C(C)C)N3)))	-10.4	330.384	4	4	2.4176	4	106.18	TRUE	TRUE
O2(C3(C=CC(=CC=CC(=CC=CC=C(C=CC=C(C=CC1(=C(CC(O)CC1(C)C)C))C)C)C)C)(C(CC(CC23(C))O)(C)C))	-10.4	584.885	3	2	9.7586	10	52.99	FALSE	FALSE
O1(C(=C(C5(CCC2(C5(C1)(CCC3(C2CC=C4(C3(CCC(C4)O)C))))))C)CCC(C)C)	-10.4	398.631	2	1	6.6468	3	29.46	TRUE	FALSE
O6(C(OC1(C(OC(C1O)CO)OCC(C(C)C)CCC(C5(C4(C(C3(C(C2(C(CC(O)CC2)C(C3)O)(C))CC4))C(C5)O)(C)))C))C(OC)C(O)C(C6)OC)	-10.4	742.988	12	6	2.8634	13	176.76	FALSE	FALSE
OC2(C=C1(C(CCC(C1)O)(C)C4(C2C3(C(C(C(C=CC(C(C)C)C)C)CC3)(C)CC4))))	-10.4	414.674	2	2	6.3815	4	40.46	TRUE	FALSE
OC2(C=C(C(C=CC(=CC=CC(=CC=CC=C(C=CC=C(C=CC1(C(=CC(O)CC1(C)C)C))C)C)C)C)C(C2)(C)C)C)	-10.4	568.886	2	2	10.2592	10	40.46	FALSE	FALSE
OC2(C=C(C(C=CC(=CC=CC(=CC=CC=C(C=CC=C(C=CC1(C(=CC(O)CC1(C)C)C))C)C)C)C)C(C2)(C)C)C)	-10.4	568.886	2	2	10.2592	10	40.46	FALSE	FALSE
O(C2(=C(O)C(C1(=C(O)C=C(O)C=C1O))=C(O)C=C2O))C4(=CC(OC3(=C(O)C=C(O)C=C3O))=CC(=C4)O)	-10.4	498.396	12	10	3.9942	5	220.76	FALSE	FALSE
O=C2(C(=C(C=CC(=CC=CC(=CC=CC=C(C=CC=C(C=CC1(=C(C(=O)C(O)C(C1(C)C)O)C))C)C)C)C)C(C)(C)C(C2O)O)C)	-10.4	628.85	6	4	6.847	10	115.06	FALSE	FALSE
O=C(C=C(C4(C3(C(C2(C(C1(C(CC(O)CC1)C(C2)O)(C))=CC3))CC4)(C)))C)CC(C)C	-10.4	414.63	3	2	5.4586	4	57.53	TRUE	FALSE
[Br]C=1(C(OC)=C([Br])C(O)C2(C=1)(ON=C(C2)C(=O)NCC(=O)CCNC(=O)C3(=NOC4(C3)(C=C([Br])C(OC)=C(C4O)[Br]))))	-10.4	832.091	11	4	2.0206	9	177.37	FALSE	FALSE
OC4(CC3(C(C2(=C(C1(=CCC(C1(C)CC2)C(C=CC(C(C)C)C)C))CC3))(C)CC4))	-10.4	396.659	1	1	7.4749	4	20.23	TRUE	FALSE
O=C(C4(C3(C(C2(C(C1(C(CC(=NO)CC1)CC2)(C))CC3))CC4)(C)))C	-10.4	331.5	3	1	5.0645	1	49.66	TRUE	FALSE
OC4(C(=C)C3(C(C2(C(=C1(C(C(C(CCC(C(C)C)C)C)CC1)(C)CC2))CC3))(C)CC4))	-10.4	412.702	1	1	7.9449	5	20.23	TRUE	FALSE
OC2(C=C(C(C=CC(=CC=CC(=CC=CC=C(C=CC=C(C=CC1(C(=CC(O)CC1(C)C)C))C)C)C)C)C(C2)(C)C)C)	-10.4	568.886	2	2	10.2592	10	40.46	FALSE	FALSE
O1(OC45(C=CC12(C(=CCC3(C2CCC3C(CCCC(C)C)C)(C))C4(CCC(C5)O)C)))	-10.4	414.63	3	1	6.3717	5	38.69	TRUE	FALSE
OC4(CC3(C(C2(C(C1(C(C(C(CCCC(C)C)C)CC1)(C)CC2))=CC3))(C)CC4))	-10.4	386.664	1	1	7.3887	5	20.23	TRUE	FALSE
OC3(CC2(=CCC4(C1(C(C(C(CCC(C(=C)CC)(C)C)C)CC1)(C)CCC4(C2(C)CC3)))))	-10.4	426.729	1	1	8.335	6	20.23	TRUE	FALSE
OC3(CC2(=CCC4(C1(C(C(C(C=CCC(C)C)C)CC1)(C)CCC4(C2(CO)CC3)))))	-10.4	400.647	2	2	6.1371	5	40.46	TRUE	FALSE
O=C1(OOC(C=2(CCC3(C(C=2(CC1))(CCC(C3(CC4(=C(O)C(=CC(=C4)OC(=O)C)C))C)C)C)))(C)C)	-10.4	484.633	6	1	6.36472	3	82.06	TRUE	FALSE
OC2(C=C(C(C=CC(=CC=CC(=CC=CC=C(C=CC=C(C=CC1(C(=CC(O)CC1(C)C)C))C)C)C)C)C(C2)(C)C)C)	-10.4	568.886	2	2	10.2592	10	40.46	FALSE	FALSE
O3(C(O)C4(C2(C(C1(C(C(CCC1)(C)C)CC2)(C))CCC4(C3O))(C)))	-10.4	322.489	3	2	2.4176	0	49.69	TRUE	TRUE
OC3(CC2(=CC=C4(C1(C(C(C(C=CC(C)C)C)CC1)(C)CC=C4(C2(C)CC3)))))	-10.4	366.589	1	1	6.6148	3	20.23	TRUE	FALSE
OC3(CC2(=CC=C4(C1(C(C(C(CCC(=C)C(C)C)C)CC1)(C)CC=C4(C2(C)CC3)))))	-10.4	394.643	1	1	7.395	5	20.23	TRUE	FALSE
OC14(C(C(O)CC(C1)O)(C3(C(C2(C(C(C(CCC(C(C)C)C)C)CC2)(C)CC3))CC4O))C)	-10.4	450.704	4	4	2.4176	5	80.92	TRUE	TRUE
O5(C(OCC(C=CC(C4(C3(C(C2(O)(C(C1(C(C(O)C(O)CC1)C(C2)O)(C))CC3))C(C4O)O)(C)))C)C(C)C)C(O)C(OC)C(C5)OC6(OCC(O)C(C6O)OC))	-10.4	788.969	15	9	-0.3041	11	237.45	FALSE	FALSE
O=C2(C1(=CC(=O)CCC1(C3(CCC4(C(C3(C2))CCC4C(C=CCC(C)C)C)(C)))C))	-10.4	396.615	2	0	6.5519	4	34.14	TRUE	FALSE
O=C1(C(OC)=C(OC2(=C1C(O)=CC(=C2)OC3(OC(C(O)C(C3O)O)C)))C4(=CC(O)=C(O)C(=C4)O))	-10.4	478.406	12	7	0.4973	4	199.51	FALSE	FALSE
[Br]C3(=C(O)C=C(OC2(=C(O)C=C(OC1(=C(O)C=C(O)C=C1O))C=C2O))C=C3O)	-10.4	453.197	9	7	3.9729	4	160.07	TRUE	FALSE
OC3(C(O)CC4(C2(C(C1(C(C(C(CCC(C(C)(C)C)C)C)CC1)(C)CC2))CC=C4(C3)))(C))	-10.4	430.717	2	2	6.9956	4	40.46	TRUE	FALSE
O=C1(C=C(CC2(C1C(C7(OCC26(C=C5(N3(C4(OC(C3)CC(C4)C)(CCC5(C)C8(C67)(COC(C8)=O))))))(O))C))C)	-10.4	509.643	7	1	3.5669	0	85.3	TRUE	FALSE
OC1(C(O)CC(C)(C)C(C1C)C=CC(=CC=CC(=CC=CC=C(C=CC=C(C=CC2(C(CC(O)C(C2C)O)(C)C))C)C)C)C)	-10.4	604.916	4	4	8.3606	10	80.92	FALSE	FALSE
O(C(=CCC(C4(C3(C(C2(C(C1(C(CC(O)CC1)=CC2)(C))CC3))CC4)(C)))C)C(C)C)C=C	-10.4	426.685	2	1	7.6525	6	29.46	TRUE	FALSE
O3(C4(C=CC(=CC=CC(=CC=CC=C(C=CC=C(C=CC12(OC1(CC(CC2(C)C)O)C))C)C)C)C)(C(CC(CC34(C))O)(C)C))	-10.3	600.884	4	2	8.9698	10	65.52	FALSE	FALSE
O3(C4(C=CC(=CC=CC(=CC=CC=C(C=CC=C(C=CC12(OC1(CC(CC2(C)C)O)C))C)C)C)C)(C(CC(CC34(C))O)(C)C))	-10.3	600.884	4	2	8.9698	10	65.52	FALSE	FALSE
O3(C4(C=CC(=CC=CC(=CC=CC=C(C=CC=C(C=CC12(OC1(CC(CC2(C)C)O)C))C)C)C)C)(C(CC(CC34(C))O)(C)C))	-10.3	600.884	4	2	8.9698	10	65.52	FALSE	FALSE
OC3(CC2(=CCC4(C1(C(C(C(CCC(C(C)C)(C(C)C)C)C)CC1)(C)CCC4(C2(C)CC3)))))	-10.3	442.772	1	1	8.6609	6	20.23	TRUE	FALSE
O1(OC45(C=CC12(C(CCC3(C2CCC3C(C=CC(C(C)C)CC)C)(C))C4(CCC(C5)O)C)))	-10.3	442.684	3	1	6.8637	5	38.69	TRUE	FALSE
[Br]C=1(NC=2(C(=O)N4(CCCC34(C(C=2(C=1[Br]))NC(N)=N3))))	-10.3	389.051	4	3	2.4176	0	86.51	TRUE	TRUE
OC45(C(C3(C(C2(C(C(C(C1(C(C(C(C)C)C)(C)C1))C)CC2)(C)CC3))CC4O))(CCC(C5)O)C)	-10.3	460.743	3	3	6.0463	4	60.69	TRUE	FALSE
[Br]C3(C(OC(C2(OC1(C(OC(C(=CCC(O)C(O)(CCC=C(C)C)C)C)CC1)(C)CC2)))(C)CC3)(C)C)	-10.3	571.637	5	2	6.7776	8	68.15	FALSE	FALSE
O=[N+]([O-])C3(=CC=C(OC1(OC(C(O)C(C1O)OC2(OC(C(O)C(C2O)O)CO))CO))C=C3)	-10.3	463.392	13	7	-3.4023	7	221.67	FALSE	FALSE
OC34(C(C2(C(C1(C(C(C(CCC(C(C)C)CC)C)CC1)(C)CC2))=CC3O))(CCC(C4)O)C)	-10.3	446.716	3	3	6.1105	6	60.69	TRUE	FALSE
O=C4(NC(=CC3(=NC(=CC=2(NC(C=C1(NC(=O)C(=C1C=C)C))=C(C=2CCC(=O)O)C))C(=C3C)CCC(=O)O))C(=C4C=C)C)	-10.3	582.657	5	5	4.80652	11	160.95	TRUE	FALSE
SC4(C1(=C(OC(=O)C)C(=C8(OCOC8(=C1C(COC(=O)C2(NCCC3(=C2C=C(OC)C(=C3)O)))N5(C4C6(N(C)C(C5C#N)CC=7(C6=C(O)C(OC)=C(C)C=7))))))C))	-10.3	758.85	15	4	4.01582	6	172.28	FALSE	FALSE
O=C8(CCC4(N(C7(C5(O)(C(C1(=NC=CC2(=C1NC=3(C=CC=CC2=3))))=CC6(C7(C4)(CN(CCCCC=CCC5)CC6)))))CCC8))	-10.3	564.774	5	2	6.2588	1	72.46	FALSE	FALSE
O=C1(NC(=O)C2(C=6(C=C(OC)C=5(C=4(C=6(N(C1(C2(C))C)C3(=C(C=CC=C3)C=4C=CN=5)))))))	-10.3	385.423	5	1	2.4176	1	71.53	TRUE	TRUE
OC1(C(O)CC2(C(O)CC3(C(C2(C1)(C))CCC4(C3CCC4C(CCCC(C)C)C)(C))))	-10.3	420.678	3	3	5.4102	5	60.69	TRUE	FALSE
OC1(C(O)CC2(C(O)CC3(C(C2(C1)(C))CCC4(C3CCC4C(CCCC(C)C)C)(C))))	-10.3	420.678	3	3	5.4102	5	60.69	TRUE	FALSE
O3(C14(C(=CC(O)C2(C1(CCC(C2)O)C)(O))C5(CCC(C5(CC34)(C))C(CCCC(C)C)C)))	-10.3	432.645	4	3	2.4176	5	73.22	TRUE	TRUE
O=C1(NCC=3(C1=C8(C=2(N(C6(OC(N5(C=2C=3C4(=C5(C=CC=C4))))(C)C(C6N(C(=O)C7(=CC=CC=C7))C)(OC)C))C9(=C8C=CC=C9)))))	-10.3	570.649	6	1	5.9068	3	77.73	FALSE	FALSE
S1(C3(=NC(=C1)C(=O)NC(C=2(OC(C)C(N=2)C(=O)NC(C5(=NC(C(NC3CC4(=CC=CC=C4))=O)CS5))C))C(C)C))	-10.3	568.725	9	3	2.5155	3	134.14	TRUE	FALSE
O=C4(N=C(NC2(=NC(CC1(=CC=C(OC)C=C1))=CN2CC3(=CC=C(O)C=C3)))C(N4C)=O)	-10.3	419.441	7	2	2.4176	6	109.05	TRUE	TRUE
O=C1(NC(=O)C2(C=6(C=C(OC)C=5(C=4(C=6(N(C1(C2(C))C)C3(=C(C=CC=C3)C=4C=CN=5)))))))	-10.3	385.423	5	1	2.4176	1	71.53	TRUE	TRUE
O1(C3(N4(CCC1CCCCCCC2(C5(N(CCC2)CCC(CCCCCCC3CCC4)O5)))))	-10.3	446.72	4	0	6.3352	0	24.94	TRUE	FALSE
O1(C3(N4(CCC1CCCCCCC2(C5(N(CCC2)CCC(CCCCCCC3CCC4)O5)))))	-10.3	446.72	4	0	6.3352	0	24.94	TRUE	FALSE
S1(C2(=NC(=C1)C(=O)NC(C(=O)N6(C(C=5(OC(C)C(C(NC(C4(=NC(C(NC2CC3(=CC=CC=C3))=O)CS4))C(C)C)=O)N=5))CCC6))CC7(=CC=CC=C7)))	-10.3	741.94	10	3	3.7293	5	154.45	TRUE	FALSE
O=C(O)CC(C(C)C)CCC(C4(C3(C(C2(C(C1(C(O)(CC(O)CC1)C(C2)O)(C))CC3))C(C4)O)(C)))C	-10.3	494.713	5	5	2.4176	7	118.22	TRUE	TRUE
OC4(CC3(=CCC5(C2(C(C(C(C1(C(C(C(CC)C)C)C1))C)CC2)(C)CCC5(C3(C)CC4)))))	-10.3	426.729	1	1	7.8807	5	20.23	TRUE	FALSE
O=C1(N3(C(=NC2(=C1C=CC=C2))C(NC(C3CC5(O)(C4(=C(C=CC=C4)N6(C5NC(C)C6=O))))=O)C))	-10.3	445.479	7	3	2.4176	2	116.56	TRUE	TRUE
OC3(C2(=C1(C(C(C(CCC(=CC)C(C)C)C)CC1)(CCC2C4(CCC(CC4(C3))O)(C))C)))	-10.3	428.701	2	2	7.0598	5	40.46	TRUE	FALSE
O=C1(C(OC(C)(C)C(C1)O)(CCCC(=CC(=O)CC(=CCC2(=C(OC)C(=CC(=C2)O)C))C)C)C)	-10.3	472.622	6	2	5.16142	10	93.06	TRUE	FALSE
S(=O)(=O)(OC1(C(OS(=O)(=O)O)CC2(C(OS(=O)(=O)O)CC3(C(C2(C1)(C))CCC4(C3CCC4C(C=CC(C(C)C)C)C)(C)))))O	-10.3	672.881	9	3	4.9135	10	190.8	TRUE	FALSE
OC2(C=C1(C(CCC(C1)O)(C)C4(C2C3(C(C(C(C=CCC(C)C)C)CC3)(C)CC4))))	-10.3	400.647	2	2	6.1355	4	40.46	TRUE	FALSE
O=C2(C=C1(C(CCC(C1)O)(C)C4(C2C3(C(C(C(CCC(C(C)C)CC)C)CC3)(C)CC4))))	-10.3	428.701	2	1	7.2038	6	37.3	TRUE	FALSE
O=C1(OC3(C(O)(CC2(C(C1O)(N(O)C(=NC2O)N)C3O))C))	-10.3	303.271	10	6	-3.5188	0	169.07	TRUE	FALSE
O=C(N5(C1(N6(C(C=7(C=CC=C3(C=7(C2(C1(C4(=C(NC2N3(C))C=CC=C4))CC5)(CC6)))))C8(OC8(C)C)))))C	-10.3	456.59	5	1	2.4176	1	51.35	TRUE	TRUE
P3(=O)(OC(C2(=NC=1(C(=O)N(C(=O)NC=1N=C2)C)))=CCO3)(O)	-10.3	312.178	8	2	2.4176	1	136.4	TRUE	TRUE
S(=O)(=O)(OC1(=C2(C(=C(OS(=O)(=O)O)C=C1)CC3(C2(CCC4(C3(CCC4C7(C5(C(OC6(CCCC(C6(CC5))(C)C)(C))CC7)(C))(C))C))C))))O	-10.3	694.953	7	2	7.8765	5	136.43	FALSE	FALSE
O=C2(C=C1(C(CCC(C1)O)(C)C4(C2C3(C(C(C(CCC(C(=C)C)CC)C)CC3)(C)CC4))))	-10.3	426.685	2	1	7.1239	6	37.3	TRUE	FALSE
O=C4(N=C(NC2(=NC(CC1(=CC=C(OC)C=C1))=C(N2C)CC3(=C(O)C(OC)=C(OC)C(=C3)O)))C(N4C)=O)	-10.3	509.519	10	3	2.4411	8	147.74	TRUE	FALSE
O=C1(C(OC)=C(OC)C(=O)C=C1CC=3(N(C(NC2(=NC(=O)N(C2=O)C))=NC=3CC4(=CC=C(OC)C=C4))C))	-10.3	507.503	10	1	1.547	8	141.42	TRUE	FALSE
O=C3(C(OC=2(C(=O)C1(=C(C=CN=C1COC(=O)C(=CC)C)C(C=2C)=O)))=C(C(=O)C4(=C3C(=NC=C4)COC(=O)C(=CC)C))C)	-10.3	584.581	11	0	4.5182	8	155.89	FALSE	FALSE
OC1(=C(C=C(O)C=C1)CC=C(CCCC(=CCC2(C(=CCC3(C2(CCCC3(C)C)C))C))C)C)	-10.3	450.707	2	2	8.8921	8	40.46	TRUE	FALSE
OC2(=C1(NC=3(C(=NC=CC=3(C1=CC=C2))C4(=CC8(C67(CN(CCCCC=CCCC4(O)C7(N5(C(C=CCCCC5)C6)))CC8))))))	-10.3	564.774	5	3	6.5614	1	75.62	FALSE	FALSE
S2(SC3(=C(NC(=O)CCCCCCCOC(=O)C=C(C(O)C1(OCC(CC=CC(C(O)C)C)C(C1O)O))C)C(=O)NC3(=C2)))(=O)(=O)	-10.3	672.819	12	6	1.253	16	208.79	FALSE	FALSE
O2(C45(C1(=CCC(C1(C)CCC25(C3(C(CC(OC)CC3)CC4)(C)))C(CCC(C(C)C)CC)C)))	-10.3	442.728	2	0	7.9543	7	21.76	TRUE	FALSE
OC1(C4(C(C=2(CCC3(C(C=2(C1))(CCC(C3)O)CO)))CCC4C(CCC(=CC)C(C)C)C)(C))	-10.3	444.7	3	3	6.0322	6	60.69	TRUE	FALSE
O=C4(C=CC5(C3(C(C1(C(C2(C(C(O)(CCC(C)C)OC2(C1))C))(C)CC3))CCC5(C4)))(C))	-10.3	414.63	3	1	5.76	3	46.53	TRUE	FALSE
O=C1(NC(C(=O)NC(C(=O)NC9(C(=O)N7(C6(C(N4(C=C(CC1NC(=O)C(N)CC2(=CC=CC=C2))C3(=C4(C=CC=C3))))(C5(=C(C=CC=C5)N6C(=O)C7CC8(=CC=CC=C8)))C9))))CC(C)C)C)	-10.3	849.005	8	5	3.0461	8	187.97	TRUE	FALSE
S(=O)(=O)(OC1(=C3(C(=C(OS(=O)(=O)O)C=C1)CC4(C2(C(C(CCC2)(C)C)CCC4(OC3)(C))(C)))))O	-10.3	504.623	7	2	4.1238	4	136.43	TRUE	FALSE
O=C1(C(=CC3(C2(C1(CCC(C2)O)C)(O3)))C4(C(C(C(C=CCC(C)C)C)CC4)(CCO)C))	-10.3	430.629	4	2	2.4176	7	70.06	TRUE	TRUE
S(=O)(=O)(OC1(=CC(O)=C2(C(=O)C=3(C(O)=CC(=CC=3(C(C2(=C1))=O))CCC))))O	-10.3	378.358	7	3	2.4176	4	138.2	TRUE	TRUE
O=C(NC(C(=O)O)CCCNC(=N)N)C=CC=CCC=CC(O)CC2(OC1(C(OCOC1C(C2(C)C)OC)NC(=O)C(O)C3(OC(C(C)C(C3)=C)C)(OC)))	-10.3	765.902	12	8	0.95727	18	253.24	FALSE	FALSE
N12(CCCCCCCCC=CCCC3(C4(C(C1)CC(C2)CCCCC=CCCCCN(C3)CC4)))	-10.3	468.814	2	0	8.2438	0	6.48	TRUE	FALSE
O6(C(OC1(C(OC(C1O)C(O)CO)OCC(C(=C)CCC(C5(C4(C(C3(O)(C(C2(C(C(O)C(O)CC2)C(C3)O)(C))CC4))C(C5)O)(C)))C)C))C(O)C(O)C(C6)OC)	-10.3	788.969	15	10	-0.424	13	248.45	FALSE	FALSE
ClC1(=C(OC)C(Cl)=CC(=C1)CC2(NC(=O)C=CCC(OC(=O)C(OC(C(CNC2=O)C)=O)CC(C)C)C(C=CC3(=CC=CC=C3))C))	-10.3	673.634	7	2	5.9607	8	120.03	FALSE	FALSE
[Br]C4(=CC=3(NC(=C1(NC=2(C=C([Br])C=CC=2(C1=O))))C(C=3C=C4)=O))	-10.3	420.06	4	2	2.4176	0	58.2	TRUE	TRUE
OC2(C=C1(C(CCC(C1)O)(C)C4(C2C3(C(C(C(CCC(C(=C)C)C(C)(C)C)C)CC3)(C)CC4))))	-10.3	456.755	2	2	7.5518	5	40.46	TRUE	FALSE
O3(C(O)C4(C2(C(O)CC5(C1(C(C(C(O)CC1)(C)C)CCC5(C2CC=C4(C3)))(C)))(C)))	-10.3	390.564	4	3	2.4176	0	69.92	TRUE	TRUE
O=C(OC2(C4(OC(OC)(C(COC1(OCC(O)C(C1O)O))=CC3(C(C2)C(=CCC3C(C)C)C))C=C4)(C)))C=CC=5(N=CN(C=5)C)	-10.3	614.736	11	3	2.6732	8	141.73	FALSE	FALSE
O=C4(C=C3(C(C2(C(C1(C(C(C(CCC(=CC)C(C)C)C)CC1)(C)CC2))CC3O))(C)CC4))	-10.3	426.685	2	1	7.1239	5	37.3	TRUE	FALSE
O=C4(C=C3(C(C2(C(C1(C(C(C(CCC(C(C)C)C)C)CC1)(C)CC2))CC3))(C)CC4))	-10.3	398.675	1	0	7.8429	5	17.07	TRUE	FALSE
O=C3(C2(C=1(C(=O)OC(C=1CCC2C4(CCC5(C(C4(C3))(CCCC5(C)C)C))(C))C))(C))	-10.3	398.587	3	0	5.8663	0	43.37	TRUE	FALSE
O=C2(C1(=CC(=O)CCC1(C3(CCC4(C(C3(C2))CCC4C(CCC(C(C)C)CC)C)(C)))C))	-10.3	426.685	2	0	7.412	6	34.14	TRUE	FALSE
S9(SC1%10(N(C7(NC=8(C=CC=CC=8(C7(C1O)(C34(C2(=C(C=CC=C2)NC3N6(C(=O)C5(C)(SSC6(C4)(C(=O)N5(C)))))))))))C(C9(N(C)C%10=O)C)=O))	-10.3	680.859	11	3	2.36	1	125.53	FALSE	FALSE
OC12(C(C(C(CCC(C=C)C(C)C)C)CC1)(CCC3(C2CC=C4(C3(CCC(C4)O)C)))C)	-10.3	428.701	2	2	6.9157	6	40.46	TRUE	FALSE
OC4(CC3(C(C2(C(C1(C(C(C(CCC(C(C)C)C)C)CC1)(C)CC2))=CC3))(C)CC4))	-10.3	400.691	1	1	7.6347	5	20.23	TRUE	FALSE
OC2(C=C(C(C=CC(=CC=CC(=CC=CC=C(C=CC=C(C=CC1(=C(CC(O)CC1(C)C)C))CO)C)C)C)C(C2)(C)C)C)	-10.3	584.885	3	3	9.3757	11	60.69	FALSE	FALSE
O=C1(C4(O)(C(C2(CCC3(C(C2(C1))CCC3C(CCC=C(COC(=O)C)C)C)(C)))(CCC(C4)O)C))	-10.3	474.682	5	2	5.2258	6	83.83	TRUE	FALSE
O=C(C(O)C(C)C)CC(C4(C3(C(C2(C(C1(C(CC(O)CC1)C(C2)O)(C))=CC3))CC4)(C)))C	-10.3	432.645	4	3	2.4176	5	77.76	TRUE	TRUE
OC3(CC2(=CC=C4(C1(C(C(C(CCC(=CC)C(C)C)C)CC1)(C)CCC4(C2(C)CC3)))))	-10.3	410.686	1	1	7.865	5	20.23	TRUE	FALSE
O=C4(C=3(OC=2(C(=O)C1(=C(O)C(O)=C(O)C(=C1C(C=2C(C=3C(=O)C=5(C4=C(O)C(O)=C(O)C=5O))C)=O)O))))	-10.3	484.325	13	8	0.9641	0	239.35	FALSE	FALSE
O=C(C(=CC=CC(=CC=CC=C(C=CC=C(C=C=C1(C(O)(CC(OC(=O)C)CC1(C)C)C))C)C)C)C)CC23(OC2(CC(CC3(C)C)O)C)	-10.3	658.92	6	2	8.6922	11	96.36	FALSE	FALSE
O=C1(NC(=O)C2(C=6(C=C(OC)C=5(C=4(C=6(N(C1(C2(C))C)C3(=C(C=CC=C3)C=4C=CN=5)))))))	-10.3	385.423	5	1	2.4176	1	71.53	TRUE	TRUE
O=C1(NC(O)(C(=O)NC1(O)C(C)C)CC=3(C2(=C(C=CC=C2)NC=3)))	-10.3	317.345	4	5	2.4176	3	114.45	TRUE	TRUE
O1(C25(C(C3(CCC4(C(C3(C(C12)O))CCC4C(CCC(=C)C(C)C)C)(C)))(CCC(C5)O)C))	-10.3	430.673	3	2	5.7368	5	52.99	TRUE	FALSE
N3(=C(C2(=CC=1(C(=CC=CC=1)C=C2)))CCNC4(=C3C=C(C)C(=C4)C))	-10.3	300.405	2	1	5.39304	1	24.39	TRUE	FALSE
O=C2(C1(=C(O)C=C(O)C=C1C(=O)C=3(C2=C(O)C=C(CO)C=3)))	-10.3	286.239	6	4	2.4176	1	115.06	TRUE	TRUE
O=C2(C1(=C(O)C=C(O)C=C1C(=O)C=3(C2=C(O)C=C(C(=O)CC)C=3)))	-10.3	312.277	6	3	2.4176	2	111.9	TRUE	TRUE
O=C1(C3(=C(C(=O)C=2(C1=C(O)C=C(O)C=2))C(O)=C(C(O)CC)C=C3O))	-10.3	330.292	7	5	2.4176	2	135.29	TRUE	TRUE
S(=O)(=O)(OC1(=CC(O)=C2(C(=O)C=3(C(O)=C(C(=O)O)C(=CC=3(C(C2(=C1))=O))CCC))))O	-10.3	422.367	8	4	1.7055	5	175.5	TRUE	TRUE
O=C2(C1(=C(O)C=C(OC)C=C1C(=O)C=3(C2=C(O)C=C(CC(O)C)C=3)))	-10.3	328.32	6	3	2.4176	3	104.06	TRUE	TRUE
OC34(C(C2(C(C1(C(C(C(CO)CCC=C(C)C)CC1)(C)CC2))=CC3O))(CCC(C4)O)C)	-10.3	432.645	4	4	2.4176	5	80.92	TRUE	TRUE
O5(C(OC(C(C)C)CCC(C4(C3(C(C2(C(C1(C(CC(O)CC1)C(C2)O)(C))CC3))C(C4)O)(C)))C)C(O)C(C5CO)O)	-10.3	568.792	8	6	2.8443	8	139.84	FALSE	FALSE
OC2(CC(=C(CCC(=CC=CC(=CC=CC=C(C=CC=C(CCC1(=C(CC(O)CC1(C)C)C))C)C)C)C)C(C2)(C)C)C)	-10.3	572.918	2	2	10.9954	12	40.46	FALSE	FALSE
O=C2(C1(=CC(=NO)CCC1(C3(CCC4(C(C3(C2))CCC4C(CCCC(C)C)C)(C)))C))	-10.3	413.646	3	1	7.037	5	49.66	TRUE	FALSE
O=C(NC(C(=O)NC(C(=O)NC(C(=O)NC(C(=O)NC(C(=O)N)CC1(=CC=C(O)C=C1))CCCNC(=N)N)CC(=O)N)C)CC2(=CC=C(O)C=C2))C(NC(=O)CNC(=O)C(N)CO)CC3(=CC=CC=C3)	-10.3	976.062	14	16	-4.88583	28	438.49	FALSE	FALSE
OC2(C=CC(=CC=CC(=CC=CC=C(C=CC=C(C#CC1(=C(CC(O)CC1(C)C)C))C)C)C)C)(C(O)(CC(O)CC2(C)C)C)	-10.3	600.884	4	4	8.1602	8	80.92	FALSE	FALSE
O=C4(C1(=C(C=CC=C1)C(OC2(OC(C(O)C(C2O)O)COC(=O)C3(=CC(O)=C(O)C(=C3)O)))CC4))	-10.3	476.434	11	6	0.5022	5	183.21	FALSE	FALSE
O=C1(C=CC(=O)C(O)C(=CC(CC=CC3(C12(C(=O)NC(C2C(C)C(=C3)C)CC=5(C4(=C(C=CC=C4)NC=5)))))C)C)	-10.3	512.65	4	3	4.6212	2	99.26	TRUE	FALSE
O=C3(C2(=CCC4(C1(C(C(C(C=CC(C(C)C)CC)C)CC1)(C)CCC4(C2(C)CC3(O)C(=O)OC)))))	-10.3	470.694	4	1	6.1329	6	63.6	TRUE	FALSE
[Br]C2(=CC=1(NC=C(C=1C=C2)CC(N)C(=O)NC=CC3(=CC(OC(=O)C)=C(OC(=O)C)C(=C3)OC(=O)C)))	-10.3	558.385	8	3	3.3632	8	149.81	TRUE	FALSE
[Br]C=4(NC(C(=O)NCC=CC=1(N=C(N)NC=1C(C=2(NC(N)=NC=2))CCNC(=O)C=3(NC([Br])=C(C=3)[Br])))=CC=4[Br])	-10.3	778.102	6	8	4.3986	10	199.18	FALSE	FALSE
P3(=O)(OC(C(O)C2(=NC1(=C(N=C(N(C)C)NC1=O)N=C2)))CO3)(O)	-10.3	343.236	9	3	-0.6717	3	150.76	TRUE	TRUE
O=C2(C(=C(C=CC(=CC=CC(=CC=CC=C(C=CC=C(C=CC1(=C(C(=O)C(O)CC1(C)C)C))C)C)C)C)C(C)(C)CC2O)C)	-10.3	596.852	4	2	8.9054	10	74.6	FALSE	FALSE
O3(C4(C=CC(=CC=CC(=CC=CC=C(C=CC=C(C=CC12(OC1(CC(CC2(C)C)O)C))C)C)C)C)(C(CC(CC34(C))O)(C)C))	-10.3	600.884	4	2	8.9698	10	65.52	FALSE	FALSE
OC4(C(=C)C3(C(C2(C(=C1(C(C(C(CCC(C(C)C)CC)C)CC1)(C)CC2))CC3))(C)CC4))	-10.3	426.729	1	1	8.335	6	20.23	TRUE	FALSE
O1(OC45(C=CC12(C(=CCC3(C2CCC3C(CCC(C(C)C)CC)C)(C))C4(CCC(C5)O)C)))	-10.3	442.684	3	1	7.0078	6	38.69	TRUE	FALSE
OC3(CC2(=CCC4(C1(C(C(C(CCC(=C)C(CC)(CC)C)C)CC1)(C)CCC4(C2(C)CC3)))))	-10.3	440.756	1	1	8.7251	7	20.23	TRUE	FALSE
O1(OC45(C=CC12(C(CCC3(C2CCC3C(CCC(=CC)C(C)C)C)(C))C4(CCC(C5)O)C)))	-10.3	442.684	3	1	7.0078	5	38.69	TRUE	FALSE
S(=O)(=O)(OC2(C(O)(O)C13(N=C(N)NC1C(COC(=O)NS(=O)(=O)O)N=C(N3(C2))N)))O	-10.3	475.418	15	8	-5.6204	5	288.79	FALSE	FALSE
OC3(CC2(=CCC4(C1(C(C(C(CCC=C(C)C)C)CC1)(C)CCC4(C2(CO)CC3)))))	-10.3	400.647	2	2	6.2812	5	40.46	TRUE	FALSE
OC2(C=C(C(C=CC(=CC=CC(=CC=CC=C(C=CC=C(C=CC1(C(=CC(O)CC1(C)C)C))C)C)C)C)C(C2)(C)C)C)	-10.3	568.886	2	2	10.2592	10	40.46	FALSE	FALSE
O3(C(O)C4(C2(C(O)CC5(C1(C(C(CCC1)(C)C)CCC5(C2CC=C4(C3C))(C))(C)))(C)))	-10.3	402.619	3	2	5.3058	0	49.69	TRUE	FALSE
O=CC(=C(CCCC(=CCCC2(OC1(=C(C=C(O)C=C1C)CC2))(C))C)C)C=C(C)C	-10.3	410.598	3	1	7.16272	9	46.53	TRUE	FALSE
OC3(CC2(=CC=C4(C1(C(C(C(C=CC(C(C)C)CC)C)CC1)(C)CC=C4(C2(C)CC3)))))	-10.3	408.67	1	1	7.641	5	20.23	TRUE	FALSE
O=C(O)C34(C(C2(C(C1(C(CC(OC(=O)C)CC1O)=CC2)(C))C(C3)O))CCC4C(CCC(C(C)C)C)C)	-10.3	504.708	5	3	5.2118	7	104.06	FALSE	FALSE
O=C1(NC=NC2(=C1NC(=O)N2CC3(C(=O)CC4(C35(C(CCC4C(C5)(C)C)C)))))	-10.3	370.453	5	2	2.4176	2	100.61	TRUE	TRUE
O=C3(C1(=C(C=C2(C(=O)C=CC(C2(=C1))=O))C5(CCC(C=4(C5(=C3OC=4)))=O)(C)))	-10.3	332.311	5	0	2.4176	0	81.42	TRUE	TRUE
O=C(C(=CC=CC(=CC=CC=C(C=CC=C(C=CC1(=C(C(O)C(O)CC1(C)C)C))C)C)C)C)CC2(OC(CC(=O)C)CC2C)(C)	-10.3	616.883	5	2	8.5866	13	83.83	FALSE	FALSE
O1(C3(N4(CCC1CCCCCCC2(C5(N(CCC2)CCC(CCCCCCC3CCC4)O5)))))	-10.3	446.72	4	0	6.3352	0	24.94	TRUE	FALSE
O1(C3(N4(CCC1CCCCCCC2(C5(N(CCC2)CCC(CCCCCCC3CCC4)O5)))))	-10.3	446.72	4	0	6.3352	0	24.94	TRUE	FALSE
S(=O)(=O)(OC1(C(O)CC(C)(C)C(C1C)C=CC(=CC=CC(=CC=CC=C(C=CC=C(C=CC2(C(CC(O)C(C2C)OS(=O)(=O)O)(C)C))C)C)C)C))O	-10.3	765.044	8	4	8.0148	14	167.66	FALSE	FALSE
OC34(C(C2(C(C1(C(C(C(C=CCC(C)C)C)CC1)(C)CC2))=CC3O))(CCC(C4)O)C)	-10.2	416.646	3	3	5.2504	4	60.69	TRUE	FALSE
O5(C(C(O)(C4(C3(C(C2(C(C1(C(CC(O)CC1)C(C2)O)(C))=CC3))CC4)(C)))C)C5C(C(C)C)C)	-10.2	446.672	4	3	2.4176	4	73.22	TRUE	TRUE
OC2(C1(=CC(O)CCC1(C3(CCC4(C(C3(C2))CCC4C(CCC(C(C)C)CC)C)(C)))C))	-10.2	430.717	2	2	6.9956	6	40.46	TRUE	FALSE
O=C3(NC(C(=O)NC(C(=O)NC(C(=O)NC(C(=O)NC(C(=O)N)CC=2(C1(=C(C=CC=C1)NC=2)))CCCNC(=N)N)CC(C)C)CO)CC3)	-10.2	670.772	8	11	-2.28483	18	286.51	FALSE	FALSE
O=C(NC=CC1(=CC(O)=C(O)C=C1))C(NC(=O)C(N)CC2(=CC(O)=C(O)C=C2))=CC3(=CC(O)=C(O)C(=C3)O)	-10.2	523.498	10	10	1.44	8	225.83	FALSE	FALSE
O=C1(OC(C(=CC=C(CNC(=O)C(NC=O)CO)C)C)C(C=CC=CC(OC)CCC=C(C)C=CCC(C=C(C=CC(C=C1)C)C)OC)C)	-10.2	678.911	7	3	6.1736	10	123.19	FALSE	FALSE
O=C(OC4(CC3(C(C2(C(C1(C(C(C(CCC(C(C)C)CC)C)CC1)(C)CC2))CC3))(C)CC4)))C=CC5(=CC(OC)=C(O)C=C5)	-10.2	592.905	4	1	10.0832	10	55.76	FALSE	FALSE
O=C2(NC(C(=O)NC(C(=O)NC(C(=O)NCC(=O)NCC(=O)NC(C(=O)NC(C(=O)N)CC1(=CC=CC=C1))CCCNC(=N)N)CC(C)C)CC(C)C)CC2)	-10.2	771.921	9	11	-2.47993	23	308.69	FALSE	FALSE
O=C1(C3(=C(C2(CCC(CC2(=C1))O)(C))CCC4(C3CCC4C(C=CC(C(C)C)CC)C)(C)))	-10.2	424.669	2	1	7.044	5	37.3	TRUE	FALSE
S(=O)(=O)(OCC5(OC(OCC(C=CC(C4(C3(C(C2(O)(C(C1(C(CC(O)CC1)C(C2)O)(C))CC3))C(C4O)O)(C)))C)C(C)C)C(O)C(C5O)O))O	-10.2	722.891	13	9	0.1416	10	243.9	FALSE	FALSE
O=C2(C(=C(C#CC(=CC=CC(=CC=CC=C(C=CC=C(C#CC1(=C(C(O)C(O)CC1(C)C)C))C)C)C)C)C(C)(C)CC2O)C)	-10.2	594.836	4	3	7.5916	6	77.76	FALSE	FALSE
OC14(C(C(O)CC(C1)O)(C3(C(C2(C(C(C(CCC(=C)C(C)C)C)CC2)(C)CC3))CC4O))C)	-10.2	448.688	4	4	2.4176	5	80.92	TRUE	TRUE
O=C1(NC(=O)C2(=C1C7(=C5(N(C6(OC(N4(C5(=C2C3(=C4(C=CC=C3)))))CC(C6OC)NC)(C))C8(=C7C=CC=C8)))))	-10.2	480.524	7	2	2.4176	2	86.52	TRUE	TRUE
OC1(C4(C(C2(C(O)CC3(C(C2(C1))(CCC(C3)O)C)))CCC4C(CCC(O)C(CO)C)C)(C))	-10.2	452.676	5	5	2.4176	6	101.15	TRUE	TRUE
O=C1(NCC=3(C1=C7(C=2(N(C6(OC(N5(C=2C=3C4(=C5(C=CC=C4))))(C(OC)C(C6)O)C))C8(=C7C=CC=C8)))))	-10.2	453.498	6	2	2.4176	1	77.65	TRUE	TRUE
O=CC3(=CCC4(C2(C(C1(C(C(CCC1)(C)C)CC2)(C))CC(C4(C3)(C))O)(C)))	-10.2	358.566	2	1	5.5415	1	37.3	TRUE	FALSE
ClC=3(N=C4(C=1(N=C2(C(NC(=O)C(NC(=O)C(O)C(C)C)CC%10(=CC=9(C8(C=1O2)(C7(=CC=CC(C6(=C5(C(C=3O4)=C(Cl)NC5=CC=C6)))=C7NC8OC=9C=C%10)))))C(C)C))))	-10.2	765.654	9	5	7.1146	4	167.54	FALSE	FALSE
O=C2(C1(=CC(=O)CCC1(C3(CCC4(C(C3(C2))CCC4C(CCC(=C(C)C)CC)C)(C)))C))	-10.2	424.669	2	0	7.4762	5	34.14	TRUE	FALSE
O=C(C(=C)C1(C(C(=O)CC=C(C(O)CC=C(C)C)C)(CCC1)C))CC=C(C(OC3(OC(C(OC2(OC(C(O)C(C2O)O)C))C(C3O)O)C))CC=C(C)C)C	-10.2	762.978	12	6	4.298	17	192.44	FALSE	FALSE
O=C1(C5(C(C(=C)C(C1C=C(C(O)CC=C(C)C)C)(O)CC=C(C(OC4(OC(C(OC3(OC(C(OC2(OC(C(O)C(C2O)O)C))C(C3O)O)C))C(C4O)O)C))CC=C(C)C)C)CCC5)(C))	-10.2	909.12	16	9	2.5515	15	254.52	FALSE	FALSE
S(=O)(=O)(OC2(CC(=C(C=CC(=CC=CC(=CC=CC=C(C=CC=C(C=CC1(=C(CC(O)C(C1(C)C)O)C))C)C)C)C)C(C2)(C)C)C))O	-10.2	664.949	5	3	9.3453	12	104.06	FALSE	FALSE
O=C(NC=CC1(=CC(O)=C(O)C(=C1)O))C(NC(=O)C(N)CC2(=CC(O)=C(O)C(=C2)O))CC3(=CC(O)=C(O)C(=C3)O)	-10.2	557.512	12	12	0.4214	9	266.29	FALSE	FALSE
O=C(NC(C(=O)NC(C(=O)NC(C(=O)N)C(C)C)CC1(=CC=CC=C1))CCCNC(=N)N)C3(N(C(=O)C(NC(=O)C(N)CC2(=CC=C(O)C=C2))C)CCC3)	-10.2	750.902	9	10	-1.14063	19	287.95	FALSE	FALSE
O=C1(N3(C(=NC2(=C1C=CC=C2))C(NC(C3CC5(O)(C4(=C(C=CC=C4)N6(C5NC(C)C6=O))))=O)C))	-10.2	445.479	7	3	2.4176	2	116.56	TRUE	TRUE
[Br]C=1(C(OC)=C([Br])CC2(OC=1)(ON=C(C2O)C(=O)NCCCOC4(=C([Br])C=C(CCNC=C3(C(=O)C=CC3=O))C=C4[Br])))	-10.2	839.126	10	3	4.1736	11	144.78	TRUE	FALSE
S(=O)(=O)(OC1(=C(C=C(OS(=O)(=O)O)C=C1)CC2(C3(C(=CCC2C)C(CCC3)(CCC5(C4(=CCCC(C4CCC5C)(C)C))(C))C))(C)))O	-10.2	678.954	6	2	8.9502	9	127.2	FALSE	FALSE
[Br]C1(=C(OS(=O)(=O)O)C=2(OC5(=C([Br])C=C(CC(=NO)C(=O)NCCC4(=CC(=C(OC=3(C=C(CCNC(C(CC(=C1)C=2)=NO)=O)C=CC=3O))C=C4)[Br]))C=C5)))	-10.2	941.402	12	6	6.2225	2	225.67	FALSE	FALSE
O=C(O)C34(C(C2(C(C1(C(CC(OC(=O)C)CC1O)=CC2)(C))C(C3)O))CCC4C(CCC(=C)C(C)C)C)	-10.2	502.692	5	3	5.1319	7	104.06	FALSE	FALSE
O2(C1(OC3(C4(C(O)NC(NC4(C1O)(C(C2C3(O))O))=N)))(O))	-10.2	289.244	8	8	-4.67263	0	167.52	TRUE	FALSE
O=C(NC5(C(O)C4(C(C3(C(C2(C(C(C(CC1(=NCCC1=C(C)C))C)CC2)(C)CC3))=CC4))(C)CC5)))C	-10.2	480.737	3	2	6.2482	4	61.69	TRUE	FALSE
O(C2(C=C1(C(CCC(C1)O)(C)C4(C2C3(C(C(C(CCC(=C)C(C)C)C)CC3)(C)CC4)))))C	-10.2	428.701	2	1	7.1797	6	29.46	TRUE	FALSE
O(C1(=C(O)C=C(O)C=C1O))C4(=C(OC3(=CC(O)=C(OC2(=CC(O)=C(O)C(=C2)O))C(=C3)O))C(O)=CC(=C4)O)	-10.2	514.395	13	10	4.1195	6	229.99	FALSE	FALSE
OC4(CC3(C(C2(C(C1(=CCC(C1(C)CC2)C(CCCC(C)C)C))CC3))(C)CC4))	-10.2	386.664	1	1	7.3887	5	20.23	TRUE	FALSE
OC4(CC3(C(C2(C(C1(C(C(C(CCC(C(C)C)C)C)CC1)(C)CC2))=CC3))(C)CC4))	-10.2	400.691	1	1	7.6347	5	20.23	TRUE	FALSE
O=C(C(C)C)CCC1(C2(OC1CCC2C)(CCC4(C35(OC(O)(C(C)(C)OC3CCC4C)CC5))))(C)	-10.2	476.698	5	1	5.807	7	64.99	TRUE	FALSE
S(=O)(=O)(OC1(C5(C(C2(=CCC3(C(C2(C1))CCC3C(C4(OC4C(C(C)C)C))C)(C)))(CCC(C5)OC6(OC(C(=O)O)C(O)C(C6OC7(OCC(O)C(C7O)O))O))C)))O	-10.2	818.976	14	7	1.7996	11	251.5	FALSE	FALSE
O(O)C(C=CCC(C4(C3(C(C2(C(C1(C(CC(O)CC1)=CC2)(C))CC3))CC4)(C)))C)(C)C	-10.2	416.646	3	2	6.7769	5	49.69	TRUE	FALSE
[Br]C=4(NC(C(=O)NCC=CC=1(NC(N)=NC=1C2(NC(N)=NC2=O)(C=CCNC(=O)C=3(NC([Br])=C(C=3)[Br]))))=CC=4[Br])	-10.2	792.085	7	8	2.7673	9	211.96	FALSE	FALSE
S(=O)(=O)(OC5(C(O)C(O)C(OC1(C4(C(C2(=CCC3(C(C2(C1))CCC3=C(CC(=O)C=C(C)C)C)(C)))(CCC(C4)OS(=O)(=O)O)C)))OC5C))O	-10.2	718.884	11	4	4.0288	9	203.19	FALSE	FALSE
O5(C(OCC(CC=CC(C4(C3(C(C2(O)(C(C1(C(C(O)C(O)CC1)C(C2)O)(C))CC3))C(C4)O)(C)))C)C)C(O)C(C5CO)O)	-10.2	598.774	10	8	0.7076	8	180.3	FALSE	FALSE
S(=O)(=O)(OC5(C(OC)C(O)C(OCC(C(=C)CCC(C4(C3(C(C2(O)(C(C1(C(C(O)C(O)CC1)C(C2)O)(C))CC3))C(C4)O)(C)))C)C)OC5))O	-10.2	706.892	12	7	1.5789	11	212.67	FALSE	FALSE
S1(SC=C3(C1=C(NC(=O)CCCCCCCCCOC(=O)C=C(C(O)C2(OCC(CC=CC(C(O)C)C)C(C2O)O))C)C(=O)N3))	-10.2	668.875	11	6	4.2124	18	178.41	FALSE	FALSE
O=C2(OC1(=C(C=C(O)C(=C1)O)C3(=C2N(C=C3C4(=CC(O)=C(O)C=C4))CCC5(=CC(O)=C(O)C=C5))))	-10.2	461.426	9	6	3.891	4	156.52	TRUE	FALSE
O=C1(C(=CC3(C2(C1(CCC(C2)O)C)(O3)))C4(C(C(C(CCC(=C)C(C)C)C)CC4)(CC=O)C))	-10.2	442.64	4	1	5.4342	8	66.9	TRUE	FALSE
OC2(CC(=C(C#CC(=CC=CC(=CC=CC=C(C=CC=C(C=CC1(C(=CCCC1(C)C)C))C)C)C)C)C(C2)(C)C)C)	-10.2	550.871	1	1	10.8797	8	20.23	FALSE	FALSE
OC(CCCC(C4(C3(C(C2(C(C1(C(CC(O)CC1)=CC2)(C))CC3))CC4)(C)))C)(C)C	-10.2	402.663	2	2	6.5036	5	40.46	TRUE	FALSE
O=C1(C(=CC(O)C2(C1(CCC(C2)O)C))C3(C(C(C(C=CC(C(C)C)C)C)CC3)(CCO)C))	-10.2	446.672	4	3	2.4176	7	77.76	TRUE	TRUE
O=C1(OCC4(=C1C3(C(C2(C(C(C(=O)O)(CCC2)C)CC3)(C))CC4)(C)))	-10.2	332.44	3	1	2.4176	1	63.6	TRUE	TRUE
ON=C4(C=C3(C(C2(C(C1(C(C(C(CCCC(C)C)C)CC1)(C)CC2))CC3))(C)CC4))	-10.2	399.663	2	1	7.858	5	32.59	TRUE	FALSE
S(=O)(=O)(OC1(C(C4(N2(C(=NC(CC2(C1))CC=3(NC(=O)NC(C=3)=O))NC4)))C))O	-10.2	399.429	8	4	-1.3958	4	156.95	TRUE	TRUE
N1(C(C(C(C)C)CC1)CC(C5(C3(C(C2(=CCC4(CC(N)CCC4(C2CC3)(C))))CC5)(C)))C)(C)	-10.2	440.76	2	1	6.8952	4	29.26	TRUE	FALSE
OC(C4(C3(C(C2(C(C1(C(CC(O)CC1)=CC2)(C))CC3))CC4O)(C)))(CCC(=C)C(C)C)C	-10.2	430.673	3	3	5.6405	5	60.69	TRUE	FALSE
ClC(C=CC=CC1(OC(C)CC1Cl))=CC=CC=CC=CC=CC(O)=C5(C(=O)N(C2(OCC(O)C(C2OC4(OCC(OC3(OC(C)C(C3OC)O))C(C4O)O))O))C(C5=O)CC(=O)N)	-10.2	913.798	16	7	0.7458	16	266.46	FALSE	FALSE
O=C1(OC(CCCC(O)(C)C)(C)C5(C14(C(C=3(C(C2(C(CC(O)CC2)C(C=3)(C)C)(C))=CC4))(CC5)C)))	-10.2	470.694	4	2	6.1094	4	66.76	TRUE	FALSE
IC1(=C(O)C=CC(=C1)CC2(N(C(=O)C(NC(=O)C(CC(=CC(CC(OC(C(NC2=O)CO)=O)C)C)C)C)C)C))	-10.2	657.546	7	4	2.2921	3	145.27	TRUE	FALSE
O=C1(OCC(=C1C=3(C2(=C(C=CC=C2)NC=3)))C=5(C4(=C(C=CC=C4)NC=5)))	-10.2	314.344	2	2	2.4176	2	57.88	TRUE	TRUE
O=C(C1(=NC=CC2(=C1NC=3(C=CC=CC2=3))))C=5(C4(=C(C=CC=C4)NC=5))	-10.2	311.344	2	2	2.4176	2	61.54	TRUE	TRUE
OC24(C(C1(C(O)CC3(C(C(CCC(=C)C(C)C)C)CCC3(C1CC2O))(C)))(C(O)CC(C4)O)C)	-10.2	464.687	5	5	2.4176	5	101.15	TRUE	TRUE
ON=C(C4(O)(C3(C(C2(C(C1(C(CC(O)CC1)=CC2)(C))CC3))CC4)(C)))C	-10.2	347.499	4	3	2.4176	1	73.05	TRUE	TRUE
O=C2(C=C(C3(CC1(=C(C(=O)OC1C=C(CCC(C3(C2OC(=O)C)(C))OC(=O)C4(=CC=CC=C4))C)C)))C)	-10.2	492.568	7	0	2.4176	3	95.97	TRUE	TRUE
O=C(C(C=2(C1(=C(C=CC=C1)NC=2)))(C=4(C3(=C(C=CC=C3)NC=4)))C)C	-10.2	302.377	1	2	2.4176	3	48.65	TRUE	TRUE
OC3(CC2(=CC=C4(C1(C(C(C(CCC(=CC)C(C)C)C)CC1)(C)CCC4(C2(C)CC3)))))	-10.2	410.686	1	1	7.865	5	20.23	TRUE	FALSE
OC4(CC3(C(C2(C(C1(C(C(C(CC=C(C)C)C)CC1)(C)CC2))=CC3))(C)CC4))	-10.2	370.621	1	1	6.9187	3	20.23	TRUE	FALSE
O=C(C(=CC=CC(=CC=CC=C(C=CC=C(C=C=C1(C(O)(CC(O)CC1(C)C)C))C)C)C)C)C	-10.2	462.674	3	2	7.0426	8	57.53	TRUE	FALSE
O=C(CC(C4(C3(C(C2(C(C1(C(CC(O)CC1)C(C2)O)(C))=CC3))CC4)(C)))C)CC(C)C	-10.2	416.646	3	2	5.5385	5	57.53	TRUE	FALSE
S(=O)(=O)(OC(C(O)CCC(O)C(O)CCC(O)C(O)CCCC(O)C(=O)N)CCCCCCCCCCCC(O)CCCCC)O	-10.2	687.934	11	9	2.7881	32	248.3	FALSE	FALSE
S(=O)(=O)(OC(C(CCCC(=CCC1(=C(O)C=CC(=C1)O))C)C)CC2(C(=C)CCC3(C2(CCCC3(C)C)C)))O	-10.2	548.786	5	3	7.7699	11	104.06	FALSE	FALSE
O1(OC45(C=CC12(C(CCC3(C2CCC3C(C=CC(C(C)C)C)C)(C))C4(CCC(C5)O)C)))	-10.2	428.657	3	1	6.4736	4	38.69	TRUE	FALSE
O=C2(OC1(C(C(OC(C1)C=CCC=CC(C)=CC3(OC(CC=CC=C2)CC(O)C3C))CC=CCC(O)C(=O)OCC(=C)CCC(C)C)(CO)C))	-10.2	696.922	9	3	6.4066	11	131.75	FALSE	FALSE
O=C(O)CNC(=O)CCC(C3(C2(C(O)CC4(C1(C(CC(O)CC1)CC(C4(C2CC3))O)(C)))(C)))C	-10.2	465.631	5	5	2.4176	6	127.09	TRUE	TRUE
OC4(CC3(C(C2(C(C1(C(C(C(C=CC(C(C)C)CC)C)CC1)(C)CC2))=CC3))(C)CC4))	-10.2	412.702	1	1	7.8008	5	20.23	TRUE	FALSE
O=C4(C=C3(C(C2(C(C1(C(C(C(CCC(C(C)C)C)C)CC1)(C)CC2))CC3))(C)CC4))	-10.2	398.675	1	0	7.8429	5	17.07	TRUE	FALSE
O=C2(C(=C(C=CC(=CC=CC(=CC=CC=C(C=CC=C(C=CC1(=C(C(=O)CCC1(C)C)C))C)C)C)C)C(C)(C)CC2)C)	-10.2	564.854	2	0	10.9638	10	34.14	FALSE	FALSE
O=C2(C1(=C(O)C=C(O)C=C1C(=O)C=3(C2=C(O)C=C(C)C=3)))	-10.2	270.24	5	3	2.4176	0	94.83	TRUE	TRUE
O=C2(C1(=C(O)C=C(OC)C=C1C(=O)C=3(C2=C(O)C=C(C)C=3)))	-10.2	284.267	5	2	2.4176	1	83.83	TRUE	TRUE
[Br]C1(=C(C=C(O)C=C1)C(OC)CCC(C3(OC24(OC(O)(C(C)CC2(C)C)CC(=O)OC(CC(OC(C3C)C4)=O)C(O)C)))C)	-10.2	671.622	10	3	5.1492	7	140.98	FALSE	FALSE
OC4(C(C3(C(C2(C(=C1(C(C(C(CCCC(C)C)C)CC1)(C)CC2))CC3))(C)CC4))C)	-10.2	400.691	1	1	7.7788	5	20.23	TRUE	FALSE
O=C(OC3(CC(O)(C(=C=CC(=CC=CC(=CC=CC=C(C=CC=C(C=CC12(OC1(CC(CC2(C)C)O)C))C)C)C)C)C(C3)(C)C)C))C	-10.2	642.921	5	2	9.2892	10	79.29	FALSE	FALSE
O=C4(C=C3(C(C2(C(C1(C(C(C(CCCC(C)C)C)CC1)(C)CC2))CC3O))(C)CC4))	-10.2	400.647	2	1	6.5677	5	37.3	TRUE	FALSE
OC2(=C(C1(=C(O)C=C(O)C=C1O))C(O)=CC(=C2C3(=C(O)C=C(O)C=C3O))O)	-10.2	374.301	9	9	2.371	2	182.07	TRUE	FALSE
O=C2(C1(=CC(=O)CCC1(C3(CCC4(C(C3(C2))CCC4C(CCC(C(C)C)CC)C)(C)))C))	-10.2	426.685	2	0	7.412	6	34.14	TRUE	FALSE
OC(C=CCC(C4(C3(C(C2(C(C1(C(CC(O)CC1)=CC2)(C))CC3))CC4)(C)))C)(C)C	-10.2	400.647	2	2	6.2796	4	40.46	TRUE	FALSE
O=C1(C(O)=CC(C)(C)C(=C1C)C=CC(=CC=CC(=CC=CC=C(C=CC=C(C=CC2(=C(C(O)CCC2(C)C)C))C)C)C)C)	-10.2	580.853	3	2	10.4173	10	57.53	FALSE	FALSE
O=C(OCC1(N=C(N3(CCC(C23(C1N=C(N)N2))(O)O))N))C4(=CC=C(O)C=C4)	-10.2	376.373	11	6	-2.3847	3	179.02	FALSE	FALSE
OC4(CC3(C(C2(C(C1(C(C(C(CCCC(C)C)C)CC1)(C)CC2))=CC3))(C)CC4))	-10.2	386.664	1	1	7.3887	5	20.23	TRUE	FALSE
OC4(C(C3(C(C2(C(=C1(C(C(C(CCCC(C)C)C)CC1)(C)CC2))CC3))(C)CC4))C)	-10.2	400.691	1	1	7.7788	5	20.23	TRUE	FALSE
O=C2(C(=C(C=CC(=CC=CC(=CC=CC=C(C=CC=C(C=CC1(=C(CC(O)C(C1(C)C)O)C))C)C)C)C)C(C)(C)C(C2O)O)C)	-10.2	614.867	5	4	7.668	10	97.99	FALSE	FALSE
OC2(CC(=C(C#CC(=CC=CC(=CC=CC=C(C=CC=C(C=CC1(=C(C(=C(C)C=C1)C)C))C)C)C)C)C(C2)(C)C)C)	-10.2	546.839	1	1	10.5797	8	20.23	FALSE	FALSE
O=C6(OCC23(C5(C1(OC1)(C(OC2C=C(C)C4(C3O4))CC5OC(=O)C=CC=CC(OCCC(=C6)C)C(O)C))(C)))	-10.2	528.598	9	1	2.3299	1	116.35	TRUE	FALSE
O2(C1(=C(C=C(O)C=C1)CC3(C2(CCC4(C3(CCC5(C4(CCCC5(C)C)C))C))C)))	-10.2	382.588	2	1	6.7447	0	29.46	TRUE	FALSE
[Br]C1(=C(C=C(O)C=C1)C(OC)CCC(C3(OC24(OC(O)(C(C)CC2(C)C)CC(=O)OC(CC(OC(C3C)C4)=O)CO)))C)	-10.2	657.595	10	3	4.7607	7	140.98	TRUE	FALSE
O5(C(OCCC(C=CC(C4(C3(C(C2(C(C1(C(C(O)C(O)CC1)C(C2)O)(C))CC3))C(C4O)O)(C)))C)C(C)C)C(O)C(O)C(C5)OC)	-10.2	640.855	10	7	1.8537	9	169.3	FALSE	FALSE
OC4(CC3(C(C2(C(C1(C(C(C(CCC(C(C)C)CC)C)CC1)(C)CC2))=CC3))(C)CC4))	-10.2	414.718	1	1	8.0248	6	20.23	TRUE	FALSE
[Br]C=4(NC(C(=O)NCC=C(C=1(NC(N)=NC=1C=CCNC(=O)C=2(NC([Br])=C(C=2)[Br])))C=3(N=C(N)NC=3))=CC=4[Br])	-10.2	776.086	6	8	4.3083	9	199.18	FALSE	FALSE
OC3(CC2(=CCC4(C1(C(C(C(CCC(=C)C(CC)CC)C)CC1)(C)CCC4(C2(C)CC3)))))	-10.2	426.729	1	1	8.335	7	20.23	TRUE	FALSE
OC3(CC2(=CCC4(C1(C(C(C(C=CC(C(=C)CC)C(C)C)C)CC1)(C)CCC4(C2(C)CC3)))))	-10.2	438.74	1	1	8.357	6	20.23	TRUE	FALSE
OC2(C=C1(C(CCC(C1)O)(C)C4(C2C3(C(C(C(CCC(C(C)C)C)C)CC3)(C)CC4))))	-10.2	416.69	2	2	6.6055	5	40.46	TRUE	FALSE
O4(C(OCC1(C(O)C(O)CC2(C1CC=C3(C2CCC(C3)(C=C)C))(C))(C))C(O)C(O)C(C4COC5(OC(C(O)C(C5O)O)CO))O)	-10.2	644.755	13	9	-1.2961	8	218.99	FALSE	FALSE
O1(C(C)(C)C1CCC(C5(C4(C(C3(C(C2(C(CC(O)CC2)=CC3)(C))CC4))CC5)(C)))C)	-10.2	400.647	2	1	6.52	4	32.76	TRUE	FALSE
O=C(C=C(C)C)CC(=C4(C3(C(C2(C(C1(C(CC(O)CC1)C(C2)O)(C))=CC3))CC4)(C)))C	-10.2	412.614	3	2	5.5228	3	57.53	TRUE	FALSE
OC14(C(C(O)CC(C1)O)(C3(C(C2(C(C(C(CCC(=C)C(C)C)C)CC2)(C)CC3))CC4O))C)	-10.2	448.688	4	4	2.4176	5	80.92	TRUE	TRUE
O=C1(OC(O)C(=C1)C3(OC(O)C(CCC=C(CCC2(=C(CCCC2(C)C)C))C)=CC3))	-10.2	416.558	5	2	2.4176	7	75.99	TRUE	TRUE
O=C(C4(C3(C(C2(C(C1(C(CC(=NO)CC1)CC2)(C))CC3))CC4)(C)))C	-10.2	331.5	3	1	5.0645	1	49.66	TRUE	FALSE
O=C4(C=C3(C(C2(C(C1(C(C(C(C=CCC(C)C)C)CC1)(C)CC2))CC3))(C)C=C4))	-10.2	380.616	1	0	7.1489	4	17.07	TRUE	FALSE
O=C1(C=CC(=O)C(OC(=O)C)C(=CC(CC=CC3(C12(C(=O)NC(C2C(C)=C(C3O)C)CC=5(C4(=C(C=CC=C4)NC=5)))))C)C)	-10.2	570.686	6	3	4.3069	3	125.56	TRUE	FALSE
O=C1(OC=CC(O)(C(=O)C(C)CC=CC3(C2(O1)(C(=O)NC(C2C(C)=C(C3O)C)CC4(=CC=CC=C4))))C)	-10.2	495.572	7	3	2.4176	2	122.16	TRUE	TRUE
OC2(CC(=C(C=CC(=CC=CC(=CC=CC=C(C=CC=C(C=CC1(=C(C(=C(C)C=C1)C)C))C)C)C)C)C(C2)(C)C)C)	-10.2	548.855	1	1	11.1325	10	20.23	FALSE	FALSE
OC4(C3(C(C2(C(C1(C(C(C(C=C(C(C(C)C)C)C)C)CC1)(C)CC2))CC3))(C)CC4))	-10.2	400.691	1	1	7.4906	4	20.23	TRUE	FALSE
O(C2(=C(O)C=C(OC1(=C(O)C=C(O)C=C1O))C=C2O))C6(=C(OC5(=CC(O)=C(OC4(=C(OC3(=CC(O)=C(O)C(=C3)O))C(O)=C(O)C(=C4)O))C(=C5)O))C(O)=C(O)C(=C6)O)	-10.2	794.583	21	16	5.9377	10	369.83	FALSE	FALSE
O=C(OC(CCCC(C5(C4(C(C3(C(C2(C(CC(OC1(OCC(O)C(C1O)O))CC2)=CC3)(CO))CC4))CC5)(C)))C)(C)C)C	-10.2	592.814	8	4	4.5101	9	125.68	TRUE	FALSE
O2(C1(=C(C=C(O)C=C1C)CCC2(CCC=C(CCC=C(C(O)C(O)C=C(C)C)C)C)C))	-10.2	428.613	4	3	5.92532	9	69.92	TRUE	FALSE
O=CC(=C(CCCC(=CCCC2(OC1(=C(C=C(O)C=C1C)CC2))(C))C)C)C=C(C)C	-10.2	410.598	3	1	7.16272	9	46.53	TRUE	FALSE
O=C(O)C(C(=CCCC(=CCCC2(OC1(=C(C=C(O)C=C1C)CC2))(C))C)C)C=C(C)C	-10.2	426.597	3	2	6.90432	9	66.76	TRUE	FALSE
OC3(CC2(=CC=C4(C1(C(C(C(C=CCC(C)C)C)CC1)(C)CC=C4(C2(C)CC3)))))	-10.2	380.616	1	1	7.0049	4	20.23	TRUE	FALSE
OC3(CC2(=CC=C4(C1(C(C(C(CCC(C(C)C)C)C)CC1)(C)CC=C4(C2(C)CC3)))))	-10.2	396.659	1	1	7.4749	5	20.23	TRUE	FALSE
O=C2(OC7(C1(OC(C)(C)C(C1)C)(OC6(C7(C25(C(C4(C(C3(C(CC(OC(=O)C)C(C3)OC(=O)C)CC4)(C))C(C5)O))C6)))))(C))	-10.2	574.711	9	1	3.925	2	117.59	TRUE	FALSE
O=C2(OC(=CC(=CC=CC=CC=C(C=C=C1(C(O)(CC(OC(=O)C)CC1(C)C)C))C)C)C=C2C=CC3(O)(C(O)(CC(O)CC3(C)C)C))	-10.2	648.837	8	4	6.1619	8	133.52	FALSE	FALSE
S1(C2(=NC(=C1)C(=O)NC(C(=O)N5(C(C=4(OC(C)C(C(NC(C3(=NC(C(NC2C)=O)CS3))C(CC)C)=O)N=4))CCC5))CC6(=CC=CC=C6)))	-10.2	679.869	10	3	2.8966	4	154.45	TRUE	FALSE
S1(C2(=NC(=C1)C(=O)NC(C(=O)N5(C(C=4(OC(C)C(C(NC(C3(=NC(C(NC2C(CC)C)=O)=CS3))C(C)C)=O)N=4))CCC5))CC6(=CC=CC=C6)))	-10.2	705.907	10	3	4.4616	5	154.98	TRUE	FALSE
O=C5(OC2(C3(C1(C(C=C(CO)CC1)OC(C2)C34(OC4))(COC(=O)C(O)C(C)CCOC(C=CC=C5)C(O)C))(C)))	-10.2	548.629	10	3	1.3658	2	144.28	TRUE	FALSE
OC1(C4(C(C2(=CCC3(C(C2(C1))CCC3=C(CCC=C(C)C)C)(C)))(CCC(C4)O)C))	-10.2	398.631	2	2	6.3438	3	40.46	TRUE	FALSE
O=C4(C=C3(C(C2(C(C1(C(C(C(O)(C=CC(C(C)C)C)C)C(C1)O)(CO)CC2))CC3))(C)CC4))	-10.2	444.656	4	3	2.4176	5	77.76	TRUE	TRUE
S(=O)(=O)(OC4(C3(C2(O)(C(C1(C(CC(O)CC1)C(C2)O)(C))CCC3(C)C(C4O)C(C=CC(C(C)C)CCOC5(OCC(O)C(C5O)O))C))))O	-10.2	706.892	12	8	1.1708	10	223.67	FALSE	FALSE
OC2(C(=C(C=CC(=CC=CC(=CC=CC=C(C=CC=C(C#CC1(=C(CC(O)CC1(C)C)C))C)C)C)C)C(C)(C)CC2O)C)	-10.2	582.869	3	3	8.9654	8	60.69	FALSE	FALSE
O=C3(C=1(C(=CC2(=C(O)C=CC(=C2(C=1))O))C5(CCC(C=4(C5(=C3OC=4)))=O)(C)))	-10.2	334.327	5	2	2.4176	0	87.74	TRUE	TRUE
OC4(C1(C(=CCC2(C1C(O)CC3(C(C(CCC(=C)C(C)C)C)CCC23)(CO)))CC(C4)O)(C))	-10.2	446.672	4	4	2.4176	6	80.92	TRUE	TRUE
O=C3(OC1(C(OC(C1)C2(OCCC(C2O)C)(O))C=CC(=CC(CC9(OC(C78(OC(CC(C6(OC(C(C5(OC4(OC(C3C)CCC4)(CC5)))O)(CC6(=O))C))O7)(C=O)CC8))CC9)(C))C)C))	-10.2	873.046	15	3	4.433	2	194.97	FALSE	FALSE
O=C(CC(=CCC1(=C(O)C(=CC(=C1)O)C))C)CC2(C3(C=C(O)C=C(C(C2)C3(C)C)O)(C))(C)	-10.2	440.58	5	4	6.20042	6	97.99	TRUE	FALSE
O=C(C2(C(O)C(=CCCC=C1(C(O)C(C(=O)CC=C(C)C)(CCC1)C))CCC2)(C))CC=C(C)C	-10.2	470.694	4	2	6.5724	9	74.6	TRUE	FALSE
O(C2(CC(=C(C=CC(=CC=CC(=CC=CC=C(C=CC=C(C=CC1(=C(C(=C(C)C=C1)C)C))C)C)C)C)C(C2)(C)C)C))C	-10.1	562.882	1	0	11.7866	11	9.23	FALSE	FALSE
O=C(OC1(C(OC(=O)C)C(OC(C1O)OC2(=C(C=C(O)C(=C2)C)CC=C(CCC=C(CC(O)C=C(C)C)C)C))COC(=O)C))C	-10.1	632.747	11	3	4.52422	14	158.05	FALSE	FALSE
O=C2(C1(=C(C(OC(C(C1)O)(C)C)C(C)(C)CCC2)CC(=CCC3(=C(O)C(=CC(=C3)O)C))C))	-10.1	442.596	5	3	5.28932	4	86.99	TRUE	FALSE
OC34(C(C2(C(O)(C1(O)(C(C(C(CCC(O)CC)C)CC1O)(C)CC2))C(C3O)O))(CCC(C4O)O)C)	-10.1	502.645	9	9	-0.5787	5	182.07	FALSE	FALSE
OC3(C=C1(C(CCC2(C1CCC2C(CCC(=C)C(C)C)C)(C))C4(C3CC(O)CC4)(C)))	-10.1	414.674	2	2	6.5256	5	40.46	TRUE	FALSE
S(=O)(=O)(OC8(C(O)C(OC1(OC(C(O)C(C1O)O)C))C(OC7(C(C4(C(C3(=CC(O)C25(C(=O)OC(C2(O)CCC5(C3CC4)(C))(C6(OC(C)(C)CC6))C)))(C)CC7))(C)C))OC8))O	-10.1	861.013	16	7	1.4336	7	257.43	FALSE	FALSE
[Br]C=2(C=1(N=C([Br])N6(C=1C47(N(C=5(C=C([Br])C=C(C=5(C34(N(C=2)C(=O)C3)))[Br]))C(C6=O)(C)C(C7)[Br]))))	-10.1	738.854	5	0	5.6003	0	58.44	FALSE	FALSE
O=C1(OC2(CC3(C1(C2(C(OC(=O)C)(CCCC(C)C)C))CCC4(C3=CCC5(C(C(O)CCC45(C))(C)C)))(C)))	-10.1	514.747	5	1	6.616	6	72.83	FALSE	FALSE
OC12(C(CCCC1C(C(C)CC2)(CCC(=CCN4(C=3(C(=N)N(CN(C=3N=C4)C)C)))C)C)(C)C)	-10.1	455.691	5	2	5.26767	5	68.38	TRUE	FALSE
O=C2(OC1(C(OC(C1)C(O)C(O)CC(=C)CC(CC3(OC(CC=C2)C=CC3))C)C=CC4(OCC=C(C4)C)))	-10.1	514.659	7	2	4.1051	2	94.45	TRUE	FALSE
O=C(NC(C(=O)NC(C(=O)N)CC1(=CC=CC=C1))CCCNC(=N)N)C(NC(=O)C(N)CC2(=CC=CC=C2))CC(C)C	-10.1	580.734	6	8	0.04817	17	218.31	FALSE	FALSE
OC34(C(C2(C(C1(C(C(C(CO)CCCC(=C)C)CC1)(C)CC2))CC3))(CCC(C4O)O)C)	-10.1	434.661	4	4	2.4176	6	80.92	TRUE	TRUE
O=C3(NC(C(=O)NCC(=O)NC(C(=O)NC(C(=O)NC(C(=O)N)CC=2(C1(=C(C=CC=C1)NC=2)))CCCNC(=N)N)CC(C)C)CC3)	-10.1	640.746	7	10	-1.64573	17	266.28	FALSE	FALSE
O=C1(C3(=C(C2(CCC(CC2(=C1))O)(C))CCC4(C3CCC4C(C=CCC(C)C)C)(C)))	-10.1	396.615	2	1	6.4079	4	37.3	TRUE	FALSE
[Br]C2(=CC=1(NC=C(C=1C=C2)C=CNC(=O)C(NC(=O)C(NC(=O)C(N)C(O)C)CC3(=CC(O)=C(O)C=C3))CC=4(N=CNC=4)))	-10.1	654.522	8	9	1.3147	12	218.48	FALSE	FALSE
S(=O)(=O)(OC5(CC2(C(C1(C=CC4(C(C(=O)C)CCC4(C1CC2OC3(OC(C(O)C(C3O)O)C)))(C)))(C)CC5)))O	-10.1	558.69	9	4	2.0209	5	159.82	TRUE	FALSE
OC4(CC3(C(C2(C(C1(C(C(C(CCC(C(=CC)C)CC)C)CC1)(C)CC2))=CC3))(C)CC4))	-10.1	426.729	1	1	8.335	6	20.23	TRUE	FALSE
OC12(C(O)C(O)C4(C(O)C(O)CCC4(C1CCC3(C2C(O)C(O)C3C(CCCC(CO)C)C)(C))(C)))	-10.1	500.673	8	8	0.4099	6	161.84	FALSE	FALSE
O1(C(C)(C)C1CCC4(C=C(C=CC=CC2(=CC(C(O)CC2)(CCC3(OC3(C)C))C))CCC4O)(C))	-10.1	470.694	4	2	6.1888	9	65.52	TRUE	FALSE
S(=O)(=O)(OC4(C1(C(CCC2(C1CC(O)C3(C2(CCC(C3)O)C)(O)))(C)C(C4)C(CCCC(COC5(OCC(O)C(C5O)O))C)C)))O	-10.1	664.855	11	7	1.7879	10	203.44	FALSE	FALSE
S(=O)(=O)(OCC(NC=O)C(=O)NCC(=CC=C(C1(OC(=O)C(=CC(C=CC(=CC(OC)CC=CC(=CCCC(C=CC=CC1C)OC)C)C)C)C))C)C)O	-10.1	773.002	9	3	6.3908	12	166.56	FALSE	FALSE
O=C(OC3(C=C1(C(O)(C(O)CC2(C1CCC2C(CCC(=C)C(C)C)C)(C))C4(C3(O)CC(O)CC4)(C))))C	-10.1	504.708	6	4	4.297	6	107.22	TRUE	FALSE
N1(=C(NC(=C1)C=3(C2(=C(C=CC=C2)NC=3)))C=5(C4(=C(C=CC=C4)NC=5)))	-10.1	298.349	1	3	2.4176	2	60.26	TRUE	TRUE
O=C(NC(C(=O)NC(C(=O)NC(C(=O)NC(C(=O)N)CC1(=CC=CC=C1))CCCNC(=N)N)CC2(=CC=CC=C2))CC(C)C)C(NC(=O)C(N)CO)CO	-10.1	754.89	10	12	-2.99763	23	316.97	FALSE	FALSE
O=C3(C=C2(C1(O)(C(C(C(O)(C(O)CCC(O)(C)C)C)CC1)(CCC2C5(C3CC(OC4(OC(C(O)C(C4O)O)CO))CC5)(C))C)))	-10.1	626.784	11	8	0.7074	8	197.37	FALSE	FALSE
OC1(CC(C(=C)CC1)=CC=C3(C2(C(C(C(C=CC(C(C)C)C)C)CC2)(CCC3)C)))	-10.1	396.659	1	1	7.641	5	20.23	TRUE	FALSE
OC12(C(O)C(O)C4(C(O)C(O)CCC4(C1CCC3(C2C(O)C(O)C3C(CCCC(CO)C)C)(C))(C)))	-10.1	500.673	8	8	0.4099	6	161.84	FALSE	FALSE
O=C2(C(NCCC1(=CC=CC=C1))=CC(=O)C(=C2CC=C(CCC3(C(=C)C(CCC3)C)(C))C)O)	-10.1	447.619	4	2	6.1656	9	66.4	TRUE	FALSE
OC2(C=C1(C(CCC(C1)O)(C)C4(C2C3(C(C(C(CCC(C(C)C)CC)C)CC3)(C)CC4))))	-10.1	430.717	2	2	6.9956	6	40.46	TRUE	FALSE
O=C1(OC(O)C(=C1)C=CC=C(CO)CCC2(=C(CCC3(C2(CCCC3(C)C)C))C))	-10.1	400.559	4	2	2.4176	6	66.76	TRUE	TRUE
O=C(NC(C(=O)NC(C(=O)NC(C(=O)NC(C(=O)NC(C(=O)O)CC1(=CC=CC=C1))CCCNC(=N)N)CC(C)C)CC2(=CC=CC=C2))CC(=O)N)C3(NCCC3)	-10.1	792.939	9	11	-1.08283	23	299.82	FALSE	FALSE
O=C1(OC(CC(=O)OC(CC(=O)OC(CC=3(C=C(O)C=C(C=3(C(OC(CC(OC(CC=2(C1=C(O)C=C(O)C=2))C)=O)C)=O))O))C)C)C)	-10.1	646.642	14	4	3.3638	0	212.42	FALSE	FALSE
OC34(C(C2(C(C1(C(C(C(CCCC(C)C)C)CC1)(C)CC2))=CC3O))(CCC(C4)O)C)	-10.1	418.662	3	3	5.4744	5	60.69	TRUE	FALSE
N13(C2(C4(=CC(C1)C5(C2(CCC=CCCCC3)CN(CCC=CCC=CCC=CCC4)CC5))))	-10.1	432.696	2	0	6.6881	0	6.48	TRUE	FALSE
O5(C(OC4(C=C3(C(C2(C(O)(C1(C(C(C(CCCC(CO)C)C)C(C1O)O)(C)CC2))CC3O))(C)CC4)))C(OC)C(O)C(C5)O)	-10.1	612.801	10	7	1.5058	9	169.3	FALSE	FALSE
OC24(C(C1(C(O)CC3(C(C(CCC(=C)C(C)C)C)CCC3(C1CC2O))(C)))(C(O)CC(C4)O)C)	-10.1	464.687	5	5	2.4176	5	101.15	TRUE	TRUE
O=C(O)C8(=CC2(C1(C(=NCC(C(C1)C)C)CCCC(=C)CC7(OC6(OC5(OC(CC34(OC2C(O3)C(O)C(C)C4))CCC5)(CC6))(C(O)(C)CC7)))(CC8)))	-10.1	711.937	9	3	6.6141	1	136.27	FALSE	FALSE
S(=O)(=O)(OC1(C(OS(=O)(=O)O)CC2(C(OS(=O)(=O)O)CC3(C(C2(C1)(C))CCC4(C3CCC4C(CCC(C(C(C)C)(C)C)C)C)(C)))))O	-10.1	716.978	9	3	6.1637	12	190.8	FALSE	FALSE
OC34(C(C2(C(C1(C(C(C(CCCC(O)(CO)C)C)C(C1O)O)(C)CC2))CC3O))(CCC(C4)O)C)	-10.1	484.674	7	7	1.5832	6	141.61	TRUE	FALSE
O=C1(C(OC2(CCC(C(C2(CC1)(C))(O)CCC3(C(=C)CCC4(C3(CCC(=O)C(O4)(C)C)C)))C))(C)C)	-10.1	488.709	5	1	5.9598	3	72.83	TRUE	FALSE
OC4(CC3(C(C2(C(C1(C(C(C(CCCC(C)C)C)CC1)(C)CC2))=CC3))(C)CC4))	-10.1	386.664	1	1	7.3887	5	20.23	TRUE	FALSE
O5(C(OC4(C=C3(C(C2(C(O)(C1(C(C(C(C=CC(C(CO)C)C)C)C(C1O)O)(C)CC2))CC3O))(C)CC4)))C(OC)C(OC)C(C5)O)	-10.1	638.839	10	6	2.1819	9	158.3	FALSE	FALSE
O=C1(C(OC)=CC(=O)C2(=C1C=C3(C(=O)C=5(OC=C4(C=5(C(C3(=C2))(CCC4)C))))))	-10.1	348.354	5	0	2.4176	1	73.58	TRUE	TRUE
O=C1(C2(=C(C(=O)C=C1)C=C3(CCC4(C(C3(=C2))(CCCC4(C)C)C))))	-10.1	308.421	2	0	2.4176	0	34.14	TRUE	TRUE
S(=O)(=O)(OC1(C5(C(C2(=CCC3(C(C2(C1))CCC3C(C4(OC4C(C(C)C)C))C)(C)))(CCC(C5)OC6(OC(C(=O)O)C(O)C(C6O)O))C)))O	-10.1	686.861	10	5	3.3363	9	192.58	TRUE	FALSE
S(=O)(=O)(OC1(C5(C(C2(=CCC3(C(C2(C1))CCC3C(O)(C4(OC4C(C(C)C)C))C)(C)))(CCC(C5)OC6(OC(C(=O)O)C(O)C(C6O)O))C)))O	-10.1	702.86	11	6	2.4512	9	212.81	FALSE	FALSE
OC(C(O)CO)C(O)CC(O)C(C5(C4(C(C3(C(C2(C(C1(C(C(CCC1)(C)C)CC2)(C))CC3)(C))(C)CC4))(C)CC5)))C	-10.1	562.876	5	5	5.94	7	101.15	FALSE	FALSE
O2(C1(=C(C=C(O)C=C1C)CCC2(CC=4(OC3(OC(C)(C)C=C3)(C5(CCCC5(C=4)(C))(C))))C))	-10.1	424.581	4	1	6.34632	2	47.92	TRUE	FALSE
O=C1(C(=CC(=O)C=C1C)CC=C(CC=3(OC2(OC(C)(C)C=C2)(C4(CCCC4(C=3)(C))(C))))C)	-10.1	422.565	4	0	5.9093	4	52.6	TRUE	FALSE
O=C4(NC(CC3(=NC(=CC=2(NC(C=C1(NC(=O)C(C1=CC)C))=C(C=2CCC(=O)O)C))C(=C3C)CCC(=O)O))C(=C4C=C)C)	-10.1	586.689	5	5	4.76122	11	160.95	TRUE	FALSE
O=C(OC(CCCCCCCC2(N=C1(N(O)C(CC3(N1C(C2)CC3))C)))C)C4(C(NC6(=NC(CCCCCCCCC)CC5(N6(C4CC5))))C)	-10.1	669.012	9	2	7.8034	18	93	FALSE	FALSE
OC2(C1(=CC(O)CCC1(C3(CCC4(C(C3(C2))CCC4C(CCC(C(=C)C)CC)C)(C)))C))	-10.1	428.701	2	2	6.9157	6	40.46	TRUE	FALSE
O=C(O)CCC1(=NC=C2(CCC3(C(C2(=C1))(CCC4(C3(CCCC4(C)C)C))C)))	-10.1	369.549	2	1	5.5453	3	50.19	TRUE	FALSE
[Br]C4(=CC1(=C(NC=C1CC2(NC(=O)C(O)CNC(=O)C(CC(=O)N)NC(C(CNC2=O)NC(=O)CNC(=O)C=3(N(C=C(C=3)Cl)C))=O))C=C4))	-10.1	750.995	9	9	-2.1685	8	258.64	FALSE	FALSE
O=C1(C4(=C(C(=O)C=3(C1=C(O)C=2(C(=C(C(C)=CC=2)C(=O)O)C=3)))C(O)=CC=C4O))	-10.1	364.309	6	4	2.4176	1	132.13	TRUE	TRUE
O=C2(C1(=CC(=O)CCC1(C3(CCC4(C(C3(C2))CCC4C(CCC(OO)C(=C)C)C)(C)))C))	-10.1	428.613	4	1	6.1641	6	63.6	TRUE	FALSE
O=C3(C2(=C(O)C=1(OC(C=CC=1C(=C2C(=O)C=C3O)O)C)))	-10.1	274.228	6	3	2.4176	0	104.06	TRUE	TRUE
S(=O)(=O)(OC2(C(O)(O)C13(NC(N)=NC1C(COC(=O)C)N=C(N3(C2))N)))O	-10.1	394.366	13	6	-4.5863	4	222.39	FALSE	FALSE
OC4(CC3(C(C2(C(C1(=CCC(C1(C)CC2)C(CCCC(C)C)C))CC3))(C)CC4))	-10.1	386.664	1	1	7.3887	5	20.23	TRUE	FALSE
O=C4(C2(=C3(C1(O)(C(C(C(C=CC(C(C)C)C)C)CC1CC2(NC(=O)C=CC(=CC(CCCCCC)C)C)C=O)(CCC3C5(C4=CC(O)CC5)(C))C))))	-10.1	702.033	5	3	8.7876	14	103.7	FALSE	FALSE
O=C(NC(C(=O)NC(C(=O)NC(C(=O)N)C)CC=2(C1(=C(C=CC=C1)NC=2)))C)C(NC(=O)C(NC(=O)C(N)CC(=O)O)CC3(=CC=CC=C3))CO	-10.1	694.746	9	10	-2.3035	18	287.93	FALSE	FALSE
O6(C(OC5(CC4(C(C3(C(O)(C2(C(C(C(C=CC(C(COC1(OCC(O)C(C1O)O))C)C)C)C(C2O)O)(C)CC3))CC4O))(C)CC5)))C(O)C(O)C(C6)O)	-10.1	744.916	14	10	-0.5831	9	239.22	FALSE	FALSE
O=C2(C1(=CC(=O)CCC1(C3(CCC4(C(C3(C2))CCC4C(CCC(=CC)C(C)C)C)(C)))C))	-10.1	424.669	2	0	7.3321	5	34.14	TRUE	FALSE
O=C1(C(=O)C(C)(C)C(=C1C)C=CC(=CC=CC(=CC=CC=C(C=CC=C(C=CC2(=C(C(=O)C(C2(C)C)=O)C))C)C)C)C)	-10.1	564.766	4	0	8.5416	10	68.28	FALSE	FALSE
O=C3(C2(C(C1(C(OC(C)(C)C(CC1)O)CC2)(C))CCC(=O)CC4(C(CC3)OC(C(O)CC4)(C)C)(C))(C))	-10.1	506.724	6	2	5.1546	0	93.06	FALSE	FALSE
O=C(OC3(CC25(OOC4(C1(C(C(C(C=CC(C(C)C)C)C)CC1)(C)CCC4(C2(C)CC3)))(C=C5))))C	-10.1	470.694	4	0	7.0444	5	44.76	TRUE	FALSE
O=C1(OC(O)C2(=C1CCC3(C2(CCC4(C3(CCCC4(C(=O)O)C)C))C)))	-10.1	348.439	4	2	2.4176	1	83.83	TRUE	TRUE
O6(C(OC1(C(OCC(C1O)O)OC4(C3(=CC(O)C5(C2(C(C(C(C=CCC(C)C)C)CC2)(C)CCC5(C3(CC(C4O)O)C)))))))C(O)C(O)C(C6CO)O)	-10.1	726.901	13	9	0.3646	9	218.99	FALSE	FALSE
OC2(CC(=C(C#CC(=CC=CC(=CC=CC=C(C=CC=C(C#CC1(=C(CC(O)CC1(C)C)C))C)C)C)C)C(C2)(C)C)C)	-10.1	564.854	2	2	9.4418	6	40.46	FALSE	FALSE
OC2(C=C(C(C=CC(=CC=CC(=CC=CC=C(C=CC=C(C=CC1(=C(CC(O)CC1(C)C)C))C)CO)C)C)C(C2)(C)C)C)	-10.1	584.885	3	3	9.3757	11	60.69	FALSE	FALSE
OC1(C(C(=C(C)CC1O)C=CC(=CC=CC(=CC=CC=C(C=CC=C(C=CC2(=C(CC(O)CC2(C)C)C))C)C)C)C)(C)C)	-10.1	584.885	3	3	9.5182	10	60.69	FALSE	FALSE
OC1(C(C(=C(C)CC1O)C=CC(=CC=CC(=CC=CC=C(C=CC=C(C=CC2(=C(CC(O)C(C2(C)C)O)C))C)C)C)C)(C)C)	-10.1	600.884	4	4	8.489	10	80.92	FALSE	FALSE
OC2(C=CC(=CC=CC(=CC=CC=C(C=CC=C(C#CC1(=C(CC(O)CC1(C)C)C))C)C)C)C)(C(O)(CCCC2(C)C)C)	-10.1	584.885	3	3	9.1894	8	60.69	FALSE	FALSE
OC2(CC(=C(C=CC(=CC=CC(=CC=CC=C(C=CC=C(C=CC1(=C(CC(O)CC1(C)C)C))C)C)C)C)C(C2)(C)C)C)	-10.1	568.886	2	2	10.5474	10	40.46	FALSE	FALSE
O=C2(C1(=C(O)C=C(OC)C=C1C(=O)C=3(C2=C(O)C=C(O)C=3)))	-10.1	286.239	6	3	2.4176	1	104.06	TRUE	TRUE
O=C1(C(O)=CC(C)(C)C(=C1C)C=CC(=CC=CC(=CC=CC=C(C=CC=C(C=CC2(=C(CC(O)CC2(C)C)C))C)C)C)C)	-10.1	580.853	3	2	10.4173	10	57.53	FALSE	FALSE
O1(C(=CC(O)C(C1OCC2(C(O)CCC3(C2CC=C4(C3CCC(C4)(C=C)C))(C))(C))O)CO)	-10.1	448.6	6	4	2.4176	5	99.38	TRUE	TRUE
O=C(O)CC(C4(C3(C(C2(C(C1(C(CC(OC(=O)C)CC1)=CC2)(C))CC3))CC4)(C)))C	-10.1	402.575	3	1	5.6079	4	63.6	TRUE	FALSE
O5(C(OC(C(C)C)CCC(C4(C3(C(C2(C(C1(C(CC(O)CC1)C(C2)O)(C))CC3))C(C4)O)(C)))C)C(O)C(O)C(C5)O)	-10.1	568.792	8	6	2.8443	7	139.84	FALSE	FALSE
O=C(O)C(=CCCC(=CCCC2(OC1(=C(C=C(O)C(=C1C)C)C=C2))(C))C)CCC=C(C)C	-10.1	438.608	3	2	7.43744	10	66.76	TRUE	FALSE
O=C(C=C(C)C)CC(C4(C3(C(C2(C(C1(C(CC(O)CC1)C(C2)O)(C))=CC3))CC4)(C)))C	-10.1	414.63	3	2	5.4586	4	57.53	TRUE	FALSE
O=C(O)C1(=CC(=C(O)C=C1)CC=C(CCC2(=C(CCC3(C2(CCCC3(C)C)C))C))C)	-10.1	410.598	2	2	7.3023	6	57.53	TRUE	FALSE
O=C(C4(O)(C3(C(C2(C(C1(C(CC(OC)CC1)=CC2)(C))CC3))CC4)(C)))C	-10.1	346.511	3	1	2.4176	2	46.53	TRUE	TRUE
OC2(C1(=CC(O)CCC1(C3(CCC4(C(C3(C2))CCC4C(CCC(C(=C)C)CC)C)(C)))C))	-10.1	428.701	2	2	6.9157	6	40.46	TRUE	FALSE
O=C2(C(=C(C=CC(=CC=CC(=CC=CC=C(C=CC=C(C=CC1(=C(CCCC1(C)C)C))C)C)C)C)C(C)(C)CC2)C)	-10.1	550.871	1	0	11.7848	10	17.07	FALSE	FALSE
O=C5(N(C(=O)C=6(N=C(C(OC(=O)C(NC(=O)OC)CC=2(C1(=C(C=CC=C1NC=2)C(C4(=NC=3(C(=O)N(C(=O)N(C=3N=C4)C)C)))CC)))CC)C=NC=6(N5C)))C)	-10.1	726.751	16	2	1.3526	10	219.98	FALSE	FALSE
O6(C(OC5(C=C4(C(C3(C(O)(C2(C(C(C(CCC(C(C)C)CCOC1(OCC(O)C(C1O)O))C)C(C2O)O)(C)CC3))CC4O))(C)CC5)))C(OC)C(O)C(C6)O)	-10.1	772.97	14	9	0.6052	12	228.22	FALSE	FALSE
[Br]C2(=CC=1(NC=3(C(=NC=CC=3(C=1C=C2))CCN(CCC4(=NC=CC5(=C4NC=6(C=C([Br])C=CC5=6))))C)))	-10.1	577.324	3	2	6.9876	6	60.6	FALSE	FALSE
O=C3(C=C1(C(CCC2(C1CC(C(=O)O)(C)CC2)(C))(C)C5(C3C4(C(C(C(O)CC4)(C)C)CC5)(C))(C)))	-10.1	470.694	3	2	6.4126	1	74.6	TRUE	FALSE
OC2(CC(=C(C=CC(=CC=CC(=CC=CC=C(C=CC=C(C=CC1(=C(CCCC1(C)C)C))C)C)C)C)C(C2)(C)C)C)	-10.1	552.887	1	1	11.5766	10	20.23	FALSE	FALSE
O=C(O)CCC(C4(C3(C(C2(C(C1(C(CC(O)CC1)=CC2)(C))CC3))CC4)(C)))C	-10.1	374.565	2	2	5.4272	4	57.53	TRUE	FALSE
O=C(NC(C(=O)NC(C(=O)NC(C(=O)NCC(=O)NC(C(=O)N)CC(C)C)CC1(=CC=CC=C1))CCC(=O)O)CC2(=CC=C(O)C=C2))C3(N(C(=O)C(NC(=O)C(N)C)C)CCC3)	-10.1	865.986	11	10	-1.5281	23	321.55	FALSE	FALSE
O=C3(C=C2(C1(O)(C(C(C(O)(C(O)CCC(OC(=O)C)(C)C)C)CC1)(CCC2C4(C3CC(O)CC4)(C))C)))	-10.1	506.68	7	4	3.454	6	124.29	TRUE	FALSE
O=C(OC4(C=C3(C(C2(C(C1(C(C(C(CCCC(C)C)C)CC1)(C)CC2))CC3O))(C)CC4)))C	-10.1	444.7	3	1	6.9303	6	46.53	TRUE	FALSE
OC4(CC3(C(C2(C(C1(C(C(C(CCC(C(C)C)CC)C)CC1)(C)CC2))=CC3))(C)CC4))	-10.1	414.718	1	1	8.0248	6	20.23	TRUE	FALSE
O=C(O)CCC(C4(C3(C(C2(C(C1(C(CC(O)CC1)=CC2)(C))CC3))CC4)(C)))C	-10.1	374.565	2	2	5.4272	4	57.53	TRUE	FALSE
O=C2(N(C(=O)C1(=C(NC)C=CC=C1))CCC3(=C2NC=4(C=CC=CC3=4)))	-10.1	319.364	3	2	2.4176	2	65.2	TRUE	TRUE
O=C4(CC3(C(C2(C(C1(C(C(C(CCC(=CC)C(C)C)C)CC1)(C)CC2))CC3))(C)CC4))	-10.1	412.702	1	0	8.233	5	17.07	TRUE	FALSE
O=C4(C3(=C(O)C(OC)=C(OC1(OC(C(O)C(C1O)O)COC2(OC(C(OC(=O)C)C(C2O)O)C)))C=C3OC(=C4)C5(=CC=C(OC)C=C5)))	-10.1	664.613	16	6	-0.2159	9	233.27	FALSE	FALSE
O=C(O)C4(=C(N1(C=CC=2(C=3(C=CC=CC=3(NC=2(C1))))))C=CC=C4)	-10.1	290.322	2	2	2.4176	2	56.33	TRUE	TRUE
O=C2(C=C1(C(CCC(C1)O)(C)C4(C2C3(C(C(C(CCCC(C)C)C)CC3)(C)CC4))))	-10.1	400.647	2	1	6.5677	5	37.3	TRUE	FALSE
OC3(CC2(=CCC4(C1(C(C(C(CCCC(C)C)C)CC1)(C)CCC4(C2(C)CC3)))))	-10.1	386.664	1	1	7.3887	5	20.23	TRUE	FALSE
S(=O)(=O)(OC1(=C(O)C=CC(=C1)C=3(OC2(=C(C(O)=CC(=C2)OS(=O)(=O)O)C(C=3)=O))))O	-10.1	446.367	10	4	1.2344	5	197.87	TRUE	TRUE
ON=C(C4(C3(C(C2(C(C1(C(CC(O)CC1)=CC2)(C))CC3))CC4)(C)))C	-10.1	331.5	3	2	2.4176	1	52.82	TRUE	TRUE
ON=C(C4(C3(C(C2(C(C1(C(CC(O)CC1)=CC2)(C))CC3))CC4)(C)))C	-10.1	331.5	3	2	2.4176	1	52.82	TRUE	TRUE
O=C(OC4(CC3(O)(C(C2(C(C1(C(C(C(C=CC(C(C)C)C)C)CC1)(C)CC2))=CC3))(C)CC4)))C	-10.1	456.711	3	1	7.0964	5	46.53	TRUE	FALSE
O=C(OC2(C1(C=5(C(C=CC1C3(CCC4(C(C3(C2))(CCCC4(C)C)C))(C))=CN(C=5)CCCCN6(C=C7(C=CC8(C(C7(=C6))(C(OC(=O)C)CC9(C8(CCC%10(C9(CCCC%10(C)C)C))C))C)))))(C)))C	-10.1	873.32	6	0	13.74	7	62.46	FALSE	FALSE
O5(C(C(C4(O)(C3(C(C2(C(C1(C(CC(O)CC1)=CC2)(C))CC3))CC4)(C)))C)C5C(C(C)C)C)	-10.1	430.673	3	2	5.7368	4	52.99	TRUE	FALSE
OC(C(=CCO)CCC(C4(C3(C(C2(=C(C1(C(CC(O)CC1)CC2)(C))CC3))=CC4)(C)))C)(C)C	-10.1	442.684	3	3	6.0964	6	60.69	TRUE	FALSE
O5(C(OCCC(C(C)C)CCC(C4(C3(C(C2(C(C1(C(CC(O)CC1)C(C2)O)(C))CC3))C(C4O)O)(C)))C)C(O)C(O)C(C5)OC)	-10.1	626.872	9	6	3.1069	10	149.07	FALSE	FALSE
[Br]C2(=CC=1(NC=C(C=1C=C2)CC(N)C(=O)NC=CC3(=CC(O)=C(O)C(=C3)O)))	-10.1	432.274	5	6	2.7041	5	131.6	TRUE	FALSE
O=C2(C1(=C(O)C=C(O)C=C1C(=O)C=3(C2=C(O)C=C(CCCO)C=3)))	-10.1	314.293	6	4	2.4176	3	115.06	TRUE	TRUE
OC14(C(C(O)CC(C1)O)(C3(C(C2(C(C(C(CCCC(C)C)C)CC2)(C)CC3))CC4O))C)	-10.1	436.677	4	4	2.4176	5	80.92	TRUE	TRUE
O=C4(N1(C(=C(NC(=C1)C=3(C2(=C(C=CC=C2)NC=3)))CCCNC(=N)N)N=C4C(CC)C))	-10.1	405.506	4	5	2.4176	7	128.37	TRUE	TRUE
O=C(CC(=C4(C3(C(C2(C(C1(C(CC(O)CC1)C(C2)O)(C))=CC3))CC4)(C)))C)CC(C)C	-10.1	414.63	3	2	5.6027	4	57.53	TRUE	FALSE
C1(=C(CCCC1(C)C)C)(C=CC(=CC=CC(=CC=CC=C(C=CC=C(C=CC2(C(=CCCC2(C)C)C))C)C)C)C)	-10.1	536.888	0	0	12.4617	10	0	FALSE	FALSE
O1(OC45(C=CC12(C(CCC3(C2CCC3C(C=CC(C)C)C)(C))C4(CCC(C5)O)C)))	-10.1	400.603	3	1	5.8375	3	38.69	TRUE	FALSE
[Br]C3(C12(OC(C(C1=O)O)CC2(C4(C(=O)C5(=C(C4(C3))C=CC(=C5C)C(C(Cl)Cl)C(O)C6(OC(=O)C(C6)C))))C))	-10.1	616.332	7	2	3.73572	4	110.13	TRUE	FALSE
O(C2(=C(O)C(C1(=C(O)C=C(O)C=C1O))=C(O)C=C2O))C4(=CC(O)=C(OC3(=CC(O)=CC(=C3)O))C(=C4)O)	-10.1	498.396	12	10	3.9942	5	220.76	FALSE	FALSE
O=C1(C7(=C(C(=O)C=6(C1=C(O)C2(=C(C(C(=O)OC)C(O)(C)CC2OC5(OC(C(OC4(OC(C(OC3(OC(C(=O)CC3)C))C(C4)O)C))C(C5)N(C)C)C))C=6)))C(O)=CC=C7O))	-10.1	813.85	17	5	2.4732	8	237.28	FALSE	FALSE
O=C(OC8(CC7(C(C4(C(C2(C56(C3(C(C1(OC(C)(C)C(C1)C)(OC3(C2)))(C)OC6(OC4C5)))))CC7))(C)CC8)))C	-10.1	500.676	6	0	5.2208	1	63.22	FALSE	FALSE
OC4(CC3(C(C2(C(C1(C(C(C(CCCC(C)C)C)CC1)(C)CC2))=CC3))(C)CC4))	-10.1	386.664	1	1	7.3887	5	20.23	TRUE	FALSE
O2(C1(OC3(C4(C(O)N=C(NC4(C1O)(C(C2C3(O))O))N)))(O))	-10.1	289.244	10	7	-4.8823	0	170.02	TRUE	FALSE
O=C4(OC(C(=CC=CC(=C1(C(=O)CC2(C1(CCC3(C2(CCC(C3(C)C)=O)C))C)))C)C)CC=C4C)	-10.1	464.646	4	0	6.4679	3	60.44	TRUE	FALSE
O=C(O)C(=CCCC(=CCCC(O)(C=CC1(=C(O)C=C(C)C(=C1)O))C)C)CCC=C(C)C	-10.1	442.596	4	4	6.43452	12	97.99	TRUE	FALSE
O=C(O)C(=CCCC(=CCCC(O)(C=CC1(=C(O)C=C(C)C(=C1)O))C)C)CCC=C(C)C	-10.1	442.596	4	4	6.43452	12	97.99	TRUE	FALSE
OC3(CC2(=CCC4(C1(C(C(C(CC(C(=C)C(CC)C)C)C)CC1)(C)CCC4(C2(C)CC3)))))	-10.1	426.729	1	1	8.1909	6	20.23	TRUE	FALSE
O=C(OC(C=3(C2(=NC=1(C(=C(C(=O)O)C=CC=1)N=C2C=CC=3))))C)C4(=C(O)C=CC=C4C)	-10.1	402.406	6	2	2.4176	4	109.61	TRUE	TRUE
OC4(CC3(C(C2(C(C1(C(C(C(CCC(C(C)C)CCC)C)CC1)(C)CC2))=CC3))(C)CC4))	-10.1	428.745	1	1	8.4149	7	20.23	TRUE	FALSE
O3(C(OC1(C(O)C(OC(C1O)CO)OCC2(=CC=CC=C2)))C(O)C(O)C(C3CO)O)	-10.1	432.422	11	7	-3.1727	7	178.53	FALSE	FALSE
O=C(C(=CCCC(=CCCC2(OC1(=C(C=C(O)C=C1C)CC2))(C))C)C)C(O)C=C(C)C	-10.1	426.597	4	2	6.13352	9	66.76	TRUE	FALSE
OC1(C4(C(C2(C(O)CC3(C(C2(C1))(CCC(C3)O)C)))CCC4C(CCCC(CO)C)C)(C))	-10.1	436.677	4	4	2.4176	6	80.92	TRUE	TRUE
OC1(C4(C(C2(C(O)CC3(C(C2(C1))(CCC(C3)O)C)))CCC4C(CCCC(CO)C)C)(C))	-10.1	436.677	4	4	2.4176	6	80.92	TRUE	TRUE
O3(C2(C1(=CCC4(C(C(O)CCC4(C1C(O)CC2(C)C(C3)O)(C))(C)C))))	-10.1	336.472	4	3	2.4176	0	69.92	TRUE	TRUE
O=C4(C=C3(C(C2(C(C1(C(C(C(O)(CCC(=C)C(C)C)C)CC1)(C)CC2))CC3))(C)C=C4))	-10.1	410.642	2	1	6.6539	5	37.3	TRUE	FALSE
O=C3(CC2(O)(C=CC4(O)(C1(C(C(C(C=CC(C(C)C)C)C)CC1)(C)CCC4(C2(C)CC3)))))	-10.1	428.657	3	2	5.7046	4	57.53	TRUE	FALSE
O=C1(N(CCC1)CCCNC5(CC4(C(C3(C(C2(C(C(C(CCC(O)C(C)C)C)CC2)(C)CC3))C(C4)O))(C)CC5)))	-10.1	544.865	4	3	6.02	10	72.8	FALSE	FALSE
O(O)CC=C(C(C)C)CCC(C4(C3(C(C2(C(C1(C(CC(O)CC1)=CC2)(C))CC3))CC4)(C)))C	-10.1	444.7	3	2	7.4146	7	49.69	TRUE	FALSE
[Br]C1(=C(O)C=CC4(=C1C3(=C(C2(N(OCSCC2N)CC3))N4)))	-10.1	370.272	5	3	2.4176	0	74.51	TRUE	TRUE
O=C4(C=C3(C(C2(C(C1(C(C(C(O)(C=CCC(C)C)C)C(C1)O)(CO)CC2))CC3))(C)CC4))	-10.1	430.629	4	3	2.4176	5	77.76	TRUE	TRUE
O=C1(OC2(CC(CC9(C(OC2(C1))CC%10(OC8(C(OC7(C(OC6(C(OC3(C(OC4(CC5(OC(CC(C=O)=C)CC(C5(OC4(C3)))O)))CCC6)(C))C=CC7))CC=CC8))C(CC%10(O9))C)))(C))C))	-10.1	867.086	13	1	5.9507	3	146.67	FALSE	FALSE
O=C2(C1(=CC(=O)CCC1(C3(CCC4(C(C3(C2))CCC4C(CCCC(C)C)C)(C)))C))	-10.1	398.631	2	0	6.7759	5	34.14	TRUE	FALSE
O=C(CC2(OC1(=C(C=C(O)C=C1C)CC2))(C))CC3(C4(C=C(O)C=C(C(C3)C4(C)C)O)(C))(C)	-10	440.58	5	3	6.08972	4	86.99	TRUE	FALSE
O=C4(C=C2(C(C1(C(O)CC3(C(C(=O)CO)CCC3(C1CC2))(C)))(C)C(C4)O))	-10	362.466	5	3	2.4176	2	94.83	TRUE	TRUE
O=C5(C3(C1(N(CCC2(C1CCCCCCC=CCCCN4(CC2C=C(CCCCCCC3)C4)))CC5)))	-10	480.781	3	0	7.1752	0	23.55	TRUE	FALSE
O=C4(C=C3(C(C2(C(C1(C(C(C(CCC(C(C)C)CC)C)CC1)(C)CC2))CC3))(C)CC4))	-10	412.702	1	0	8.233	6	17.07	TRUE	FALSE
O=C(O)C(C4(OOC(C1(OC2(CC3(C=C(C)CCC3(C(C2(C1))(C)C)))(C)))(C)CC4))C	-10	406.563	4	1	5.1426	3	64.99	TRUE	FALSE
O6(C(OC1(C(OC(C1O)CO)OCC(C(C)C)CCC(C5(C4(C(C3(O)(C(C2(C(CC(O)CC2)C(C3)O)(C))CC4))C(C5O)O)(C)))C))C(OC)C(O)C(C6)OC)	-10	774.986	14	8	0.9491	13	217.22	FALSE	FALSE
O=C(O)C6(OC(OC=4(N1(C(C(=NC(=C1)C2(=CC=C(O)C=C2))CC3(=CC=CC=C3))=NC=4CC5(=CC=C(O)C=C5))))C(O)C(C6O)O)	-10	599.596	11	6	2.2601	8	187.1	FALSE	FALSE
S(=O)(=O)(OC(C(CCCC(=CCC1(=C(O)C=CC(=C1)O))C)C)CC2(C(=C)CCC3(C2(CCCC3(C)C)C)))O	-10	548.786	5	3	7.7699	11	104.06	FALSE	FALSE
O=C4(N=C(NC2(=NC(CC1(=CC=C(OC)C=C1))=C(N2C)CC3(=CC=C(O)C=C3)))C(N4C)=O)	-10	433.468	7	2	2.4176	6	109.05	TRUE	TRUE
OC1(C4(C(C2(CCC3(C(C2(C1))C(O)C(O)C3C(CCC(=C)C(CO)C)C)(C)))(CCC(C4)O)C))	-10	464.687	5	5	2.4176	6	101.15	TRUE	TRUE
O2(C1(OC3(C4(C(O)N=C(NC4(C1O)(C(C2C3(O)(C))O))N)))(O))	-10	303.271	10	7	-4.4922	0	170.02	TRUE	FALSE
N2(=C(C=1(NC=3(C=CC=CC=3(C=1C=C2))))CCN4(CCCCC=CCCCC4))	-10	347.506	2	1	5.471	3	31.92	TRUE	FALSE
O2(C1(OC3(C4(C(O)N=C(NC4(C1O)(C(C2C3(O)(C))O))N)))(O))	-10	303.271	10	7	-4.4922	0	170.02	TRUE	FALSE
O=C(C1(=CCC3(C1(C(O)CC4(C2(C(CC=CC2)CC=C34)(C)))C)))C	-10	312.453	2	1	2.4176	1	37.3	TRUE	TRUE
S(=O)(=O)(OC5(C(O)C(O)C(OC(C=CC(C4(C3(C(C2(C(C1(C(CC(O)CC1)C(C2)O)(C))CC3))C(C4)O)(C)))C)C(C)C)OC5))O	-10	646.84	10	6	2.4474	8	183.21	FALSE	FALSE
O=C(NCCCC2(OC1(OC(CCC1)CCC(C=C(C(O)C)C)C)(CCC2C)))C(C(O)CNC(=O)CC3(OC(CCC3C)CC(=O)C=CC))C	-10	704.99	8	4	5.929	18	143.42	FALSE	FALSE
O=C(NC=CC1(=CC(O)=C(O)C(=C1)O))C(NC(=O)C(N)CC2(=CC(O)=C(O)C=C2))=CC3(=CC(O)=C(O)C(=C3)O)	-10	539.497	11	11	1.1456	8	246.06	FALSE	FALSE
O=C5(C24(C1(OC1CC2C(C3(OC(C)(C)CC3O)(OC4))C)(C6(CCC7(C(C6(C5)(O))(CC=8(N=C9(CC%10(CCC%11(C(C%10(CC9(=NC=8(C7)))(C))CC(O)C%13(C%11C=C%14(OC%12(OC(CO)(C)CC%12O)(C(C%13%14(O))C)))(C))))))C)))))	-10	943.188	14	6	4.0357	1	213.68	FALSE	FALSE
S(=O)(=O)(OC(C(CCCC(=CCC1(=C(O)C=CC(=C1)O))C)C)CC2(C(=CCC3(C2(CCCC3(C)C)C))C))O	-10	548.786	5	3	7.7699	11	104.06	FALSE	FALSE
O4(C(OCC3(OC(N2(C1(=NC=NC(=C1C=C2)N)))C(C3O)O))C(O)C(O)C(C4CO)O)	-10	428.398	13	7	-3.5508	5	205.8	FALSE	FALSE
O=C1(NC(=O)C5(C1(C(N3(C=6(C=2(C(=NC=CC=2C4(=C3C=CC=C4))C(=CC5=6)OC))))C)C))	-10	385.423	5	1	2.4176	1	71.53	TRUE	TRUE
OC3(CC2(=CCC4(C1(C(C(C(CC(C(=C)C(C)C)CC)C)CC1)(C)CCC4(C2(C)CC3)))))	-10	426.729	1	1	8.1909	6	20.23	TRUE	FALSE
N6(=C4(C2(=NC=1(C(=CC=CC=1)C=3(C2=C(N=CC=3)C5(=C4C(=CC=N5)C=7(C6=CC=CC=7)))))))	-10	356.388	4	0	5.6236	0	51.56	TRUE	FALSE
O=C(C3(C(C(C(=O)CC=C(C(OC2(OC(C(OC1(OC(C(O)C(C1O)O)C))C(C2O)O)C))CC=C(C)C)C)C)CCC3)(C))CC=C(C(O)CC=C(C)C)C	-10	764.994	12	6	4.3779	17	192.44	FALSE	FALSE
O=C4(N=C(NC2(=NC(CC1(=CC=C(OC)C=C1))=C(N2C)CC3(=CC(O)=C(OC)C=C3)))C(N4C)=O)	-10	463.494	8	2	2.4176	7	118.28	TRUE	TRUE
O=C2(OC4(CC1(OC1C=5(OC(CC(CC(C23(OC34))OC(=O)C)C(=C)C)=C(C(=O)OC)C=5))(C)))	-10	446.452	9	0	2.4176	3	117.1	TRUE	TRUE
OC12(C(O)C(O)C4(CC(O)CCC4(C1CCC3(C2C(O)C(O)C3C(CCCC(CO)C)C)(C))(C)))	-10	484.674	7	7	1.4391	6	141.61	TRUE	FALSE
[Br]C4(=C(O)C(O)=C(CC1(=CC([Br])=C(O)C(=C1)CC2(=C(C(O)=C(O)C(=C2)[Br])CC3(=CC([Br])=C(O)C=C3))))C(=C4)COC)	-10	804.12	7	6	7.889	8	130.61	FALSE	FALSE
O=C1(C=C(C(=O)CC(C(=C)C)CCC23(C(C(CC(=C1)C)OC2(=O))O3))C)	-10	344.407	5	0	2.4176	1	72.97	TRUE	TRUE
O=C4(OCC56(C3(C(C1(C(OC2(C1)(C(=O)C=CC(C2)=O))(C)CC3))(C)CCC6(C4(CCC5)C))))	-10	426.553	5	0	2.4176	0	69.67	TRUE	TRUE
N12(CCC=CCCCCCCCCC3(=CCCN(CCC=CCCCCCC(C1)=CCC2)C3))	-10	452.771	2	0	8.2281	0	6.48	TRUE	FALSE
O=C1(OC(C(C)C(C1C)O)CC(O)C=CC(C(O)C(C=C(CC(C(O)C(C(OC(=O)N)C(C=CC=C)C)C)C)C)C)C)	-10	593.802	8	5	4.2969	16	159.54	TRUE	FALSE
OC12(C(O)C(O)C4(CC(O)CCC4(C1CCC3(C2C(O)C(O)C3C(CCCC(CO)C)C)(C))(C)))	-10	484.674	7	7	1.4391	6	141.61	TRUE	FALSE
O1(C(OC)(CC(O)CC1CC(OC)C=3(N=C(C=2(N=C(CCC=CCC(=CC(C=CC)C)C)OC=2))OC=3))C)	-10	514.663	8	1	6.3471	13	99.98	FALSE	FALSE
O=C1(C=CCCC(=CC(CC=CC3(C12(C(=O)NC(C2C(C)C(=C3)C)CC=5(C4(=C(C=CC=C4)NC=5)))))C)C)	-10	482.668	2	2	6.4714	2	61.96	TRUE	FALSE
O=C(OC3(C=C1(C(O)(C(O)CC2(C1CCC2C(CCC(=C)C(C)C)C)(C))C4(C3(O)CC(O)CC4)(C))))C	-10	504.708	6	4	4.297	6	107.22	TRUE	FALSE
O=C1(C(C=CC5(OC(CC4(OC(CC(CC(OC(C(CC3(OC12(OC(=O)CC2C3)))O)C)=O)O)CC(C4(C)C)OC(=O)C(C)(C)C)(O))CC(C5)=CC(=O)OC))(C)C)	-10	792.916	15	3	3.5223	2	210.65	FALSE	FALSE
[Br]C=1(NC=5(C=CC(=CC=5(C=1CC2(NC(=O)C=CC=4(N=C(C(NC(=O)C(=O)C(CC(C)C)NC(C3(N(C(C(CCCNC2=O)NC(=O)C(NC(=O)CC(CC)C)CC)=O)CCC3))=O)C)OC=4))))O))	-10	980.959	11	8	3.3587	11	274.03	FALSE	FALSE
O=C5(NC(=CC4(=NC(=C3(C=2(NC(CC=1(NC(C=O)=C(C=1CC)C))=C(C=2C(C3)=O)C)))C(C4C)CCC(=O)O))C(=C5C=C)C)	-10	568.674	5	4	5.31074	9	144.48	FALSE	FALSE
OC13(C4(C(=CC(C1C2(C(C(C(CCCC(C)C)C)CC2)(C)CC3))O)CC(O)CC4)(CO))	-10	434.661	4	4	2.4176	6	80.92	TRUE	TRUE
O=C(O)C(O)(CC7(OC6(OC(C(C=CC5(OC4(OC3(C(O)C(=C)C(C(O)CC(C2(OC1(OCCCC1C)(CCC2)))C)OC3CC4))(CC5)))C)CC(=C6)C)(C(O)CC7)))C	-10	805.015	12	5	5.2136	10	182.83	FALSE	FALSE
O=C1(N3(C(=NC2(=C1C=CC=C2))C(OC)(NC(C3CC5(O)(C4(=C(C=CC=C4)N6(C5NC(C)C6=O))))=O)C))	-10	475.505	8	3	2.4176	3	125.79	TRUE	TRUE
O=C(NC=CC=2(C1(=C(C=CC=C1)NC=2)))C=CC=4(C3(=C(C=CC=C3)NC=4))	-10	327.387	1	3	2.4176	4	60.68	TRUE	TRUE
OC34(C(C2(C(C1(C(C(C(CCC(=C)C(C)C)C)CC1)(C)CC2))CC3O))(CCC(C4)O)CO)	-10	448.688	4	4	2.4176	6	80.92	TRUE	TRUE
O=C4(OC1(C(C(OC(C1)C=C(C)C)CC2(OC(C(C)C3(C2C(=O)C(CC3)C)(O))CCC(C5(OC(C4C)(O)CC(=CC(=O)OC)C5))O)(O))C))	-10	678.816	12	4	2.8757	2	178.28	FALSE	FALSE
O=C3(C(OC1(OC(C(O)C(C1O)O)COC(=O)C2(=CCC(C(O)(C)C)CC2)))=C(OC4(=C3C(O)=CC(=C4)O))C5(=CC=C(O)C=C5))	-10	614.6	13	7	1.8038	7	216.58	FALSE	FALSE
O=C2(C(=C(C=CC(=CC=CC(=CC=CC=C(C=CC=C(C=CC1(=C(C(=C(C)C=C1)C)C))C)C)C)C)C(C)(C)CC2OC)C)	-10	576.865	2	0	10.9656	11	26.3	FALSE	FALSE
O=C4(C(=C)C3(C(C2(C(=C1(C(C(C(CCC(C(C)C)CC)C)CC1)(C)CC2))CC3))(C)CC4))	-10	424.713	1	0	8.5432	6	17.07	TRUE	FALSE
OC2(C=C1(C(CCC(C1)O)(C)C4(C2C3(C(C(C(CCC(C(C)C)CC)C)CC3)(C)CC4))))	-10	430.717	2	2	6.9956	6	40.46	TRUE	FALSE
[Br]C1(=C(O)C=C2(SC(CC2(=C1))NC=4(C(=O)C=3(NC=C5(C=3C(C=4)=NCC5)))))	-10	416.3	5	3	2.4176	2	77.48	TRUE	TRUE
S1(SC=C3(C1=C(NC(=O)CCCCCCCOC(=O)C=C(C(O)C2(OCC(CC=CC(C(O)C)C)C(C2O)O))C)C(=O)N3))	-10	640.821	11	6	3.4322	16	178.41	FALSE	FALSE
O4(C1(C(OC2(CC3(OC(C=CC=CCC=C)C(C=CC3(OC2(C1)(C)))(O)C)))CCC5(C4CC6(OC7(CC8(OC(CCCO)CC(C8(OC7(CC6(O5))(C))(C))O)))))(C))	-10	756.974	11	3	4.9359	7	134.53	FALSE	FALSE
O=C3(C(O)=CC=4(OC5(C(O)CC1(C(OC=2(C=C(O)C(C=C(C=2(C1))C)=O))(CC=CC(CC5(CC=4(C(=C3)C)))(C)C)C))(C)))	-10	548.676	7	3	4.88204	0	113.29	TRUE	FALSE
P3(=O)(OC(C2(=NC=1(C(=O)NC(=O)NC=1N=C2)))=CCO3)(O)	-10	298.151	7	3	-0.5055	1	147.26	TRUE	TRUE
OC2(C1(=CC(O)CCC1(C3(CCC4(C(C3(C2))CCC4C(CCCC(C)C)C)(C)))C))	-10	402.663	2	2	6.3595	5	40.46	TRUE	FALSE
O=C1(C(OC)=CC(=O)C2(=C1C=C3(C(=O)C=5(OC=C4(C=5(C(C3(=C2))(CCC4=O)C))))))	-10	362.337	6	0	2.4176	1	90.65	TRUE	TRUE
O=C1(OC=C4(C(=CCCC4(C2(=C1C=C3(C(=O)C=CC(C3(=C2))=O)))(C))C))	-10	320.344	4	0	2.4176	0	60.44	TRUE	TRUE
S(=O)(=O)(OC1(C(OS(=O)(=O)O)CC2(C(OS(=O)(=O)O)CC3(C(C2(C1)(C))CCC4(C3CCC4C(CCC(C(CC)(C)C)C)C)(C)))))O	-10	702.951	9	3	5.9177	12	190.8	FALSE	FALSE
O=C5(NC(=CC4(=NC(=C3(C=2(NC(CC=1(NC(C=O)=C(C=1CC)C=O))=C(C=2C(C3C(=O)OC)=O)C)))C(C4C)CCC(=O)O))C(=C5C=C)C)	-10	640.693	8	4	4.21392	11	187.85	TRUE	FALSE
O=C(NCCCC2(OC1(OC(CCC1)CCC(C=C(C(O)C)C)C)(CCC2C)))C(C(O)CNC(=O)CC(O)C(CC=CCC(O)C=CC)C)C	-10	707.006	8	6	5.4804	21	157.58	FALSE	FALSE
OC34(C(C2(C(C1(C(C(C(CCC(C(C)C)CC)C)CC1)(C)CC2))CC3))(CCC(C4)O)C)	-10	432.733	2	2	7.2196	6	40.46	TRUE	FALSE
O(C4(CC3(C(C2(C(C1(C(C(C(CCC(C(C)C)CC)C)CC1)(C)CC2))=CC3))(C)CC4)))C	-10	428.745	1	0	8.6789	7	9.23	TRUE	FALSE
OC4(C2(C15(C3(N(CCCCC=CCC1)CC2C=C3CCC=CCCCCCCN(C4)C5))))	-10	424.673	3	1	5.3267	0	26.71	TRUE	FALSE
O=C3(C1(=C(C=C2(C(=O)C=CC(C2(=C1))=O))C5(CCC(C4(C5(=C3OC4)))O)(C)))	-10	336.343	5	1	2.4176	0	80.67	TRUE	TRUE
O=C(NC(C(=O)NC(C(=O)NCC(=O)NC(C(=O)N)CC(C)C)CC1(=CC=CC=C1))C)C(NC(=O)C(NC(=O)C(NC(=O)C(N)CC(=O)O)CCCNC(=N)N)CC(C)C)CC2(=CC=C(O)C=C2)	-10	953.112	12	14	-2.13493	29	392.24	FALSE	FALSE
O=C2(C1(C(O)C=CC(C1CC3(C(C2)C(O)(C(C)C)CC3)(C))(O)C)(C))	-10	336.472	4	3	2.4176	1	77.76	TRUE	TRUE
O=C1(C2(=CC(=O)C(=C1)CC=C(CC3(C4(C=O)(CC7(C=C6(CCC=C(CC5(=CC(C7(CC4(CC(CCC=C(C2)C)=C3))(C(C5(=O))C6))=O))C)))))C))	-10	630.825	5	0	8.1466	1	85.35	FALSE	FALSE
S(=O)(=O)(OC=CC3(=CC=2(OC(OS(=O)(=O)O)C(C1(=CC(O)=C(O)C=C1))OC=2C=C3)))O	-10	462.41	10	4	1.5459	6	186.12	TRUE	TRUE
OC1(C(O)CC2(C(O)CC3(C(C2(C1)(C))CCC4(C3CCC4C(CCCC(C)C)C)(C))))	-10	420.678	3	3	5.4102	5	60.69	TRUE	FALSE
S(=O)(=O)(OC3(C(O)CC4(C2(C(C1(C(C(C(COS(=O)(=O)O)CCCC(C)C)CC1)(C)CC2))CC=C4(C3)))(C)))O	-10	578.79	7	3	4.9861	10	147.43	TRUE	FALSE
O=C(OC4(C2(C15(C3(N(CCCCC=CCC1)CC2C=C3CCCCC=CCCCN(C4)C5)))))C	-10	452.683	4	0	5.5074	1	32.78	TRUE	FALSE
O=C1(C=C(CC2(C1CC(=O)C5(C2(CC68(N3(C4(OC(C3)CC(C4)C)(CCC8(C5(C7(OC67)(O))C)(C)))))C)))C)	-10	481.633	6	1	2.4176	0	79.37	TRUE	TRUE
O=C2(C=C1(C(CCC(C1)O)(C)C4(C2C3(C(C(C(=O)C)CC3)(C)CC4))))	-10	330.468	3	1	2.4176	1	54.37	TRUE	TRUE
ClC1(=C(OC)C=CC(=C1)CC(NC(=O)C=CCC3(OC(C2(=CC=CC=C2))C(C3C)O))C(=O)NCC(C(=O)OC)C)	-10	573.086	7	3	3.3846	12	123.19	TRUE	FALSE
ClC1(=C(OC)C=CC(=C1)CC(NC(=O)C=CCC3(OC(C2(=CC=CC=C2))C(C3C)O))C(=O)O)	-10	473.953	5	3	2.4176	9	105.09	TRUE	TRUE
O=C5(OCC23(C4(C1(OC1)(C(OC2C=C(C)CC3)CC4OC(=O)C=CC=CC(OCCC(=C5)C)C(O)C))(C)))	-10	514.615	8	1	3.3427	1	103.82	TRUE	FALSE
O=C2(C(=C(C=CC(=CC=CC(=CC=CC=C(C=CC=C(C#CC1(=C(CC(O)CC1(C)C)C))C)C)C)C)C(C)(C)CC2O)C)	-10	580.853	3	2	9.1736	8	57.53	FALSE	FALSE
O=C(OC3(CC2(=CC=C4(C1(C(C(C(CCC=C(C)C)C)CC1)(C)CCC4(C2(C)CC3))))))C	-10	424.669	2	0	7.7997	5	26.3	TRUE	FALSE
O=C(NCCC=C1(CN=C(N)NC1))C4(N(C(=O)C(NC(=O)C(O)CC2(=CC=CC=C2))CC3(=CC=CC=C3))C5(CC(O)CCC5(C4)))	-10	616.763	8	6	0.7986	11	169.38	FALSE	FALSE
O=C1(OCC2(C1CCC3(C2C(O)CC4(C(CCCC34(C))(C)C)))(C))	-10	320.473	3	1	2.4176	0	46.53	TRUE	TRUE
OC1(C4(C(C2(CCC3(C(C2(C1))(CCC(C3)O)C)))CCC4C(CCC(O)C(CO)CO)C)(C))	-10	452.676	5	5	2.4176	7	101.15	TRUE	TRUE
O=C(NC(C(=O)NC(C(=O)N)CC1(=CC=CC=C1))CCCNC(=N)N)C(NC(=O)C(N)CC2(=CC=C(O)C=C2))C(CC)C	-10	596.733	7	9	-0.24623	17	238.54	FALSE	FALSE
S1(SC=C3(C1=C(NC(=O)CCCCCCCOC(=O)C=C(C(O)C2(OCC(CC=CC(C(=O)C)C)C(C2O)O))C)C(=O)N3))	-10	638.805	11	5	3.6404	16	175.25	FALSE	FALSE
O=C1(NCCCC6(N(C)C(C(C(C2(C1CC=C3(C(=O)C4(C5(CC(CC)C(C5(CC4(C3(C=C2))))C)))))=O)C6(O))=O))	-10	508.659	5	2	2.5353	1	103.78	TRUE	FALSE
O2(C3(C=CC(=CC=CC(=CC=CC=C(C=CC=C(C#CC1(=C(CC(O)CC1(C)C)C))C)C)C)C)(C(CC(CC23(C))O)(C)C))	-10	582.869	3	2	9.2058	8	52.99	FALSE	FALSE
O=C(NC1(C3(C2(CC(CC1C2)C(C3)C(C)C)(C)))(C))NCCC4(=CC=CC=C4)	-10	368.565	1	2	5.0153	5	41.13	TRUE	FALSE
O=C(NC(C(=O)NCC(=O)NC(C(=O)N)CC(C)C)CC1(=CC=CC=C1))C(NC(=O)C(N)CC2(=CC=C(O)C=C2))CC(=O)O	-10	612.684	8	8	-0.9186	17	243.04	FALSE	FALSE
OC3(CC2(=CC=C4(C1(C(C(C(C=CCC(C)C)C)CC1)(C)CCC4(C2(C)CC3)))))	-10	382.632	1	1	7.0848	4	20.23	TRUE	FALSE
S(CCC(NC(=O)CNC(=O)C(NC(=O)C(NC(=O)CNC(=O)C(NC(=O)C1(N(C(=O)C(N)C)CCC1))CO)CC2(=CC=CC=C2))CC(C)C)C(=O)NC(C(=O)N)CCCNC(=N)N)C	-10	934.135	13	13	-4.23623	28	375.25	FALSE	FALSE
O=C2(OC4(C(C1(=CC=CC=C1))CC(C(C4(=C2CC3(=CC=CC=C3)))C5(=CC=CC=C5))O)(CC6(=CC=CC=C6)))	-10	486.611	3	1	6.3962	6	46.53	TRUE	FALSE
O1(C25(C(C3(CCC4(C(C3(C(C12)O))CCC4C(CCC=C(C)C)C)(C)))(CCC(C5)O)C))	-10	416.646	3	2	5.4908	4	52.99	TRUE	FALSE
O=C4(NC(=CC3(=NC(=CC=2(NC(C=C1(NC(=O)C(=C1CC)C))=C(C=2CCC(=O)OC)C))C(=C3C)CCC(=O)OC))C(=C4CC)C)	-10	614.743	7	3	5.43132	11	138.95	FALSE	FALSE
O=C(NC=CC=2(C1(=C(C=CC=C1)NC=2)))C=CC=4(C3(=C(C=CC=C3)NC=4))	-10	327.387	1	3	2.4176	4	60.68	TRUE	TRUE
O=C1(NC(=O)C2(=C1C4(=C(N3(C=NC=C23))NC5(=C4C=CC=C5))))	-10	276.255	4	2	2.4176	0	79.26	TRUE	TRUE
OC3(CC2(=CC=C4(C1(C(C(C(C=CCC(C)C)C)CC1)(C)CCC4(C2(C)CC3)))))	-10	382.632	1	1	7.0848	4	20.23	TRUE	FALSE
O=C1(NC(C3(=NC=4(C=CC=CC=4(C(N3(C2(=C1C=CC=C2)))=O))))C)	-10	291.31	4	1	2.4176	0	63.99	TRUE	TRUE
OC1(C4(C(C2(C(O)CC3(C(C2(C1))(CCC(C3)O)C)))CCC4C(CCCC(CO)CO)C)(C))	-10	452.676	5	5	2.4176	7	101.15	TRUE	TRUE
OC4(C1(C(=CCC2(C1CCC3(C2CCC3C(CCC(=C)C(C)C)C)(C)))CC(C4)O)(CO))	-10	430.673	3	3	5.498	6	60.69	TRUE	FALSE
OC(C4(C3(C(C2(C(C1(C(CC(O)CC1)=CC2)(C))CC3))CC4)(C)))(CCC(C=C)C(C)C)C	-10	428.701	2	2	6.9157	6	40.46	TRUE	FALSE
O=C(N2(C(C(=O)NC(C(=O)NC(C(=O)NC(C(=O)N)C(CC)C)CC1(=CC=CC=C1))CCCNC(=N)N)CCC2))C3(N(C(=O)CN)CCC3)	-10	684.843	8	8	-1.58113	17	258.93	FALSE	FALSE
O=C(OC2(C1(=CC(OC(=O)C)CCC1(C3(CCC4(C(C3(C2))CCC4C(CCCC(C)C)C)(C)))C)))C	-10	486.737	4	0	7.5011	7	52.6	TRUE	FALSE
O=C(OC)C=2(C=1(NC=5(C=CC=CC=5(C=1C=C(C(=O)OC)C4(=C(C=2)C3(=C(C=CC=C3)N4))))))	-10	398.418	4	2	2.4176	2	84.18	TRUE	TRUE
OC1(C4(C(C2(C(O)CC3(C(C2(C1))(CCC(C3)O)C)))CCC4C(CCC(O)C(CO)C)C)(C))	-10	452.676	5	5	2.4176	6	101.15	TRUE	TRUE
OC1(C4(C(C2(C(O)CC3(C(C2(C1))(CCC(C3)O)C)))CCC4C(CCCC(CO)C)C)(C))	-10	436.677	4	4	2.4176	6	80.92	TRUE	TRUE
O=C1(C4(CCC2(C(C1)(CCC3(C2(CCCC3(C(=O)O)C)C))C4))(C))	-10	318.457	2	1	2.4176	1	54.37	TRUE	TRUE
OC3(CC2(=CCC4(C1(C(C(CC)CC1)(C)CCC4(C2(C)CC3)))))	-10	302.502	1	1	5.3363	1	20.23	TRUE	FALSE
O=C1(NC(C(=O)N2(C1=CCC2))CC=4(C3(=C(C=CC=C3)NC=4)))	-10	281.315	2	2	2.4176	2	65.2	TRUE	TRUE
OC1(C4(C(C2(C(O)CC3(C(C2(C1))(CCC(C3)O)C)))CCC4C(CCCC(CO)CO)C)(C))	-10	452.676	5	5	2.4176	7	101.15	TRUE	TRUE
[Br]C2(=CC=1(NC=C(C=1C=C2)C=CNC(=O)C(=O)C=4(C3(=C(C=CC=C3)NC=4))))	-10	408.255	2	3	2.4176	4	77.75	TRUE	TRUE
O=C(NC=CC=2(C1(=C(C=CC=C1)NC=2)))C(=O)C=4(C3(=C(C=CC=C3)NC=4))	-10	329.359	2	3	2.4176	4	77.75	TRUE	TRUE
O=C(NC(C(=O)NCC(=O)NC(C(=O)NC(C(=O)NCC(=O)NC(C(=O)NC(C(=O)N)CCCNC(=N)N)C)CC1(=CC=CC=C1))CC2(=CC=CC=C2))CO)C3(N(C(=O)C(NC(=O)C(N)C)C)CCC3)	-10	979.11	13	14	-5.26813	27	404.35	FALSE	FALSE
O=C1(OC(C)C4(=C1C3(C(O)CC5(C2(C(C(C(OC(=O)C)CC2)(CC)C)CCC5(C3CC4)(C))(C)))(C)))	-10	472.666	5	1	5.5898	2	72.83	TRUE	FALSE
P(=O)(OP(=O)(OCC3(OC(N2(C=1(NC=NC(C=1N=C2)=O)))C(C3O)O))O)(OP(=O)(O)O)O	-10	508.166	13	7	-1.9179	8	273.08	FALSE	FALSE
O=C1(OC=CC(O)(C(=O)C(C)CC=CC3(C2(O1)(C(=O)NC(C2C(C)C4(C3O4)(C))CC5(=CC=CC=C5))))C)	-10	495.572	7	2	2.4176	2	114.46	TRUE	TRUE
O=C2(C1(=C(O)C=C(O)C=C1OC2=CC3(=CC(O)=C(O)C=C3)))	-10	286.239	6	4	2.4176	1	107.22	TRUE	TRUE
O=C1(C4(O)(C(C2(CCC3(C(C2(C1))CCC3C(CCC(=C)C(COC(=O)C)C)C)(C)))(CCC(C4)O)C))	-10	488.709	5	2	5.4718	7	83.83	TRUE	FALSE
C1(=C(CCCC1(C)C)C)(C=CC(=CC=CC(=CC=CC=C(C=CC=C(C=CC2(C(=CCCC2(C)C)C))C)C)C)C)	-10	536.888	0	0	12.4617	10	0	FALSE	FALSE
OC3(CC2(=CC=C4(C1(C(C(C(CCCC(C)C)C)CC1)(C)CCC4(C2(C)CC3)))))	-10	384.648	1	1	7.3088	5	20.23	TRUE	FALSE
OC3(CC2(=CC=C4(C1(C(C(C(C=CC(C(C)C)C)C)CC1)(C)CCC4(C2(C)CC3)))))	-10	396.659	1	1	7.3308	4	20.23	TRUE	FALSE
O=C1(C2(C(O)(C=CC1O)C(O)CC3(C2C(O)CC4(C(C(CCC(C(C)C)C)C)CCC34)(C)))(C))	-10	462.671	5	4	2.4176	5	97.99	TRUE	TRUE
O=C1(N(C(CC(O)(C(=O)O)C(CC)C)C(C1=C(O)C=CC2(C3(C(C=CC2C)CCCC3)))=O)C)	-10	459.583	5	3	2.4176	7	115.14	TRUE	TRUE
O=C2(C1(=C(O)C=C(C)C=C1C(=O)C=3(C2=C(O)C=CC=3)))	-10	254.241	4	2	2.4176	0	74.6	TRUE	TRUE
O=C2(C1(=CC(=O)CCC1(C3(CCC4(C(C3(C2))CCC4C(CCC(C(C)C)C)C)(C)))C))	-10	412.658	2	0	7.0219	5	34.14	TRUE	FALSE
O=C2(C1(=C(O)C=C(O)C=C1C(=O)C=3(C2=C(O)C=C(CC(O)CCC)C=3)))	-10	342.347	6	4	2.4176	4	115.06	TRUE	TRUE
O2(C1(=C(C=C(O)C=C1C)CC3(C2(CCC4(C3(CCC5(C4(CCC(C5(C)C)O)C))C))C)))	-10	412.614	3	2	6.02392	0	49.69	TRUE	FALSE
O=C1(OCC3(C1=CCC4(C2(C(C(CCC2)(C)C)CCC34(C))(C))))	-10	302.458	2	0	2.4176	0	26.3	TRUE	TRUE
OC2(C1(=CC(O)CCC1(C3(CCC4(C(C3(C2))CCC4C(CCCC(C)C)C)(C)))C))	-10	402.663	2	2	6.3595	5	40.46	TRUE	FALSE
[Br]C1(=C(OC)C([Br])=CC4(=C1NC(=C2(NC=3(C=C([Br])C=CC=3(C2=O))))C4=O))	-10	528.982	5	2	5.1109	1	67.43	FALSE	FALSE
O=C2(C=C1(C(CCC(C1)O)(C)C4(C2C3(C(C(C(CCCC(C)C)C)CC3)(C)CC4))))	-10	400.647	2	1	6.5677	5	37.3	TRUE	FALSE
O=C2(C=C1(C(CCC(C1)O)(C)C4(C2C3(C(C(C(CCCC(C)C)C)CC3)(C)CC4))))	-10	400.647	2	1	6.5677	5	37.3	TRUE	FALSE
O=C4(C=C3(C(C2(C(C1(C(C(C(CCCC(C)C)C)CC1)(C)CC2))CC3))(C)CC4))	-10	384.648	1	0	7.5969	5	17.07	TRUE	FALSE
S(=O)(=O)(OC3(C(O)(O)C14(NC(N)=NC1C(COC(=O)C2(=CC=C(O)C=C2))N=C(N4(C3))N)))O	-10	472.436	14	7	-3.5868	5	242.62	FALSE	FALSE
ON=C(C4(C3(C(C2(C(C1(C(CC(O)CC1)=CC2)(C))CC3))CC4)(C)))C	-10	331.5	3	2	2.4176	1	52.82	TRUE	TRUE
OC34(C(C2(O)(C(C1(C(C(C(CCCC(C)C)C)CC1)(C)CC2))CC3O))(CCC(C4)O)C)	-10	436.677	4	4	2.4176	5	80.92	TRUE	TRUE
O(C1(=C(O)C=C(O)C=C1O))C3(=CC(OC2(=C(O)C=C(O)C=C2O))=CC(=C3)O)	-10	374.301	9	7	3.2104	4	160.07	TRUE	FALSE
O=C1(N(C=NC2(=C1C=CC=C2))C3(C(=O)OC5(C3)(C4(=C(C=CC=C4)N6(C5NC(C)C6=O)))))	-10	402.41	7	1	2.4176	1	93.53	TRUE	TRUE
O=C5(OCC23(C4(C1(OC1)(C(OC2C=C(C)CC3)CC4OC(=O)C=CC=CC(OCCC(=C5)C)C(O)C))(C)))	-10	514.615	8	1	3.3427	1	103.82	TRUE	FALSE
OC2(C1(=CC(O)CCC1(C3(CCC4(C(C3(C2))CCC4C(CCCC(C)C)C)(C)))C))	-10	402.663	2	2	6.3595	5	40.46	TRUE	FALSE
O=C(C=2(C1(=C(C=CC=C1)NC=2)))C(=O)C=4(C3(=C(C=CC=C3)NC=4))	-10	288.306	2	2	2.4176	3	65.72	TRUE	TRUE
O=C4(C1(OC1C5(C3(C(C2(C(C(C=C)CC2)(C)CC3))CCC5(C4)))(C)))	-10	314.469	2	0	2.4176	1	29.6	TRUE	TRUE
O=C1(N(C=NC2(=C1C=CC=C2))C3(C(=O)OC5(C3)(C4(=C(C=CC=C4)N6(C5NC(C)C6=O)))))	-10	402.41	7	1	2.4176	1	93.53	TRUE	TRUE
OC1(C(O)CCC2(C1CC=C3(C2CCC4(C3CCC4C(C(O)CC=C(C)C)C)(C)))(C))	-10	416.646	3	3	5.2504	4	60.69	TRUE	FALSE
OC3(CC2(=CC=C4(C1(C(C(C(C=CCC(C)C)C)CC1)(C)CCC4(C2(C)CC3)))))	-10	382.632	1	1	7.0848	4	20.23	TRUE	FALSE
O=C1(OC(O)C(=C1)C3(OC(OC)C(CCC=C(CCC2(=C(CCCC2(C)C)C))C)=CC3))	-10	430.585	5	1	5.5091	8	64.99	TRUE	FALSE
O=C(OC2(C1(C=5(C(C=CC1C3(CCC4(C(C3(C2))(CCCC4(C)C)C))(C))=CN(C=5)C))(C)))C	-10	423.641	3	0	6.5101	1	31.23	TRUE	FALSE
O=C(C(=CC=CC(=CC=CC=C(C=CC=C(C=C=C1(C(CC(O)CC1O)(C)C))C)C)C)C)CC23(OC2(CC(CC3(C)C)O)C)	-10	602.856	5	3	7.7313	10	90.29	FALSE	FALSE
O=C1(C(=CC(=O)C(=C1C)C)CC=C(CCC=C(C(O)C(O)C=C(CCC=C(C)C)C)C)C)	-10	440.624	4	2	5.8784	11	74.6	TRUE	FALSE
C1(=C(CCCC1(C)C)C)(C=CC(=CC=CC(=CC=CC=C(C=CC=C(C=CC2(=C(CCCC2(C)C)C))C)C)C)C)	-10	536.888	0	0	12.6058	10	0	FALSE	FALSE
O=C(CC(=C4(C3(C(C2(C(C1(C(CC(O)CC1)C(C2)O)(C))=CC3))CC4)(C)))C)CC(C)C	-10	414.63	3	2	5.6027	4	57.53	TRUE	FALSE
O=C(C=C(C)C)CC(=C4(C3(C(C2(C(C1(C(CC(O)CC1)C(C2)O)(C))=CC3))CC4)(C)))C	-10	412.614	3	2	5.5228	3	57.53	TRUE	FALSE
O=C2(C(O)=CC3(=CC4(C1(C(C(CCC1)(C)C)CCC4(OC3(=C2))(C))(C))))	-10	328.452	3	1	2.4176	0	46.53	TRUE	TRUE
O=C1(N(C(=O)C2(=CC3(C(N2(C1=O))NC=4(C=CC=CC3=4))(C=6(C5(=C(C=CC=C5)NC=6)))))C)	-10	384.395	4	2	2.4176	1	85.51	TRUE	TRUE
O2(C1(=C(C=C(O)C=C1C)CC3(C2(CCC4(C3(CCC5(C4(CCC(C5(C)C)O)C))C))C)))	-10	412.614	3	2	6.02392	0	49.69	TRUE	FALSE
O=C4(C3(=C2(C(C1(C(C(O)C(O)CC1)C(C2)O)(C))CCC3(C)C(C4)C(CCCC(CO)C)C)))	-10	448.644	5	4	2.4176	6	97.99	TRUE	TRUE
OC4(C(C3(C(C2(C(C1(=CCC(C1(C)CC2)C(CCC(C(C)C)C)C))CC3))(C)CC4))C)	-10	414.718	1	1	7.8807	5	20.23	TRUE	FALSE
O=C(OCC1(C(=C)CCC2(C1(CCCC2(C)C)C)))C=CC3(=CC(O)=C(O)C=C3)	-10	384.516	4	2	5.453	4	66.76	TRUE	FALSE
S1(C3(=NC(=C1)C(=O)NC(C=2(OC(C)C(N=2)C(=O)NC(C6(=NC(C(NC(C5(=NC(C(NC3CC4(=CC=CC=C4))=O)C(O5)C))C(CC)C)=O)=CS6))C))C(C)C))	-10	762.959	12	4	4.1611	5	185.36	FALSE	FALSE
S(=O)(=O)(O)NC(O)(O)CC1(N(O)C(=N)N3(N=CC(C23(C1N=C(N)C2))(O)O))	-10	395.354	11	9	-4.73393	4	248.62	FALSE	FALSE
O=C3(OC14(C(C=C(C)C2(C1C(CC2)C))CC(OC4(=C3C))(CCCC5(=COC=C5))C))	-10	396.527	4	0	5.5893	4	48.67	TRUE	FALSE
O=C1(NC(=O)CC(C1)C2(OCOC(C2O)C3(OCC(C3C)=C)(O)))	-10	327.333	7	3	2.4176	2	114.32	TRUE	TRUE
OC3(CC2(=CC=C4(C1(C(C(C(CCC(C(C)C)CC)C)CC1)(C)CC=C4(C2(C)CC3)))))	-10	410.686	1	1	7.865	6	20.23	TRUE	FALSE
O=C3(C2(C1(C(CC(O)CC1)CCC2C4(CC6(C(C4(C3)(C))C(O)(C5(OC(C)(C)C(C5)C)(O6))C)))(C)))	-10	460.655	5	2	2.4176	0	75.99	TRUE	TRUE
O=C1(C(O)C(C2(CCC=3(C(C2(C1)(C))C(O)CC(C=3)(C(O)CO)C)))(C)C)	-10	352.471	5	4	2.4176	2	97.99	TRUE	TRUE
O=C4(C=C3(C(C2(C(C1(C(C(C(C(OC(=O)C)CC=C(C(=O)OC)C)C)CC1)(C)CC2))CC3))(C)C=C4))	-10	482.661	5	0	5.9877	6	69.67	TRUE	FALSE
O=C4(C=C3(C(C2(C(C1(C(C(C(O)(C=CC(C)C)C)CC1)(C)CC2))CC3))(C)C=C4))	-10	382.588	2	1	5.8737	3	37.3	TRUE	FALSE
O=C1(OC(O)C(=C1)CCC=C(CCC=C(CCC2(=C(C(O)CCC2(C)C)C))C)C)	-10	402.575	4	2	5.5186	9	66.76	TRUE	FALSE
O=C(OC5(C(O)C(O)C(OC4(CC3(C(C2(C(C1(C(C(C=C)CC1)(C)CC2))CC3))(COC(=O)C)CC4)))OC5C))C	-10	548.717	8	2	4.158	6	111.52	TRUE	FALSE
OC3(CC2(=CCC4(C1(C(C(C(CCC(O)C(=C)C)C)CC1)(C)CCC4(C2(C)CC3)))))	-10	400.647	2	2	6.2796	5	40.46	TRUE	FALSE
O=C4(C=C3(C(C2(C(C1(C(C(C(O)(C=CC(CC)C)C)C(C1)O)(CO)CC2))CC3))(C)CC4))	-10	430.629	4	3	2.4176	5	77.76	TRUE	TRUE
O=C(O)C(=CCCC(=CCCC(=CCCC2(OC1(=C(C=C(O)C=C1C)CC2))(C))C)C)C	-10	426.597	3	2	7.04842	10	66.76	TRUE	FALSE
OC1(C(O)CCC2(C1CCC3(C2CCC4(C3CCC4C=C)(C)))(C))	-10	318.501	2	2	2.4176	1	40.46	TRUE	TRUE
O=C(OCC(CCCC(C4(C2(C(C1(C=CC3(CC(O)CCC3(C1CC2)(C))))C(C4)OC5(OC(C(O)C(C5NC(=O)C)O)CO))(C)))C)C)C	-10	663.893	9	5	3.7266	11	154.78	TRUE	FALSE
[Br]C3(=C(O)C(OC2(=CC(O)=C(OC1(=CC(O)=CC(=C1)O))C(=C2)O))=C(O)C=C3O)	-10	453.197	9	7	3.9729	4	160.07	TRUE	FALSE
O(C1(=C(O)C=C(O)C=C1O))C3(=C(O)C(OC2(=C(O)C=C(O)C=C2O))=CC(=C3)O)	-10	390.3	10	8	2.916	4	180.3	TRUE	FALSE
O=CC34(C(C2(C(C1(C(CC(O)CC1O)=CC2)(C))C(C3)O))CCC4C(C5(C(C(C(C)C)C)(C)C5))C)	-10	472.71	4	3	5.0013	5	77.76	TRUE	FALSE
O2(C1(=C(C=C(O)C=C1)CCC2(CCC=C(CCC=C(CCC=C(CCC=C(CCC=C(C)C)C)C)C)C)C))	-10	518.826	2	1	11.1283	15	29.46	FALSE	FALSE
S=C(NC2(C1(C(C(C)CC1)C3(C(C)(C)C3(CC2))))(C))NCCC4(=CC=CC=C4)	-10	384.633	1	2	5.1802	4	24.06	TRUE	FALSE
OC2(C=C1(C(CCC(C1)O)(C)C4(C2C3(C(C(C(CCC(=C)C(C)C)C)CC3)(C)CC4))))	-10	414.674	2	2	6.5256	5	40.46	TRUE	FALSE
