# Supplementary material for: Discovery of a novel Keap1 inhibitor for neurodegeneration through virtual screening and molecular dynamics simulations
Source: PLoS One. 2026 Feb 2;21(2):e0341965. doi: 10.1371/journal.pone.0341965 (PMC12863475; doi:10.1371/journal.pone.0341965)
Supplement: S4 File — In silico toxicity profiling of the ligands was done using the Protox-3 web server and Osiris Property Explorer. Only 15 compounds were predicted to show no or mild toxicity in Osiris Property Explorer and belonged to toxicity class 6, as indicated by the Protox-3 web server. (XLSX) [file pone.0341965.s004.xlsx]

## Sheet: All ADMET Passed
name	smiles	Binding Affinity	molecular_weight	n_hba	n_hbd	logp	ro5_fulfilled	logP	Lipinski_Ro5	Druglike	Mutagenic	Carcinogenic	Irritant	Reproductive	Toxicity Class	LD50 (mg/kg)
88191-14-4	O=C3(C=C1(C(O)(CCC2(C1CCC2C(C=CC(C(C)C)C)C)(C))C4(C3(O)CC(O)CC4)(C)))	-11.5	444.656	4	3	2.4176	TRUE	4.8195	TRUE	TRUE	NO	NO	NO	NO	6	9000
137836-66-9	O3(C(O)C4(C2(C(C1(C(C(CCC1)(C)C)C(C2)O)(C))CC(C4(C3O))O))(C))	-11.2	354.487	5	4	2.4176	TRUE	1.8701	TRUE	TRUE	NO	NO	NO	NO	6	29700
781646-77-3	O=C4(C3(C2(O)(C(C1(C(C(O)C(O)CC1)C(C2)O)(C))CCC3(C)C(C4)C(CCC(O)C(C)C)C)))	-11	466.659	6	5	2.4176	TRUE	2.6749	TRUE	TRUE	NO	NO	NO	NO	6	20000
478945-64-1	O=C1(N(C(CC(O)(C(=O)O)C(C)C)C(C1=C(O)C=CC2(C3(C(C=CC2C)CCCC3)))=O)C)	-10.8	445.556	5	3	2.4176	TRUE	3.2547	TRUE	TRUE	NO	NO	NO	NO	6	10000
781646-76-2	O=C4(C3(C2(O)(C(C1(C(C(O)C(O)CC1)C(C2)O)(C))CCC3(C)C(C4)C(CCC(=C)C(CO)C)C)))	-10.8	478.67	6	5	2.4176	TRUE	2.8426	TRUE	TRUE	NO	NO	NO	NO	6	9800
208708-24-1	O3(C(O)C4(C2(C(O)CC5(C1(C(C(CCC1)(C)C)CCC5(C2CC=C4(C3)))(C)))(C)))	-10.7	374.565	3	2	2.4176	TRUE	4.5272	TRUE	TRUE	NO	NO	NO	NO	6	6000
102976-85-2	O=C3(C=C2(C1(O)(C(C(C(O)(C(O)CCC(O)(C)C)C)CC1)(CCC2C4(C3CC(O)CC4)(C))C)))	-10.6	464.643	6	5	2.4176	TRUE	2.8832	TRUE	TRUE	NO	NO	NO	NO	6	9000
781646-80-8	O=C4(C3(=C2(C(C1(C(C(O)C(O)CC1)C(C2)O)(C))CCC3(C)C(C4)C(CCC(=C)C(CO)C)C)))	-10.5	460.655	5	4	2.4176	TRUE	3.7919	TRUE	TRUE	NO	NO	NO	NO	6	5010
208708-23-0	O3(C(O)C4(C2(C(O)CC5(C1(C(C(C(O)CC1)(C)C)CCC5(C2CC=C4(C3)))(C)))(C)))	-10.3	390.564	4	3	2.4176	TRUE	3.498	TRUE	TRUE	NO	NO	NO	NO	6	6000
145398-61-4	O=C1(OC(O)C(=C1)C=CC=C(CO)CCC2(=C(CCC3(C2(CCCC3(C)C)C))C))	-10.1	400.559	4	2	2.4176	TRUE	4.986	TRUE	TRUE	NO	MILD	NO	NO	6	6060
121819-68-9	O=C4(N=C(NC2(=NC(CC1(=CC=C(OC)C=C1))=C(N2C)CC3(=CC(O)=C(OC)C=C3)))C(N4C)=O)	-10	463.494	8	2	2.4176	TRUE	2.7269	TRUE	TRUE	NO	NO	NO	NO	6	7300
178180-02-4	O=C1(OCC2(C1CCC3(C2C(O)CC4(C(CCCC34(C))(C)C)))(C))	-10	320.473	3	1	2.4176	TRUE	3.7891	TRUE	TRUE	NO	NO	NO	NO	6	50100
478945-65-2	O=C1(N(C(CC(O)(C(=O)O)C(CC)C)C(C1=C(O)C=CC2(C3(C(C=CC2C)CCCC3)))=O)C)	-10	459.583	5	3	2.4176	TRUE	3.6448	TRUE	TRUE	NO	NO	NO	NO	6	10000
781646-79-5	O=C4(C3(=C2(C(C1(C(C(O)C(O)CC1)C(C2)O)(C))CCC3(C)C(C4)C(CCCC(CO)C)C)))	-10	448.644	5	4	2.4176	TRUE	3.6258	TRUE	TRUE	NO	NO	NO	NO	6	5010
862255-98-9	O=C1(C(O)C(C2(CCC=3(C(C2(C1)(C))C(O)CC(C=3)(C(O)CO)C)))(C)C)	-10	352.471	5	4	2.4176	TRUE	1.4293	TRUE	TRUE	NO	NO	NO	NO	6	8800
